# Supplementary material for: Room-temperature quantum interference in single perovskite quantum dot junctions
Source: Nat Commun. 2019 Nov 29;10:5458. doi: 10.1038/s41467-019-13389-7 (PMC6884635; doi:10.1038/s41467-019-13389-7)
Supplement: Supplementary file 4 — Source Data [file 41467_2019_13389_MOESM4_ESM.xlsx]

## Sheet: Figure 1a
Figure 1a
x-axis	2	3	4	5	6	7	8
-3.9996	-8.1057	-9.85473	-11.0442	-12.7932	-13.9826	-15.7327	-16.9369
-3.9992	-7.8045	-9.55344	-10.7428	-12.4917	-13.6811	-15.431	-16.6351
-3.9988	-7.62824	-9.37708	-10.5663	-12.3152	-13.5044	-15.2543	-16.4583
-3.9984	-7.50313	-9.25187	-10.441	-12.1898	-13.3789	-15.1287	-16.3326
-3.998	-7.40606	-9.1547	-10.3438	-12.0924	-13.2815	-15.0311	-16.235
-3.9976	-7.32671	-9.07525	-10.2642	-12.0128	-13.2017	-14.9513	-16.1551
-3.9972	-7.25959	-9.00804	-10.1969	-11.9454	-13.1342	-14.8837	-16.0874
-3.9968	-7.20143	-8.94978	-10.1386	-11.8869	-13.0757	-14.8251	-16.0287
-3.9964	-7.15011	-8.89836	-10.087	-11.8353	-13.024	-14.7733	-15.9768
-3.996	-7.10419	-8.85233	-10.0409	-11.7891	-12.9777	-14.7269	-15.9303
-3.9956	-7.06263	-8.81067	-9.99919	-11.7472	-12.9358	-14.6848	-15.8882
-3.9952	-7.02467	-8.77262	-9.96104	-11.709	-12.8974	-14.6464	-15.8497
-3.9948	-6.98974	-8.73759	-9.92592	-11.6738	-12.8621	-14.611	-15.8141
-3.9944	-6.95739	-8.70514	-9.89338	-11.6411	-12.8294	-14.5782	-15.7812
-3.994	-6.92726	-8.67491	-9.86306	-11.6107	-12.7989	-14.5475	-15.7505
-3.9936	-6.89906	-8.64661	-9.83468	-11.5822	-12.7703	-14.5189	-15.7218
-3.9932	-6.87256	-8.62002	-9.80799	-11.5555	-12.7434	-14.4919	-15.6947
-3.9928	-6.84757	-8.59493	-9.78281	-11.5302	-12.7181	-14.4664	-15.6692
-3.9924	-6.82392	-8.57118	-9.75897	-11.5062	-12.694	-14.4423	-15.6449
-3.992	-6.80148	-8.54864	-9.73634	-11.4835	-12.6712	-14.4194	-15.6219
-3.9916	-6.78012	-8.52718	-9.71479	-11.4619	-12.6495	-14.3976	-15.6
-3.9912	-6.75975	-8.50671	-9.69423	-11.4412	-12.6287	-14.3767	-15.5791
-3.9908	-6.74028	-8.48714	-9.67457	-11.4214	-12.6089	-14.3567	-15.559
-3.9904	-6.72163	-8.46839	-9.65573	-11.4025	-12.5899	-14.3376	-15.5398
-3.99	-6.70373	-8.45039	-9.63764	-11.3843	-12.5716	-14.3192	-15.5214
-3.9896	-6.68653	-8.43309	-9.62025	-11.3668	-12.554	-14.3016	-15.5036
-3.9892	-6.66997	-8.41643	-9.6035	-11.35	-12.5371	-14.2845	-15.4865
-3.9888	-6.65401	-8.40037	-9.58735	-11.3337	-12.5207	-14.2681	-15.47
-3.9884	-6.6386	-8.38486	-9.57175	-11.318	-12.5049	-14.2522	-15.454
-3.988	-6.62371	-8.36987	-9.55667	-11.3028	-12.4897	-14.2368	-15.4385
-3.9876	-6.6093	-8.35536	-9.54207	-11.2881	-12.4749	-14.2219	-15.4236
-3.9872	-6.59534	-8.34131	-9.52793	-11.2739	-12.4605	-14.2075	-15.409
-3.9868	-6.58181	-8.32768	-9.51421	-11.2601	-12.4466	-14.1935	-15.3949
-3.9864	-6.56868	-8.31444	-9.50088	-11.2467	-12.4331	-14.1799	-15.3812
-3.986	-6.55592	-8.30159	-9.48794	-11.2336	-12.42	-14.1667	-15.3679
-3.9856	-6.54352	-8.28909	-9.47534	-11.2209	-12.4072	-14.1538	-15.3549
-3.9852	-6.53145	-8.27692	-9.46309	-11.2086	-12.3948	-14.1412	-15.3423
-3.9848	-6.5197	-8.26507	-9.45115	-11.1965	-12.3826	-14.129	-15.33
-3.9844	-6.50825	-8.25352	-9.43951	-11.1848	-12.3708	-14.1171	-15.318
-3.984	-6.49709	-8.24226	-9.42815	-11.1733	-12.3592	-14.1054	-15.3063
-3.9836	-6.4862	-8.23127	-9.41707	-11.1622	-12.348	-14.0941	-15.2948
-3.9832	-6.47556	-8.22053	-9.40625	-11.1512	-12.337	-14.083	-15.2836
-3.9828	-6.46517	-8.21005	-9.39567	-11.1405	-12.3262	-14.0721	-15.2726
-3.9824	-6.45502	-8.19979	-9.38533	-11.1301	-12.3157	-14.0615	-15.2619
-3.982	-6.44509	-8.18977	-9.37521	-11.1199	-12.3054	-14.051	-15.2514
-3.9816	-6.43538	-8.17995	-9.36531	-11.1099	-12.2953	-14.0409	-15.2411
-3.9812	-6.42587	-8.17035	-9.35561	-11.1001	-12.2854	-14.0309	-15.2311
-3.9808	-6.41656	-8.16093	-9.34611	-11.0905	-12.2757	-14.0211	-15.2212
-3.9804	-6.40744	-8.15171	-9.33679	-11.0811	-12.2662	-14.0115	-15.2115
-3.98	-6.39849	-8.14267	-9.32766	-11.0718	-12.2569	-14.0021	-15.202
-3.9796	-6.38972	-8.1338	-9.3187	-11.0628	-12.2477	-13.9928	-15.1927
-3.9792	-6.38112	-8.1251	-9.30991	-11.0539	-12.2387	-13.9837	-15.1835
-3.9788	-6.37268	-8.11656	-9.30128	-11.0452	-12.2299	-13.9748	-15.1745
-3.9784	-6.3644	-8.10817	-9.2928	-11.0366	-12.2212	-13.966	-15.1656
-3.978	-6.35626	-8.09994	-9.28448	-11.0282	-12.2127	-13.9574	-15.1569
-3.9776	-6.34826	-8.09184	-9.27629	-11.0199	-12.2043	-13.9489	-15.1484
-3.9772	-6.34041	-8.08389	-9.26825	-11.0117	-12.1961	-13.9406	-15.14
-3.9768	-6.33269	-8.07607	-9.26033	-11.0037	-12.188	-13.9324	-15.1317
-3.9764	-6.32509	-8.06837	-9.25255	-10.9958	-12.18	-13.9243	-15.1235
-3.976	-6.31763	-8.06081	-9.24489	-10.9881	-12.1722	-13.9164	-15.1155
-3.9756	-6.31028	-8.05336	-9.23735	-10.9804	-12.1645	-13.9086	-15.1075
-3.9752	-6.30305	-8.04603	-9.22993	-10.9729	-12.1568	-13.9009	-15.0998
-3.9748	-6.29593	-8.03881	-9.22263	-10.9655	-12.1493	-13.8933	-15.0921
-3.9744	-6.28892	-8.0317	-9.21543	-10.9582	-12.142	-13.8858	-15.0845
-3.974	-6.28202	-8.0247	-9.20833	-10.951	-12.1347	-13.8784	-15.077
-3.9736	-6.27522	-8.0178	-9.20134	-10.9439	-12.1275	-13.8711	-15.0696
-3.9732	-6.26852	-8.011	-9.19445	-10.9369	-12.1204	-13.8639	-15.0624
-3.9728	-6.26192	-8.0043	-9.18766	-10.93	-12.1134	-13.8568	-15.0552
-3.9724	-6.25541	-7.99769	-9.18096	-10.9232	-12.1065	-13.8498	-15.0481
-3.972	-6.24899	-7.99117	-9.17435	-10.9165	-12.0997	-13.843	-15.0412
-3.9716	-6.24266	-7.98474	-9.16783	-10.9099	-12.093	-13.8361	-15.0343
-3.9712	-6.23642	-7.9784	-9.1614	-10.9034	-12.0864	-13.8294	-15.0274
-3.9708	-6.23026	-7.97214	-9.15505	-10.8969	-12.0799	-13.8228	-15.0207
-3.9704	-6.22418	-7.96596	-9.14878	-10.8906	-12.0734	-13.8162	-15.0141
-3.97	-6.21818	-7.95987	-9.14259	-10.8843	-12.067	-13.8097	-15.0075
-3.9696	-6.21226	-7.95384	-9.13648	-10.8781	-12.0607	-13.8033	-15.001
-3.9692	-6.20641	-7.9479	-9.13044	-10.8719	-12.0545	-13.797	-14.9946
-3.9688	-6.20064	-7.94203	-9.12448	-10.8659	-12.0483	-13.7908	-14.9883
-3.9684	-6.19494	-7.93622	-9.11859	-10.8599	-12.0423	-13.7846	-14.982
-3.968	-6.18931	-7.93049	-9.11276	-10.854	-12.0363	-13.7785	-14.9758
-3.9676	-6.18374	-7.92483	-9.10701	-10.8481	-12.0303	-13.7724	-14.9697
-3.9672	-6.17824	-7.91923	-9.10132	-10.8423	-12.0244	-13.7664	-14.9636
-3.9668	-6.17281	-7.9137	-9.0957	-10.8366	-12.0186	-13.7605	-14.9576
-3.9664	-6.16744	-7.90823	-9.09014	-10.8309	-12.0129	-13.7547	-14.9517
-3.966	-6.16213	-7.90282	-9.08464	-10.8253	-12.0072	-13.7489	-14.9458
-3.9656	-6.15688	-7.89747	-9.0792	-10.8198	-12.0015	-13.7432	-14.94
-3.9652	-6.15169	-7.89218	-9.07381	-10.8143	-11.996	-13.7375	-14.9342
-3.9648	-6.14656	-7.88695	-9.06849	-10.8089	-11.9904	-13.7319	-14.9285
-3.9644	-6.14148	-7.88177	-9.06322	-10.8035	-11.985	-13.7263	-14.9229
-3.964	-6.13646	-7.87665	-9.05801	-10.7982	-11.9796	-13.7208	-14.9173
-3.9636	-6.13149	-7.87158	-9.05285	-10.7929	-11.9742	-13.7154	-14.9117
-3.9632	-6.12658	-7.86656	-9.04774	-10.7877	-11.9689	-13.71	-14.9062
-3.9628	-6.12171	-7.8616	-9.04269	-10.7826	-11.9637	-13.7046	-14.9008
-3.9624	-6.1169	-7.85668	-9.03768	-10.7775	-11.9585	-13.6993	-14.8954
-3.962	-6.11213	-7.85182	-9.03273	-10.7724	-11.9534	-13.6941	-14.8901
-3.9616	-6.10742	-7.847	-9.02782	-10.7674	-11.9482	-13.6889	-14.8848
-3.9612	-6.10275	-7.84223	-9.02296	-10.7624	-11.9432	-13.6837	-14.8796
-3.9608	-6.09812	-7.83751	-9.01814	-10.7575	-11.9382	-13.6786	-14.8744
-3.9604	-6.09354	-7.83283	-9.01337	-10.7527	-11.9332	-13.6736	-14.8692
-3.96	-6.08901	-7.82819	-9.00865	-10.7478	-11.9283	-13.6685	-14.8641
-3.9596	-6.08452	-7.8236	-9.00397	-10.7431	-11.9234	-13.6636	-14.859
-3.9592	-6.08007	-7.81905	-8.99933	-10.7383	-11.9186	-13.6586	-14.854
-3.9588	-6.07566	-7.81455	-8.99473	-10.7336	-11.9138	-13.6538	-14.8491
-3.9584	-6.0713	-7.81008	-8.99017	-10.729	-11.9091	-13.6489	-14.8441
-3.958	-6.06697	-7.80565	-8.98565	-10.7243	-11.9044	-13.6441	-14.8392
-3.9576	-6.06268	-7.80127	-8.98118	-10.7198	-11.8997	-13.6393	-14.8344
-3.9572	-6.05844	-7.79692	-8.97674	-10.7152	-11.8951	-13.6346	-14.8295
-3.9568	-6.05423	-7.79261	-8.97234	-10.7107	-11.8905	-13.6299	-14.8248
-3.9564	-6.05005	-7.78834	-8.96797	-10.7063	-11.8859	-13.6252	-14.82
-3.956	-6.04592	-7.7841	-8.96365	-10.7018	-11.8814	-13.6206	-14.8153
-3.9556	-6.04182	-7.7799	-8.95935	-10.6974	-11.8769	-13.616	-14.8107
-3.9552	-6.03775	-7.77574	-8.9551	-10.6931	-11.8725	-13.6115	-14.806
-3.9548	-6.03372	-7.77161	-8.95088	-10.6888	-11.8681	-13.607	-14.8014
-3.9544	-6.02973	-7.76751	-8.94669	-10.6845	-11.8637	-13.6025	-14.7968
-3.954	-6.02576	-7.76345	-8.94253	-10.6802	-11.8593	-13.5981	-14.7923
-3.9536	-6.02183	-7.75941	-8.93841	-10.676	-11.855	-13.5937	-14.7878
-3.9532	-6.01794	-7.75542	-8.93432	-10.6718	-11.8507	-13.5893	-14.7834
-3.9528	-6.01407	-7.75145	-8.93026	-10.6677	-11.8465	-13.5849	-14.7789
-3.9524	-6.01023	-7.74751	-8.92624	-10.6635	-11.8423	-13.5806	-14.7745
-3.952	-6.00643	-7.74361	-8.92224	-10.6594	-11.8381	-13.5763	-14.7701
-3.9516	-6.00266	-7.73974	-8.91828	-10.6554	-11.8339	-13.5721	-14.7658
-3.9512	-5.99891	-7.73589	-8.91434	-10.6513	-11.8298	-13.5678	-14.7615
-3.9508	-5.9952	-7.73207	-8.91043	-10.6473	-11.8257	-13.5636	-14.7572
-3.9504	-5.99151	-7.72829	-8.90655	-10.6433	-11.8216	-13.5595	-14.7529
-3.95	-5.98785	-7.72453	-8.9027	-10.6394	-11.8176	-13.5553	-14.7487
-3.9496	-5.98422	-7.7208	-8.89888	-10.6355	-11.8136	-13.5512	-14.7445
-3.9492	-5.98062	-7.71709	-8.89509	-10.6316	-11.8096	-13.5471	-14.7403
-3.9488	-5.97704	-7.71342	-8.89132	-10.6277	-11.8056	-13.543	-14.7362
-3.9484	-5.97349	-7.70977	-8.88758	-10.6239	-11.8017	-13.539	-14.732
-3.948	-5.96997	-7.70614	-8.88386	-10.62	-11.7978	-13.535	-14.7279
-3.9476	-5.96647	-7.70254	-8.88017	-10.6163	-11.7939	-13.531	-14.7239
-3.9472	-5.963	-7.69897	-8.87651	-10.6125	-11.79	-13.5271	-14.7198
-3.9468	-5.95955	-7.69542	-8.87287	-10.6087	-11.7862	-13.5231	-14.7158
-3.9464	-5.95612	-7.6919	-8.86925	-10.605	-11.7824	-13.5192	-14.7118
-3.946	-5.95272	-7.6884	-8.86566	-10.6013	-11.7786	-13.5153	-14.7079
-3.9456	-5.94935	-7.68492	-8.86209	-10.5977	-11.7749	-13.5115	-14.7039
-3.9452	-5.946	-7.68147	-8.85855	-10.594	-11.7711	-13.5076	-14.7
-3.9448	-5.94267	-7.67804	-8.85503	-10.5904	-11.7674	-13.5038	-14.6961
-3.9444	-5.93936	-7.67463	-8.85153	-10.5868	-11.7637	-13.5	-14.6922
-3.944	-5.93608	-7.67125	-8.84805	-10.5832	-11.76	-13.4963	-14.6883
-3.9436	-5.93282	-7.66788	-8.8446	-10.5797	-11.7564	-13.4925	-14.6845
-3.9432	-5.92958	-7.66454	-8.84117	-10.5761	-11.7528	-13.4888	-14.6807
-3.9428	-5.92636	-7.66122	-8.83776	-10.5726	-11.7492	-13.4851	-14.6769
-3.9424	-5.92316	-7.65793	-8.83437	-10.5691	-11.7456	-13.4814	-14.6731
-3.942	-5.91998	-7.65465	-8.831	-10.5657	-11.742	-13.4778	-14.6694
-3.9416	-5.91683	-7.65139	-8.82765	-10.5622	-11.7385	-13.4741	-14.6657
-3.9412	-5.91369	-7.64816	-8.82432	-10.5588	-11.735	-13.4705	-14.6619
-3.9408	-5.91058	-7.64494	-8.82102	-10.5554	-11.7315	-13.4669	-14.6583
-3.9404	-5.90748	-7.64175	-8.81773	-10.552	-11.728	-13.4633	-14.6546
-3.94	-5.90441	-7.63857	-8.81446	-10.5486	-11.7245	-13.4598	-14.6509
-3.9396	-5.90135	-7.63541	-8.81121	-10.5453	-11.7211	-13.4562	-14.6473
-3.9392	-5.89831	-7.63227	-8.80798	-10.5419	-11.7177	-13.4527	-14.6437
-3.9388	-5.8953	-7.62915	-8.80477	-10.5386	-11.7143	-13.4492	-14.6401
-3.9384	-5.8923	-7.62605	-8.80158	-10.5353	-11.7109	-13.4457	-14.6365
-3.938	-5.88931	-7.62297	-8.79841	-10.5321	-11.7075	-13.4422	-14.633
-3.9376	-5.88635	-7.61991	-8.79525	-10.5288	-11.7042	-13.4388	-14.6295
-3.9372	-5.8834	-7.61686	-8.79211	-10.5256	-11.7008	-13.4354	-14.6259
-3.9368	-5.88048	-7.61383	-8.78899	-10.5223	-11.6975	-13.432	-14.6224
-3.9364	-5.87757	-7.61082	-8.78589	-10.5191	-11.6942	-13.4286	-14.6189
-3.936	-5.87467	-7.60782	-8.7828	-10.516	-11.691	-13.4252	-14.6155
-3.9356	-5.87179	-7.60485	-8.77973	-10.5128	-11.6877	-13.4218	-14.612
-3.9352	-5.86893	-7.60188	-8.77668	-10.5096	-11.6845	-13.4185	-14.6086
-3.9348	-5.86609	-7.59894	-8.77364	-10.5065	-11.6812	-13.4151	-14.6052
-3.9344	-5.86326	-7.59601	-8.77062	-10.5034	-11.678	-13.4118	-14.6018
-3.934	-5.86045	-7.5931	-8.76762	-10.5003	-11.6748	-13.4085	-14.5984
-3.9336	-5.85766	-7.5902	-8.76463	-10.4972	-11.6716	-13.4053	-14.595
-3.9332	-5.85488	-7.58732	-8.76166	-10.4941	-11.6685	-13.402	-14.5917
-3.9328	-5.85211	-7.58446	-8.7587	-10.491	-11.6653	-13.3987	-14.5883
-3.9324	-5.84937	-7.58161	-8.75576	-10.488	-11.6622	-13.3955	-14.585
-3.932	-5.84663	-7.57877	-8.75283	-10.485	-11.6591	-13.3923	-14.5817
-3.9316	-5.84391	-7.57595	-8.74992	-10.482	-11.656	-13.3891	-14.5784
-3.9312	-5.84121	-7.57315	-8.74703	-10.479	-11.6529	-13.3859	-14.5751
-3.9308	-5.83852	-7.57036	-8.74414	-10.476	-11.6498	-13.3827	-14.5719
-3.9304	-5.83585	-7.56758	-8.74128	-10.473	-11.6467	-13.3796	-14.5686
-3.93	-5.83319	-7.56482	-8.73842	-10.4701	-11.6437	-13.3764	-14.5654
-3.9296	-5.83054	-7.56208	-8.73559	-10.4671	-11.6407	-13.3733	-14.5622
-3.9292	-5.82791	-7.55934	-8.73276	-10.4642	-11.6376	-13.3702	-14.5589
-3.9288	-5.82529	-7.55662	-8.72995	-10.4613	-11.6346	-13.3671	-14.5557
-3.9284	-5.82269	-7.55392	-8.72715	-10.4584	-11.6316	-13.364	-14.5526
-3.928	-5.8201	-7.55123	-8.72437	-10.4555	-11.6287	-13.3609	-14.5494
-3.9276	-5.81752	-7.54855	-8.7216	-10.4526	-11.6257	-13.3578	-14.5463
-3.9272	-5.81495	-7.54588	-8.71884	-10.4498	-11.6227	-13.3548	-14.5431
-3.9268	-5.8124	-7.54323	-8.7161	-10.4469	-11.6198	-13.3517	-14.54
-3.9264	-5.80986	-7.54059	-8.71337	-10.4441	-11.6169	-13.3487	-14.5369
-3.926	-5.80734	-7.53796	-8.71065	-10.4413	-11.614	-13.3457	-14.5338
-3.9256	-5.80483	-7.53535	-8.70794	-10.4385	-11.6111	-13.3427	-14.5307
-3.9252	-5.80233	-7.53275	-8.70525	-10.4357	-11.6082	-13.3397	-14.5276
-3.9248	-5.79984	-7.53016	-8.70257	-10.4329	-11.6053	-13.3367	-14.5245
-3.9244	-5.79736	-7.52758	-8.6999	-10.4301	-11.6025	-13.3338	-14.5215
-3.924	-5.7949	-7.52502	-8.69724	-10.4274	-11.5996	-13.3308	-14.5185
-3.9236	-5.79245	-7.52247	-8.6946	-10.4246	-11.5968	-13.3279	-14.5154
-3.9232	-5.79001	-7.51992	-8.69196	-10.4219	-11.5939	-13.3249	-14.5124
-3.9228	-5.78758	-7.5174	-8.68934	-10.4192	-11.5911	-13.322	-14.5094
-3.9224	-5.78516	-7.51488	-8.68673	-10.4164	-11.5883	-13.3191	-14.5064
-3.922	-5.78276	-7.51237	-8.68414	-10.4138	-11.5855	-13.3162	-14.5034
-3.9216	-5.78037	-7.50988	-8.68155	-10.4111	-11.5828	-13.3134	-14.5005
-3.9212	-5.77798	-7.50739	-8.67897	-10.4084	-11.58	-13.3105	-14.4975
-3.9208	-5.77561	-7.50492	-8.67641	-10.4057	-11.5772	-13.3076	-14.4946
-3.9204	-5.77325	-7.50246	-8.67386	-10.4031	-11.5745	-13.3048	-14.4916
-3.92	-5.77091	-7.50001	-8.67131	-10.4004	-11.5717	-13.3019	-14.4887
-3.9196	-5.76857	-7.49757	-8.66878	-10.3978	-11.569	-13.2991	-14.4858
-3.9192	-5.76624	-7.49514	-8.66626	-10.3952	-11.5663	-13.2963	-14.4829
-3.9188	-5.76392	-7.49272	-8.66375	-10.3926	-11.5636	-13.2935	-14.48
-3.9184	-5.76162	-7.49032	-8.66125	-10.39	-11.5609	-13.2907	-14.4771
-3.918	-5.75932	-7.48792	-8.65876	-10.3874	-11.5582	-13.2879	-14.4742
-3.9176	-5.75704	-7.48553	-8.65628	-10.3848	-11.5556	-13.2851	-14.4714
-3.9172	-5.75476	-7.48316	-8.65382	-10.3822	-11.5529	-13.2824	-14.4685
-3.9168	-5.7525	-7.48079	-8.65136	-10.3797	-11.5502	-13.2796	-14.4657
-3.9164	-5.75024	-7.47843	-8.64891	-10.3771	-11.5476	-13.2769	-14.4628
-3.916	-5.748	-7.47609	-8.64647	-10.3746	-11.545	-13.2742	-14.46
-3.9156	-5.74576	-7.47375	-8.64404	-10.372	-11.5424	-13.2714	-14.4572
-3.9152	-5.74354	-7.47142	-8.64162	-10.3695	-11.5397	-13.2687	-14.4544
-3.9148	-5.74132	-7.4691	-8.63921	-10.367	-11.5371	-13.266	-14.4516
-3.9144	-5.73911	-7.4668	-8.63681	-10.3645	-11.5345	-13.2633	-14.4488
-3.914	-5.73692	-7.4645	-8.63442	-10.362	-11.532	-13.2606	-14.4461
-3.9136	-5.73473	-7.46221	-8.63204	-10.3595	-11.5294	-13.258	-14.4433
-3.9132	-5.73255	-7.45993	-8.62967	-10.357	-11.5268	-13.2553	-14.4405
-3.9128	-5.73038	-7.45766	-8.6273	-10.3546	-11.5243	-13.2526	-14.4378
-3.9124	-5.72822	-7.4554	-8.62495	-10.3521	-11.5217	-13.25	-14.4351
-3.912	-5.72607	-7.45314	-8.62261	-10.3497	-11.5192	-13.2473	-14.4323
-3.9116	-5.72393	-7.4509	-8.62027	-10.3473	-11.5166	-13.2447	-14.4296
-3.9112	-5.7218	-7.44867	-8.61794	-10.3448	-11.5141	-13.2421	-14.4269
-3.9108	-5.71967	-7.44644	-8.61563	-10.3424	-11.5116	-13.2395	-14.4242
-3.9104	-5.71756	-7.44422	-8.61332	-10.34	-11.5091	-13.2369	-14.4215
-3.90999	-5.71545	-7.44201	-8.61101	-10.3376	-11.5066	-13.2343	-14.4188
-3.90959	-5.71335	-7.43981	-8.60872	-10.3352	-11.5041	-13.2317	-14.4161
-3.9092	-5.71126	-7.43762	-8.60644	-10.3328	-11.5016	-13.2291	-14.4135
-3.9088	-5.70918	-7.43544	-8.60416	-10.3304	-11.4992	-13.2265	-14.4108
-3.9084	-5.70711	-7.43326	-8.6019	-10.3281	-11.4967	-13.224	-14.4082
-3.908	-5.70504	-7.4311	-8.59964	-10.3257	-11.4943	-13.2214	-14.4055
-3.9076	-5.70299	-7.42894	-8.59739	-10.3233	-11.4918	-13.2189	-14.4029
-3.90719	-5.70094	-7.42679	-8.59514	-10.321	-11.4894	-13.2163	-14.4002
-3.90679	-5.6989	-7.42465	-8.59291	-10.3187	-11.487	-13.2138	-14.3976
-3.90639	-5.69686	-7.42251	-8.59068	-10.3163	-11.4845	-13.2113	-14.395
-3.90599	-5.69484	-7.42038	-8.58846	-10.314	-11.4821	-13.2088	-14.3924
-3.90559	-5.69282	-7.41827	-8.58625	-10.3117	-11.4797	-13.2063	-14.3898
-3.9052	-5.69081	-7.41615	-8.58405	-10.3094	-11.4773	-13.2038	-14.3872
-3.9048	-5.68881	-7.41405	-8.58185	-10.3071	-11.4749	-13.2013	-14.3847
-3.9044	-5.68682	-7.41196	-8.57966	-10.3048	-11.4725	-13.1988	-14.3821
-3.904	-5.68483	-7.40987	-8.57748	-10.3025	-11.4702	-13.1963	-14.3795
-3.9036	-5.68285	-7.40779	-8.57531	-10.3003	-11.4678	-13.1938	-14.377
-3.9032	-5.68088	-7.40571	-8.57315	-10.298	-11.4654	-13.1914	-14.3744
-3.9028	-5.67892	-7.40365	-8.57099	-10.2957	-11.4631	-13.1889	-14.3719
-3.90239	-5.67696	-7.40159	-8.56884	-10.2935	-11.4607	-13.1865	-14.3693
-3.90199	-5.67501	-7.39954	-8.56669	-10.2912	-11.4584	-13.184	-14.3668
-3.90159	-5.67307	-7.3975	-8.56456	-10.289	-11.4561	-13.1816	-14.3643
-3.9012	-5.67114	-7.39546	-8.56243	-10.2868	-11.4537	-13.1792	-14.3618
-3.9008	-5.66921	-7.39343	-8.5603	-10.2845	-11.4514	-13.1768	-14.3593
-3.9004	-5.66729	-7.39141	-8.55819	-10.2823	-11.4491	-13.1744	-14.3568
-3.9	-5.66537	-7.38939	-8.55608	-10.2801	-11.4468	-13.172	-14.3543
-3.8996	-5.66347	-7.38738	-8.55398	-10.2779	-11.4445	-13.1695	-14.3518
-3.89919	-5.66157	-7.38538	-8.55189	-10.2757	-11.4422	-13.1672	-14.3493
-3.89879	-5.65968	-7.38338	-8.5498	-10.2735	-11.4399	-13.1648	-14.3468
-3.89839	-5.65779	-7.3814	-8.54772	-10.2713	-11.4377	-13.1624	-14.3444
-3.89799	-5.65591	-7.37941	-8.54564	-10.2691	-11.4354	-13.16	-14.3419
-3.89759	-5.65404	-7.37744	-8.54357	-10.267	-11.4331	-13.1577	-14.3394
-3.8972	-5.65217	-7.37547	-8.54151	-10.2648	-11.4309	-13.1553	-14.337
-3.8968	-5.65031	-7.37351	-8.53946	-10.2627	-11.4286	-13.153	-14.3346
-3.8964	-5.64846	-7.37155	-8.53741	-10.2605	-11.4264	-13.1506	-14.3321
-3.896	-5.64661	-7.3696	-8.53537	-10.2584	-11.4242	-13.1483	-14.3297
-3.8956	-5.64477	-7.36766	-8.53333	-10.2562	-11.4219	-13.1459	-14.3273
-3.8952	-5.64294	-7.36572	-8.5313	-10.2541	-11.4197	-13.1436	-14.3249
-3.8948	-5.64111	-7.36379	-8.52928	-10.252	-11.4175	-13.1413	-14.3224
-3.8944	-5.63929	-7.36187	-8.52727	-10.2499	-11.4153	-13.139	-14.3201
-3.89399	-5.63747	-7.35995	-8.52526	-10.2477	-11.4131	-13.1367	-14.3177
-3.89359	-5.63566	-7.35804	-8.52325	-10.2456	-11.4109	-13.1344	-14.3153
-3.8932	-5.63386	-7.35614	-8.52125	-10.2435	-11.4087	-13.1321	-14.3129
-3.8928	-5.63206	-7.35424	-8.51926	-10.2414	-11.4065	-13.1298	-14.3105
-3.8924	-5.63027	-7.35234	-8.51728	-10.2394	-11.4043	-13.1275	-14.3081
-3.892	-5.62849	-7.35046	-8.5153	-10.2373	-11.4021	-13.1252	-14.3058
-3.8916	-5.62671	-7.34858	-8.51332	-10.2352	-11.4	-13.123	-14.3034
-3.89119	-5.62493	-7.3467	-8.51135	-10.2331	-11.3978	-13.1207	-14.3011
-3.89079	-5.62317	-7.34483	-8.50939	-10.2311	-11.3956	-13.1184	-14.2987
-3.89039	-5.62141	-7.34297	-8.50743	-10.229	-11.3935	-13.1162	-14.2964
-3.88999	-5.61965	-7.34111	-8.50548	-10.227	-11.3913	-13.1139	-14.294
-3.88959	-5.6179	-7.33926	-8.50354	-10.2249	-11.3892	-13.1117	-14.2917
-3.88919	-5.61616	-7.33741	-8.5016	-10.2229	-11.3871	-13.1095	-14.2894
-3.88879	-5.61442	-7.33557	-8.49966	-10.2208	-11.3849	-13.1072	-14.287
-3.88839	-5.61268	-7.33373	-8.49774	-10.2188	-11.3828	-13.105	-14.2847
-3.88799	-5.61096	-7.3319	-8.49581	-10.2168	-11.3807	-13.1028	-14.2824
-3.88759	-5.60923	-7.33008	-8.4939	-10.2148	-11.3786	-13.1006	-14.2801
-3.88719	-5.60752	-7.32826	-8.49198	-10.2127	-11.3765	-13.0983	-14.2778
-3.88679	-5.60581	-7.32645	-8.49008	-10.2107	-11.3744	-13.0961	-14.2755
-3.88639	-5.6041	-7.32464	-8.48818	-10.2087	-11.3723	-13.0939	-14.2732
-3.88599	-5.6024	-7.32283	-8.48628	-10.2067	-11.3702	-13.0917	-14.2709
-3.88559	-5.60071	-7.32104	-8.48439	-10.2047	-11.3681	-13.0896	-14.2687
-3.88519	-5.59902	-7.31924	-8.48251	-10.2027	-11.366	-13.0874	-14.2664
-3.88479	-5.59733	-7.31746	-8.48063	-10.2008	-11.364	-13.0852	-14.2641
-3.88439	-5.59565	-7.31568	-8.47875	-10.1988	-11.3619	-13.083	-14.2619
-3.88399	-5.59398	-7.3139	-8.47688	-10.1968	-11.3598	-13.0809	-14.2596
-3.88359	-5.59231	-7.31213	-8.47502	-10.1948	-11.3577	-13.0787	-14.2574
-3.88319	-5.59065	-7.31036	-8.47316	-10.1929	-11.3557	-13.0765	-14.2551
-3.88279	-5.58899	-7.3086	-8.4713	-10.1909	-11.3536	-13.0744	-14.2529
-3.88239	-5.58733	-7.30684	-8.46945	-10.189	-11.3516	-13.0723	-14.2506
-3.88199	-5.58569	-7.30509	-8.46761	-10.187	-11.3496	-13.0701	-14.2484
-3.88159	-5.58404	-7.30335	-8.46577	-10.1851	-11.3475	-13.068	-14.2462
-3.88119	-5.5824	-7.3016	-8.46393	-10.1831	-11.3455	-13.0658	-14.244
-3.88079	-5.58077	-7.29987	-8.46211	-10.1812	-11.3435	-13.0637	-14.2417
-3.88039	-5.57914	-7.29814	-8.46028	-10.1793	-11.3415	-13.0616	-14.2395
-3.87999	-5.57752	-7.29641	-8.45846	-10.1774	-11.3394	-13.0595	-14.2373
-3.87959	-5.5759	-7.29469	-8.45665	-10.1754	-11.3374	-13.0573	-14.2351
-3.87919	-5.57428	-7.29297	-8.45483	-10.1735	-11.3354	-13.0552	-14.2329
-3.87879	-5.57267	-7.29126	-8.45303	-10.1716	-11.3334	-13.0531	-14.2307
-3.87839	-5.57107	-7.28955	-8.45123	-10.1697	-11.3314	-13.051	-14.2285
-3.87799	-5.56947	-7.28784	-8.44943	-10.1678	-11.3294	-13.0489	-14.2264
-3.87759	-5.56787	-7.28615	-8.44764	-10.1659	-11.3274	-13.0469	-14.2242
-3.87719	-5.56628	-7.28445	-8.44585	-10.164	-11.3255	-13.0448	-14.222
-3.87679	-5.56469	-7.28276	-8.44407	-10.1622	-11.3235	-13.0427	-14.2198
-3.87639	-5.56311	-7.28108	-8.44229	-10.1603	-11.3215	-13.0406	-14.2177
-3.87599	-5.56153	-7.2794	-8.44052	-10.1584	-11.3195	-13.0385	-14.2155
-3.87559	-5.55996	-7.27772	-8.43875	-10.1565	-11.3176	-13.0365	-14.2133
-3.87519	-5.55839	-7.27605	-8.43698	-10.1547	-11.3156	-13.0344	-14.2112
-3.87479	-5.55683	-7.27438	-8.43522	-10.1528	-11.3137	-13.0323	-14.209
-3.87439	-5.55527	-7.27272	-8.43347	-10.1509	-11.3117	-13.0303	-14.2069
-3.87399	-5.55371	-7.27106	-8.43172	-10.1491	-11.3097	-13.0282	-14.2048
-3.87359	-5.55216	-7.26941	-8.42997	-10.1472	-11.3078	-13.0262	-14.2026
-3.87319	-5.55061	-7.26776	-8.42823	-10.1454	-11.3059	-13.0242	-14.2005
-3.87279	-5.54907	-7.26611	-8.42649	-10.1435	-11.3039	-13.0221	-14.1984
-3.87239	-5.54753	-7.26447	-8.42475	-10.1417	-11.302	-13.0201	-14.1962
-3.87199	-5.546	-7.26283	-8.42302	-10.1399	-11.3001	-13.0181	-14.1941
-3.87159	-5.54447	-7.2612	-8.4213	-10.138	-11.2981	-13.016	-14.192
-3.87119	-5.54294	-7.25957	-8.41957	-10.1362	-11.2962	-13.014	-14.1899
-3.87079	-5.54142	-7.25795	-8.41786	-10.1344	-11.2943	-13.012	-14.1878
-3.87039	-5.53991	-7.25633	-8.41614	-10.1326	-11.2924	-13.01	-14.1857
-3.86999	-5.53839	-7.25471	-8.41443	-10.1308	-11.2905	-13.008	-14.1836
-3.86959	-5.53688	-7.2531	-8.41273	-10.1289	-11.2886	-13.006	-14.1815
-3.86919	-5.53538	-7.25149	-8.41103	-10.1272	-11.2867	-13.004	-14.1794
-3.86879	-5.53388	-7.24989	-8.40933	-10.1253	-11.2848	-13.002	-14.1773
-3.86839	-5.53238	-7.24829	-8.40764	-10.1235	-11.2829	-13	-14.1752
-3.86799	-5.53089	-7.24669	-8.40595	-10.1218	-11.281	-12.998	-14.1732
-3.86759	-5.5294	-7.2451	-8.40426	-10.12	-11.2791	-12.996	-14.1711
-3.86719	-5.52791	-7.24351	-8.40258	-10.1182	-11.2773	-12.994	-14.169
-3.86679	-5.52643	-7.24193	-8.4009	-10.1164	-11.2754	-12.9921	-14.1669
-3.86639	-5.52496	-7.24035	-8.39923	-10.1146	-11.2735	-12.9901	-14.1649
-3.86599	-5.52348	-7.23877	-8.39756	-10.1128	-11.2717	-12.9881	-14.1628
-3.86559	-5.52201	-7.2372	-8.39589	-10.1111	-11.2698	-12.9861	-14.1608
-3.86519	-5.52055	-7.23563	-8.39423	-10.1093	-11.2679	-12.9842	-14.1587
-3.86479	-5.51909	-7.23406	-8.39257	-10.1076	-11.2661	-12.9822	-14.1567
-3.86439	-5.51763	-7.2325	-8.39092	-10.1058	-11.2642	-12.9803	-14.1546
-3.86399	-5.51617	-7.23094	-8.38927	-10.104	-11.2624	-12.9783	-14.1526
-3.86359	-5.51472	-7.22939	-8.38762	-10.1023	-11.2605	-12.9764	-14.1506
-3.86319	-5.51328	-7.22784	-8.38598	-10.1006	-11.2587	-12.9744	-14.1485
-3.86279	-5.51183	-7.22629	-8.38434	-10.0988	-11.2569	-12.9725	-14.1465
-3.86239	-5.51039	-7.22475	-8.3827	-10.0971	-11.255	-12.9705	-14.1445
-3.86199	-5.50896	-7.22321	-8.38107	-10.0953	-11.2532	-12.9686	-14.1424
-3.86159	-5.50753	-7.22168	-8.37944	-10.0936	-11.2514	-12.9667	-14.1404
-3.86119	-5.5061	-7.22014	-8.37781	-10.0919	-11.2495	-12.9648	-14.1384
-3.86079	-5.50467	-7.21862	-8.37619	-10.0901	-11.2477	-12.9628	-14.1364
-3.86039	-5.50325	-7.21709	-8.37457	-10.0884	-11.2459	-12.9609	-14.1344
-3.85999	-5.50183	-7.21557	-8.37296	-10.0867	-11.2441	-12.959	-14.1324
-3.85959	-5.50042	-7.21405	-8.37134	-10.085	-11.2423	-12.9571	-14.1304
-3.85919	-5.49901	-7.21254	-8.36974	-10.0833	-11.2405	-12.9552	-14.1284
-3.85879	-5.4976	-7.21103	-8.36813	-10.0816	-11.2387	-12.9533	-14.1264
-3.85839	-5.4962	-7.20952	-8.36653	-10.0799	-11.2369	-12.9514	-14.1244
-3.85799	-5.4948	-7.20801	-8.36493	-10.0782	-11.2351	-12.9495	-14.1224
-3.85759	-5.4934	-7.20651	-8.36334	-10.0765	-11.2333	-12.9476	-14.1204
-3.85719	-5.49201	-7.20502	-8.36175	-10.0748	-11.2315	-12.9457	-14.1184
-3.85679	-5.49062	-7.20352	-8.36016	-10.0731	-11.2297	-12.9438	-14.1165
-3.85639	-5.48923	-7.20203	-8.35858	-10.0714	-11.2279	-12.9419	-14.1145
-3.85599	-5.48785	-7.20054	-8.357	-10.0697	-11.2262	-12.94	-14.1125
-3.85559	-5.48646	-7.19906	-8.35542	-10.068	-11.2244	-12.9382	-14.1105
-3.85519	-5.48509	-7.19758	-8.35384	-10.0663	-11.2226	-12.9363	-14.1086
-3.85479	-5.48371	-7.1961	-8.35227	-10.0647	-11.2209	-12.9344	-14.1066
-3.85439	-5.48234	-7.19463	-8.35071	-10.063	-11.2191	-12.9326	-14.1047
-3.85399	-5.48098	-7.19316	-8.34914	-10.0613	-11.2173	-12.9307	-14.1027
-3.85359	-5.47961	-7.19169	-8.34758	-10.0597	-11.2156	-12.9288	-14.1008
-3.85319	-5.47825	-7.19023	-8.34602	-10.058	-11.2138	-12.927	-14.0988
-3.85279	-5.47689	-7.18877	-8.34447	-10.0563	-11.2121	-12.9251	-14.0969
-3.85239	-5.47554	-7.18731	-8.34291	-10.0547	-11.2103	-12.9233	-14.0949
-3.85199	-5.47419	-7.18585	-8.34137	-10.053	-11.2086	-12.9214	-14.093
-3.85159	-5.47284	-7.1844	-8.33982	-10.0514	-11.2068	-12.9196	-14.091
-3.85119	-5.4715	-7.18295	-8.33828	-10.0497	-11.2051	-12.9177	-14.0891
-3.85079	-5.47016	-7.18151	-8.33674	-10.0481	-11.2034	-12.9159	-14.0872
-3.85039	-5.46882	-7.18006	-8.3352	-10.0465	-11.2016	-12.914	-14.0853
-3.84999	-5.46748	-7.17862	-8.33367	-10.0448	-11.1999	-12.9122	-14.0833
-3.84959	-5.46615	-7.17719	-8.33214	-10.0432	-11.1982	-12.9104	-14.0814
-3.84919	-5.46482	-7.17576	-8.33061	-10.0416	-11.1964	-12.9085	-14.0795
-3.84879	-5.46349	-7.17432	-8.32909	-10.0399	-11.1947	-12.9067	-14.0776
-3.84839	-5.46217	-7.1729	-8.32757	-10.0383	-11.193	-12.9049	-14.0757
-3.84799	-5.46085	-7.17147	-8.32605	-10.0367	-11.1913	-12.9031	-14.0738
-3.84759	-5.45953	-7.17005	-8.32453	-10.0351	-11.1896	-12.9013	-14.0718
-3.84719	-5.45822	-7.16863	-8.32302	-10.0335	-11.1879	-12.8995	-14.0699
-3.84679	-5.45691	-7.16722	-8.32151	-10.0318	-11.1861	-12.8977	-14.068
-3.84639	-5.4556	-7.16581	-8.32001	-10.0302	-11.1844	-12.8958	-14.0661
-3.84599	-5.45429	-7.1644	-8.3185	-10.0286	-11.1827	-12.894	-14.0642
-3.84559	-5.45299	-7.16299	-8.317	-10.027	-11.181	-12.8922	-14.0624
-3.84519	-5.45169	-7.16159	-8.3155	-10.0254	-11.1793	-12.8904	-14.0605
-3.84479	-5.45039	-7.16018	-8.31401	-10.0238	-11.1777	-12.8886	-14.0586
-3.84439	-5.4491	-7.15879	-8.31252	-10.0222	-11.176	-12.8868	-14.0567
-3.84399	-5.44781	-7.15739	-8.31103	-10.0206	-11.1743	-12.885	-14.0548
-3.84359	-5.44652	-7.156	-8.30954	-10.019	-11.1726	-12.8833	-14.0529
-3.84319	-5.44523	-7.15461	-8.30806	-10.0174	-11.1709	-12.8815	-14.0511
-3.84279	-5.44395	-7.15322	-8.30658	-10.0159	-11.1692	-12.8797	-14.0492
-3.84239	-5.44267	-7.15184	-8.3051	-10.0143	-11.1676	-12.8779	-14.0473
-3.84199	-5.44139	-7.15046	-8.30362	-10.0127	-11.1659	-12.8761	-14.0455
-3.84159	-5.44012	-7.14908	-8.30215	-10.0111	-11.1642	-12.8744	-14.0436
-3.84119	-5.43885	-7.1477	-8.30068	-10.0095	-11.1625	-12.8726	-14.0417
-3.84079	-5.43758	-7.14633	-8.29921	-10.008	-11.1609	-12.8708	-14.0399
-3.84039	-5.43631	-7.14496	-8.29775	-10.0064	-11.1592	-12.8691	-14.038
-3.83999	-5.43505	-7.14359	-8.29629	-10.0048	-11.1576	-12.8673	-14.0361
-3.83959	-5.43379	-7.14223	-8.29483	-10.0033	-11.1559	-12.8655	-14.0343
-3.83919	-5.43253	-7.14086	-8.29337	-10.0017	-11.1542	-12.8638	-14.0325
-3.83879	-5.43127	-7.1395	-8.29192	-10.0002	-11.1526	-12.862	-14.0306
-3.83839	-5.43002	-7.13815	-8.29047	-9.9986	-11.1509	-12.8603	-14.0288
-3.83799	-5.42877	-7.13679	-8.28902	-9.99705	-11.1493	-12.8585	-14.0269
-3.83759	-5.42752	-7.13544	-8.28757	-9.9955	-11.1477	-12.8568	-14.0251
-3.83719	-5.42628	-7.13409	-8.28613	-9.99395	-11.146	-12.855	-14.0233
-3.83679	-5.42504	-7.13274	-8.28469	-9.9924	-11.1444	-12.8533	-14.0214
-3.83639	-5.4238	-7.1314	-8.28325	-9.99086	-11.1427	-12.8515	-14.0196
-3.83599	-5.42256	-7.13006	-8.28181	-9.98932	-11.1411	-12.8498	-14.0177
-3.83559	-5.42132	-7.12872	-8.28038	-9.98778	-11.1395	-12.8481	-14.0159
-3.83519	-5.42009	-7.12738	-8.27895	-9.98625	-11.1378	-12.8463	-14.0141
-3.83479	-5.41886	-7.12605	-8.27752	-9.98472	-11.1362	-12.8446	-14.0123
-3.83439	-5.41763	-7.12472	-8.2761	-9.98319	-11.1346	-12.8429	-14.0105
-3.83399	-5.41641	-7.12339	-8.27467	-9.98166	-11.133	-12.8412	-14.0086
-3.83359	-5.41519	-7.12206	-8.27325	-9.98013	-11.1313	-12.8394	-14.0068
-3.83319	-5.41397	-7.12074	-8.27183	-9.97861	-11.1297	-12.8377	-14.005
-3.83279	-5.41275	-7.11942	-8.27042	-9.97709	-11.1281	-12.836	-14.0032
-3.83239	-5.41154	-7.1181	-8.269	-9.97557	-11.1265	-12.8343	-14.0014
-3.83199	-5.41032	-7.11678	-8.26759	-9.97406	-11.1249	-12.8325	-13.9996
-3.83159	-5.40911	-7.11547	-8.26618	-9.97255	-11.1233	-12.8308	-13.9978
-3.83119	-5.40791	-7.11416	-8.26478	-9.97103	-11.1217	-12.8291	-13.996
-3.83079	-5.4067	-7.11285	-8.26337	-9.96953	-11.1201	-12.8274	-13.9942
-3.83039	-5.4055	-7.11154	-8.26197	-9.96802	-11.1185	-12.8257	-13.9924
-3.82999	-5.4043	-7.11023	-8.26057	-9.96652	-11.1169	-12.824	-13.9906
-3.82959	-5.4031	-7.10893	-8.25918	-9.96502	-11.1153	-12.8223	-13.9888
-3.82919	-5.40191	-7.10763	-8.25778	-9.96352	-11.1137	-12.8206	-13.987
-3.82879	-5.40071	-7.10633	-8.25639	-9.96202	-11.1121	-12.8189	-13.9853
-3.82839	-5.39952	-7.10504	-8.255	-9.96053	-11.1105	-12.8172	-13.9835
-3.82799	-5.39833	-7.10375	-8.25361	-9.95903	-11.1089	-12.8155	-13.9817
-3.82759	-5.39715	-7.10246	-8.25223	-9.95754	-11.1073	-12.8139	-13.9799
-3.82719	-5.39597	-7.10117	-8.25085	-9.95606	-11.1058	-12.8122	-13.9781
-3.82679	-5.39478	-7.09988	-8.24947	-9.95457	-11.1042	-12.8105	-13.9764
-3.82639	-5.3936	-7.0986	-8.24809	-9.95309	-11.1026	-12.8088	-13.9746
-3.82599	-5.39243	-7.09732	-8.24671	-9.95161	-11.101	-12.8071	-13.9728
-3.82559	-5.39125	-7.09604	-8.24534	-9.95013	-11.0994	-12.8055	-13.971
-3.82519	-5.39008	-7.09476	-8.24397	-9.94865	-11.0979	-12.8038	-13.9693
-3.82479	-5.38891	-7.09349	-8.2426	-9.94718	-11.0963	-12.8021	-13.9675
-3.82439	-5.38774	-7.09221	-8.24123	-9.94571	-11.0947	-12.8004	-13.9658
-3.82399	-5.38658	-7.09094	-8.23987	-9.94424	-11.0932	-12.7988	-13.964
-3.82359	-5.38541	-7.08967	-8.2385	-9.94277	-11.0916	-12.7971	-13.9622
-3.82319	-5.38425	-7.08841	-8.23714	-9.94131	-11.0901	-12.7954	-13.9605
-3.82279	-5.38309	-7.08714	-8.23578	-9.93984	-11.0885	-12.7938	-13.9587
-3.82239	-5.38194	-7.08588	-8.23443	-9.93838	-11.0869	-12.7921	-13.957
-3.82199	-5.38078	-7.08462	-8.23307	-9.93692	-11.0854	-12.7905	-13.9552
-3.82159	-5.37963	-7.08337	-8.23172	-9.93547	-11.0838	-12.7888	-13.9535
-3.82119	-5.37848	-7.08211	-8.23037	-9.93401	-11.0823	-12.7872	-13.9517
-3.82079	-5.37733	-7.08086	-8.22903	-9.93256	-11.0808	-12.7855	-13.95
-3.82039	-5.37619	-7.07961	-8.22768	-9.93111	-11.0792	-12.7838	-13.9483
-3.81999	-5.37504	-7.07836	-8.22634	-9.92966	-11.0777	-12.7822	-13.9465
-3.81959	-5.3739	-7.07711	-8.225	-9.92822	-11.0761	-12.7806	-13.9448
-3.81919	-5.37276	-7.07587	-8.22366	-9.92677	-11.0746	-12.7789	-13.943
-3.81879	-5.37162	-7.07463	-8.22232	-9.92533	-11.0731	-12.7773	-13.9413
-3.81839	-5.37049	-7.07338	-8.22098	-9.92389	-11.0715	-12.7756	-13.9396
-3.81799	-5.36935	-7.07215	-8.21965	-9.92245	-11.07	-12.774	-13.9379
-3.81759	-5.36822	-7.07091	-8.21832	-9.92102	-11.0685	-12.7724	-13.9361
-3.81719	-5.36709	-7.06968	-8.21699	-9.91958	-11.0669	-12.7707	-13.9344
-3.81679	-5.36597	-7.06844	-8.21566	-9.91815	-11.0654	-12.7691	-13.9327
-3.81639	-5.36484	-7.06721	-8.21434	-9.91672	-11.0639	-12.7675	-13.931
-3.81599	-5.36372	-7.06599	-8.21302	-9.91529	-11.0624	-12.7658	-13.9292
-3.81559	-5.3626	-7.06476	-8.2117	-9.91387	-11.0608	-12.7642	-13.9275
-3.81519	-5.36148	-7.06354	-8.21038	-9.91244	-11.0593	-12.7626	-13.9258
-3.81479	-5.36036	-7.06231	-8.20906	-9.91102	-11.0578	-12.761	-13.9241
-3.81439	-5.35925	-7.06109	-8.20775	-9.9096	-11.0563	-12.7593	-13.9224
-3.81399	-5.35813	-7.05988	-8.20643	-9.90818	-11.0548	-12.7577	-13.9207
-3.81359	-5.35702	-7.05866	-8.20512	-9.90677	-11.0533	-12.7561	-13.919
-3.81319	-5.35591	-7.05745	-8.20381	-9.90535	-11.0517	-12.7545	-13.9173
-3.81279	-5.35481	-7.05623	-8.20251	-9.90394	-11.0502	-12.7529	-13.9156
-3.81239	-5.3537	-7.05502	-8.2012	-9.90253	-11.0487	-12.7513	-13.9139
-3.81199	-5.3526	-7.05381	-8.1999	-9.90112	-11.0472	-12.7497	-13.9122
-3.81159	-5.3515	-7.05261	-8.1986	-9.89972	-11.0457	-12.7481	-13.9105
-3.81119	-5.3504	-7.0514	-8.1973	-9.89831	-11.0442	-12.7465	-13.9088
-3.81079	-5.3493	-7.0502	-8.196	-9.89691	-11.0427	-12.7449	-13.9071
-3.81039	-5.34821	-7.049	-8.1947	-9.89551	-11.0412	-12.7433	-13.9054
-3.80999	-5.34711	-7.0478	-8.19341	-9.89411	-11.0397	-12.7417	-13.9037
-3.80959	-5.34602	-7.04661	-8.19212	-9.89271	-11.0382	-12.7401	-13.902
-3.80919	-5.34493	-7.04541	-8.19083	-9.89132	-11.0368	-12.7385	-13.9003
-3.80879	-5.34384	-7.04422	-8.18954	-9.88992	-11.0353	-12.7369	-13.8987
-3.80839	-5.34276	-7.04303	-8.18825	-9.88853	-11.0338	-12.7353	-13.897
-3.80799	-5.34167	-7.04184	-8.18697	-9.88714	-11.0323	-12.7337	-13.8953
-3.80759	-5.34059	-7.04065	-8.18569	-9.88575	-11.0308	-12.7321	-13.8936
-3.80719	-5.33951	-7.03946	-8.18441	-9.88437	-11.0293	-12.7305	-13.8919
-3.80679	-5.33843	-7.03828	-8.18313	-9.88298	-11.0279	-12.7289	-13.8903
-3.80639	-5.33736	-7.0371	-8.18185	-9.8816	-11.0264	-12.7274	-13.8886
-3.80599	-5.33628	-7.03592	-8.18058	-9.88022	-11.0249	-12.7258	-13.8869
-3.80559	-5.33521	-7.03474	-8.1793	-9.87884	-11.0234	-12.7242	-13.8852
-3.80519	-5.33414	-7.03356	-8.17803	-9.87746	-11.022	-12.7226	-13.8836
-3.80479	-5.33307	-7.03239	-8.17676	-9.87609	-11.0205	-12.721	-13.8819
-3.80439	-5.332	-7.03121	-8.17549	-9.87472	-11.019	-12.7195	-13.8803
-3.80399	-5.33093	-7.03004	-8.17423	-9.87334	-11.0175	-12.7179	-13.8786
-3.80359	-5.32987	-7.02887	-8.17296	-9.87197	-11.0161	-12.7163	-13.8769
-3.80319	-5.32881	-7.02771	-8.1717	-9.87061	-11.0146	-12.7148	-13.8753
-3.80279	-5.32775	-7.02654	-8.17044	-9.86924	-11.0132	-12.7132	-13.8736
-3.80239	-5.32669	-7.02537	-8.16918	-9.86787	-11.0117	-12.7116	-13.872
-3.80199	-5.32563	-7.02421	-8.16792	-9.86651	-11.0102	-12.7101	-13.8703
-3.80159	-5.32458	-7.02305	-8.16666	-9.86515	-11.0088	-12.7085	-13.8686
-3.80119	-5.32352	-7.02189	-8.16541	-9.86379	-11.0073	-12.707	-13.867
-3.80079	-5.32247	-7.02074	-8.16416	-9.86243	-11.0059	-12.7054	-13.8653
-3.80039	-5.32142	-7.01958	-8.16291	-9.86108	-11.0044	-12.7038	-13.8637
-3.79999	-5.32037	-7.01843	-8.16166	-9.85972	-11.003	-12.7023	-13.862
-3.79959	-5.31932	-7.01727	-8.16041	-9.85837	-11.0015	-12.7007	-13.8604
-3.79919	-5.31828	-7.01612	-8.15916	-9.85702	-11.0001	-12.6992	-13.8588
-3.79879	-5.31724	-7.01497	-8.15792	-9.85567	-10.9986	-12.6976	-13.8571
-3.79839	-5.3162	-7.01383	-8.15668	-9.85432	-10.9972	-12.6961	-13.8555
-3.79799	-5.31516	-7.01268	-8.15544	-9.85297	-10.9957	-12.6945	-13.8538
-3.79759	-5.31412	-7.01154	-8.1542	-9.85163	-10.9943	-12.693	-13.8522
-3.79719	-5.31308	-7.0104	-8.15296	-9.85028	-10.9929	-12.6914	-13.8506
-3.79679	-5.31205	-7.00925	-8.15173	-9.84894	-10.9914	-12.6899	-13.8489
-3.79639	-5.31101	-7.00812	-8.15049	-9.8476	-10.99	-12.6884	-13.8473
-3.79599	-5.30998	-7.00698	-8.14926	-9.84626	-10.9886	-12.6868	-13.8457
-3.79559	-5.30895	-7.00584	-8.14803	-9.84493	-10.9871	-12.6853	-13.844
-3.79519	-5.30792	-7.00471	-8.1468	-9.84359	-10.9857	-12.6837	-13.8424
-3.79479	-5.3069	-7.00358	-8.14557	-9.84226	-10.9843	-12.6822	-13.8408
-3.79439	-5.30587	-7.00245	-8.14434	-9.84093	-10.9828	-12.6807	-13.8392
-3.79399	-5.30485	-7.00132	-8.14312	-9.8396	-10.9814	-12.6791	-13.8376
-3.79359	-5.30383	-7.00019	-8.1419	-9.83827	-10.98	-12.6776	-13.8359
-3.79319	-5.30281	-6.99906	-8.14068	-9.83694	-10.9786	-12.6761	-13.8343
-3.79279	-5.30179	-6.99794	-8.13946	-9.83562	-10.9772	-12.6746	-13.8327
-3.79239	-5.30077	-6.99682	-8.13824	-9.83429	-10.9757	-12.673	-13.8311
-3.79199	-5.29976	-6.99569	-8.13702	-9.83297	-10.9743	-12.6715	-13.8295
-3.79159	-5.29874	-6.99457	-8.13581	-9.83165	-10.9729	-12.67	-13.8278
-3.79119	-5.29773	-6.99346	-8.13459	-9.83033	-10.9715	-12.6685	-13.8262
-3.79079	-5.29672	-6.99234	-8.13338	-9.82901	-10.9701	-12.667	-13.8246
-3.79039	-5.29571	-6.99123	-8.13217	-9.82769	-10.9687	-12.6654	-13.823
-3.78999	-5.2947	-6.99011	-8.13096	-9.82638	-10.9672	-12.6639	-13.8214
-3.78959	-5.2937	-6.989	-8.12975	-9.82507	-10.9658	-12.6624	-13.8198
-3.78919	-5.29269	-6.98789	-8.12855	-9.82375	-10.9644	-12.6609	-13.8182
-3.78879	-5.29169	-6.98678	-8.12734	-9.82244	-10.963	-12.6594	-13.8166
-3.78839	-5.29069	-6.98567	-8.12614	-9.82114	-10.9616	-12.6579	-13.815
-3.78799	-5.28969	-6.98457	-8.12494	-9.81983	-10.9602	-12.6564	-13.8134
-3.78759	-5.28869	-6.98346	-8.12374	-9.81852	-10.9588	-12.6549	-13.8118
-3.78719	-5.28769	-6.98236	-8.12254	-9.81722	-10.9574	-12.6534	-13.8102
-3.78679	-5.2867	-6.98126	-8.12134	-9.81592	-10.956	-12.6519	-13.8086
-3.78639	-5.2857	-6.98016	-8.12015	-9.81461	-10.9546	-12.6503	-13.807
-3.78599	-5.28471	-6.97906	-8.11896	-9.81331	-10.9532	-12.6488	-13.8054
-3.78559	-5.28372	-6.97796	-8.11776	-9.81202	-10.9518	-12.6473	-13.8038
-3.78519	-5.28273	-6.97687	-8.11657	-9.81072	-10.9505	-12.6458	-13.8022
-3.78479	-5.28174	-6.97577	-8.11538	-9.80942	-10.949	-12.6444	-13.8006
-3.78439	-5.28076	-6.97468	-8.11419	-9.80813	-10.9477	-12.6429	-13.7991
-3.78399	-5.27977	-6.97359	-8.11301	-9.80684	-10.9463	-12.6414	-13.7975
-3.78359	-5.27879	-6.9725	-8.11182	-9.80554	-10.9449	-12.6399	-13.7959
-3.78319	-5.27781	-6.97141	-8.11064	-9.80425	-10.9435	-12.6384	-13.7943
-3.78279	-5.27683	-6.97033	-8.10946	-9.80297	-10.9421	-12.6369	-13.7927
-3.78239	-5.27585	-6.96924	-8.10828	-9.80168	-10.9407	-12.6354	-13.7911
-3.78199	-5.27487	-6.96816	-8.1071	-9.80039	-10.9394	-12.6339	-13.7896
-3.78159	-5.27389	-6.96708	-8.10592	-9.79911	-10.938	-12.6324	-13.788
-3.78119	-5.27292	-6.96599	-8.10474	-9.79783	-10.9366	-12.631	-13.7864
-3.78079	-5.27195	-6.96492	-8.10357	-9.79654	-10.9352	-12.6295	-13.7848
-3.78039	-5.27098	-6.96384	-8.10239	-9.79526	-10.9338	-12.628	-13.7833
-3.77999	-5.27	-6.96276	-8.10122	-9.79398	-10.9325	-12.6265	-13.7817
-3.77959	-5.26904	-6.96168	-8.10005	-9.79271	-10.9311	-12.625	-13.7801
-3.77919	-5.26807	-6.96061	-8.09888	-9.79143	-10.9297	-12.6235	-13.7785
-3.77879	-5.2671	-6.95954	-8.09771	-9.79016	-10.9284	-12.6221	-13.777
-3.77839	-5.26614	-6.95847	-8.09654	-9.78888	-10.927	-12.6206	-13.7754
-3.77799	-5.26517	-6.9574	-8.09538	-9.78761	-10.9256	-12.6191	-13.7738
-3.77759	-5.26421	-6.95633	-8.09421	-9.78634	-10.9243	-12.6176	-13.7723
-3.77719	-5.26325	-6.95526	-8.09305	-9.78507	-10.9229	-12.6162	-13.7707
-3.77679	-5.26229	-6.9542	-8.09189	-9.7838	-10.9215	-12.6147	-13.7692
-3.77639	-5.26133	-6.95313	-8.09073	-9.78254	-10.9202	-12.6132	-13.7676
-3.77599	-5.26038	-6.95207	-8.08957	-9.78127	-10.9188	-12.6118	-13.766
-3.77559	-5.25942	-6.95101	-8.08841	-9.78001	-10.9174	-12.6103	-13.7645
-3.77519	-5.25847	-6.94995	-8.08726	-9.77874	-10.9161	-12.6088	-13.7629
-3.77479	-5.25752	-6.94889	-8.0861	-9.77748	-10.9147	-12.6074	-13.7614
-3.77439	-5.25656	-6.94783	-8.08495	-9.77622	-10.9134	-12.6059	-13.7598
-3.77399	-5.25561	-6.94677	-8.0838	-9.77496	-10.912	-12.6045	-13.7583
-3.77359	-5.25467	-6.94572	-8.08265	-9.77371	-10.9107	-12.603	-13.7567
-3.77319	-5.25372	-6.94466	-8.0815	-9.77245	-10.9093	-12.6015	-13.7552
-3.77279	-5.25277	-6.94361	-8.08035	-9.7712	-10.908	-12.6001	-13.7536
-3.77239	-5.25183	-6.94256	-8.0792	-9.76994	-10.9066	-12.5986	-13.7521
-3.77199	-5.25089	-6.94151	-8.07805	-9.76869	-10.9053	-12.5972	-13.7505
-3.77159	-5.24994	-6.94046	-8.07691	-9.76744	-10.9039	-12.5957	-13.749
-3.77119	-5.249	-6.93942	-8.07577	-9.76619	-10.9026	-12.5943	-13.7474
-3.77079	-5.24806	-6.93837	-8.07462	-9.76494	-10.9012	-12.5928	-13.7459
-3.77039	-5.24713	-6.93732	-8.07348	-9.76369	-10.8999	-12.5914	-13.7444
-3.76999	-5.24619	-6.93628	-8.07234	-9.76245	-10.8985	-12.5899	-13.7428
-3.76959	-5.24525	-6.93524	-8.07121	-9.7612	-10.8972	-12.5885	-13.7413
-3.76919	-5.24432	-6.9342	-8.07007	-9.75996	-10.8958	-12.587	-13.7397
-3.76879	-5.24339	-6.93316	-8.06893	-9.75872	-10.8945	-12.5856	-13.7382
-3.76839	-5.24246	-6.93212	-8.0678	-9.75747	-10.8932	-12.5841	-13.7367
-3.76799	-5.24153	-6.93108	-8.06667	-9.75623	-10.8918	-12.5827	-13.7351
-3.76759	-5.2406	-6.93005	-8.06553	-9.755	-10.8905	-12.5813	-13.7336
-3.76719	-5.23967	-6.92901	-8.0644	-9.75376	-10.8892	-12.5798	-13.7321
-3.76679	-5.23874	-6.92798	-8.06327	-9.75252	-10.8878	-12.5784	-13.7305
-3.76639	-5.23782	-6.92695	-8.06215	-9.75129	-10.8865	-12.5769	-13.729
-3.76599	-5.23689	-6.92592	-8.06102	-9.75005	-10.8852	-12.5755	-13.7275
-3.76559	-5.23597	-6.92489	-8.05989	-9.74882	-10.8839	-12.5741	-13.7259
-3.76519	-5.23505	-6.92386	-8.05877	-9.74759	-10.8825	-12.5726	-13.7244
-3.76479	-5.23413	-6.92283	-8.05765	-9.74636	-10.8812	-12.5712	-13.7229
-3.76439	-5.23321	-6.92181	-8.05652	-9.74513	-10.8799	-12.5698	-13.7214
-3.76399	-5.23229	-6.92078	-8.0554	-9.7439	-10.8786	-12.5683	-13.7198
-3.76359	-5.23137	-6.91976	-8.05428	-9.74268	-10.8772	-12.5669	-13.7183
-3.76319	-5.23046	-6.91874	-8.05317	-9.74145	-10.8759	-12.5655	-13.7168
-3.76279	-5.22955	-6.91771	-8.05205	-9.74023	-10.8746	-12.5641	-13.7153
-3.76239	-5.22863	-6.91669	-8.05093	-9.739	-10.8733	-12.5626	-13.7138
-3.76199	-5.22772	-6.91568	-8.04982	-9.73778	-10.872	-12.5612	-13.7122
-3.76159	-5.22681	-6.91466	-8.0487	-9.73656	-10.8706	-12.5598	-13.7107
-3.76119	-5.2259	-6.91364	-8.04759	-9.73534	-10.8693	-12.5584	-13.7092
-3.76079	-5.22499	-6.91263	-8.04648	-9.73412	-10.868	-12.5569	-13.7077
-3.76039	-5.22409	-6.91161	-8.04537	-9.73291	-10.8667	-12.5555	-13.7062
-3.75999	-5.22318	-6.9106	-8.04426	-9.73169	-10.8654	-12.5541	-13.7047
-3.75959	-5.22228	-6.90959	-8.04315	-9.73047	-10.8641	-12.5527	-13.7032
-3.75919	-5.22137	-6.90858	-8.04204	-9.72926	-10.8628	-12.5513	-13.7017
-3.75879	-5.22047	-6.90757	-8.04094	-9.72805	-10.8614	-12.5498	-13.7002
-3.75839	-5.21957	-6.90656	-8.03983	-9.72684	-10.8601	-12.5484	-13.6987
-3.75799	-5.21867	-6.90555	-8.03873	-9.72563	-10.8588	-12.547	-13.6971
-3.75759	-5.21777	-6.90455	-8.03763	-9.72442	-10.8575	-12.5456	-13.6956
-3.75719	-5.21687	-6.90354	-8.03653	-9.72321	-10.8562	-12.5442	-13.6941
-3.75679	-5.21598	-6.90254	-8.03543	-9.722	-10.8549	-12.5428	-13.6926
-3.75639	-5.21508	-6.90154	-8.03433	-9.72079	-10.8536	-12.5414	-13.6911
-3.75599	-5.21419	-6.90053	-8.03323	-9.71959	-10.8523	-12.54	-13.6896
-3.75559	-5.21329	-6.89953	-8.03213	-9.71839	-10.851	-12.5386	-13.6881
-3.75519	-5.2124	-6.89854	-8.03104	-9.71718	-10.8497	-12.5372	-13.6866
-3.75479	-5.21151	-6.89754	-8.02994	-9.71598	-10.8484	-12.5358	-13.6851
-3.75439	-5.21062	-6.89654	-8.02885	-9.71478	-10.8471	-12.5343	-13.6836
-3.75399	-5.20973	-6.89554	-8.02776	-9.71358	-10.8458	-12.5329	-13.6822
-3.75359	-5.20885	-6.89455	-8.02667	-9.71238	-10.8445	-12.5315	-13.6806
-3.75319	-5.20796	-6.89356	-8.02558	-9.71119	-10.8432	-12.5302	-13.6792
-3.75279	-5.20707	-6.89256	-8.02449	-9.70999	-10.8419	-12.5288	-13.6777
-3.75239	-5.20619	-6.89157	-8.0234	-9.70879	-10.8407	-12.5274	-13.6762
-3.75199	-5.20531	-6.89058	-8.02231	-9.7076	-10.8394	-12.5259	-13.6747
-3.75159	-5.20443	-6.88959	-8.02123	-9.70641	-10.8381	-12.5246	-13.6732
-3.75119	-5.20355	-6.88861	-8.02014	-9.70521	-10.8368	-12.5232	-13.6717
-3.75079	-5.20267	-6.88762	-8.01906	-9.70402	-10.8355	-12.5218	-13.6702
-3.75039	-5.20179	-6.88663	-8.01798	-9.70283	-10.8342	-12.5204	-13.6687
-3.74999	-5.20091	-6.88565	-8.0169	-9.70165	-10.8329	-12.519	-13.6672
-3.74959	-5.20003	-6.88466	-8.01582	-9.70046	-10.8316	-12.5176	-13.6658
-3.74919	-5.19916	-6.88368	-8.01474	-9.69927	-10.8303	-12.5162	-13.6643
-3.74879	-5.19828	-6.8827	-8.01366	-9.69809	-10.8291	-12.5148	-13.6628
-3.74839	-5.19741	-6.88172	-8.01258	-9.6969	-10.8278	-12.5134	-13.6613
-3.74799	-5.19654	-6.88074	-8.01151	-9.69572	-10.8265	-12.512	-13.6598
-3.74759	-5.19567	-6.87976	-8.01043	-9.69453	-10.8252	-12.5107	-13.6584
-3.74719	-5.1948	-6.87878	-8.00936	-9.69335	-10.8239	-12.5093	-13.6569
-3.74679	-5.19393	-6.87781	-8.00828	-9.69217	-10.8227	-12.5079	-13.6554
-3.74639	-5.19306	-6.87683	-8.00721	-9.69099	-10.8214	-12.5065	-13.6539
-3.74599	-5.1922	-6.87586	-8.00614	-9.68981	-10.8201	-12.5051	-13.6525
-3.74559	-5.19133	-6.87488	-8.00507	-9.68864	-10.8188	-12.5037	-13.651
-3.74519	-5.19046	-6.87391	-8.004	-9.68746	-10.8176	-12.5024	-13.6495
-3.74479	-5.1896	-6.87294	-8.00293	-9.68628	-10.8163	-12.501	-13.648
-3.74439	-5.18874	-6.87197	-8.00187	-9.68511	-10.815	-12.4996	-13.6466
-3.74399	-5.18788	-6.871	-8.0008	-9.68394	-10.8138	-12.4982	-13.6451
-3.74359	-5.18702	-6.87003	-7.99974	-9.68276	-10.8125	-12.4968	-13.6436
-3.74319	-5.18616	-6.86907	-7.99867	-9.68159	-10.8112	-12.4955	-13.6422
-3.74279	-5.1853	-6.8681	-7.99761	-9.68042	-10.81	-12.4941	-13.6407
-3.74239	-5.18444	-6.86714	-7.99655	-9.67925	-10.8087	-12.4927	-13.6392
-3.74199	-5.18359	-6.86617	-7.99549	-9.67808	-10.8074	-12.4914	-13.6378
-3.74159	-5.18273	-6.86521	-7.99443	-9.67692	-10.8062	-12.49	-13.6363
-3.74119	-5.18188	-6.86425	-7.99337	-9.67575	-10.8049	-12.4886	-13.6348
-3.74079	-5.18102	-6.86329	-7.99231	-9.67458	-10.8036	-12.4872	-13.6334
-3.74039	-5.18017	-6.86233	-7.99125	-9.67342	-10.8024	-12.4859	-13.6319
-3.73999	-5.17932	-6.86137	-7.9902	-9.67226	-10.8011	-12.4845	-13.6304
-3.73959	-5.17847	-6.86041	-7.98914	-9.67109	-10.7998	-12.4831	-13.629
-3.73919	-5.17762	-6.85945	-7.98809	-9.66993	-10.7986	-12.4818	-13.6275
-3.73879	-5.17677	-6.85849	-7.98704	-9.66877	-10.7973	-12.4804	-13.6261
-3.73839	-5.17592	-6.85754	-7.98598	-9.66761	-10.7961	-12.479	-13.6246
-3.73799	-5.17508	-6.85659	-7.98493	-9.66645	-10.7948	-12.4777	-13.6232
-3.73759	-5.17423	-6.85563	-7.98388	-9.66529	-10.7936	-12.4763	-13.6217
-3.73719	-5.17339	-6.85468	-7.98283	-9.66414	-10.7923	-12.4749	-13.6203
-3.73679	-5.17254	-6.85373	-7.98179	-9.66298	-10.7911	-12.4736	-13.6188
-3.73639	-5.1717	-6.85278	-7.98074	-9.66182	-10.7898	-12.4722	-13.6174
-3.73599	-5.17086	-6.85183	-7.97969	-9.66067	-10.7886	-12.4709	-13.6159
-3.73559	-5.17002	-6.85088	-7.97865	-9.65952	-10.7873	-12.4695	-13.6144
-3.73519	-5.16918	-6.84993	-7.9776	-9.65836	-10.7861	-12.4682	-13.613
-3.73479	-5.16834	-6.84899	-7.97656	-9.65721	-10.7848	-12.4668	-13.6115
-3.73439	-5.16751	-6.84804	-7.97552	-9.65606	-10.7836	-12.4655	-13.6101
-3.73399	-5.16667	-6.8471	-7.97447	-9.65491	-10.7823	-12.4641	-13.6087
-3.73359	-5.16583	-6.84615	-7.97343	-9.65376	-10.7811	-12.4627	-13.6072
-3.73319	-5.165	-6.84521	-7.97239	-9.65262	-10.7798	-12.4614	-13.6058
-3.73279	-5.16416	-6.84427	-7.97135	-9.65147	-10.7786	-12.46	-13.6043
-3.73239	-5.16333	-6.84333	-7.97032	-9.65032	-10.7773	-12.4587	-13.6029
-3.73199	-5.1625	-6.84239	-7.96928	-9.64918	-10.7761	-12.4573	-13.6014
-3.73159	-5.16167	-6.84145	-7.96824	-9.64803	-10.7749	-12.456	-13.6
-3.73119	-5.16084	-6.84051	-7.96721	-9.64689	-10.7736	-12.4546	-13.5985
-3.73079	-5.16001	-6.83957	-7.96617	-9.64575	-10.7724	-12.4533	-13.5971
-3.73039	-5.15918	-6.83864	-7.96514	-9.64461	-10.7711	-12.452	-13.5957
-3.72999	-5.15836	-6.8377	-7.96411	-9.64347	-10.7699	-12.4506	-13.5942
-3.72959	-5.15753	-6.83677	-7.96308	-9.64233	-10.7687	-12.4493	-13.5928
-3.72919	-5.1567	-6.83583	-7.96205	-9.64119	-10.7674	-12.4479	-13.5914
-3.72879	-5.15588	-6.8349	-7.96102	-9.64005	-10.7662	-12.4466	-13.5899
-3.72839	-5.15506	-6.83397	-7.95999	-9.63891	-10.765	-12.4452	-13.5885
-3.72799	-5.15423	-6.83304	-7.95896	-9.63778	-10.7637	-12.4439	-13.587
-3.72759	-5.15341	-6.83211	-7.95793	-9.63664	-10.7625	-12.4426	-13.5856
-3.72719	-5.15259	-6.83118	-7.95691	-9.63551	-10.7613	-12.4412	-13.5842
-3.72679	-5.15177	-6.83025	-7.95588	-9.63437	-10.76	-12.4399	-13.5828
-3.72639	-5.15095	-6.82933	-7.95486	-9.63324	-10.7588	-12.4385	-13.5813
-3.72599	-5.15013	-6.8284	-7.95383	-9.63211	-10.7576	-12.4372	-13.5799
-3.72559	-5.14932	-6.82747	-7.95281	-9.63098	-10.7563	-12.4359	-13.5785
-3.72519	-5.1485	-6.82655	-7.95179	-9.62985	-10.7551	-12.4345	-13.577
-3.72479	-5.14769	-6.82562	-7.95077	-9.62872	-10.7539	-12.4332	-13.5756
-3.72439	-5.14687	-6.8247	-7.94975	-9.62759	-10.7527	-12.4319	-13.5742
-3.72399	-5.14606	-6.82378	-7.94873	-9.62646	-10.7514	-12.4305	-13.5727
-3.72359	-5.14525	-6.82286	-7.94771	-9.62533	-10.7502	-12.4292	-13.5713
-3.72319	-5.14443	-6.82194	-7.94669	-9.62421	-10.749	-12.4279	-13.5699
-3.72279	-5.14362	-6.82102	-7.94568	-9.62308	-10.7478	-12.4265	-13.5685
-3.72239	-5.14281	-6.8201	-7.94466	-9.62196	-10.7465	-12.4252	-13.5671
-3.72199	-5.142	-6.81918	-7.94365	-9.62084	-10.7453	-12.4239	-13.5656
-3.72159	-5.1412	-6.81827	-7.94263	-9.61971	-10.7441	-12.4225	-13.5642
-3.72119	-5.14039	-6.81735	-7.94162	-9.61859	-10.7429	-12.4212	-13.5628
-3.72079	-5.13958	-6.81644	-7.94061	-9.61747	-10.7417	-12.4199	-13.5614
-3.72039	-5.13878	-6.81552	-7.93959	-9.61635	-10.7404	-12.4186	-13.56
-3.71999	-5.13797	-6.81461	-7.93858	-9.61523	-10.7392	-12.4172	-13.5585
-3.71959	-5.13717	-6.8137	-7.93757	-9.61411	-10.738	-12.4159	-13.5571
-3.71919	-5.13636	-6.81278	-7.93656	-9.61299	-10.7368	-12.4146	-13.5557
-3.71879	-5.13556	-6.81187	-7.93556	-9.61188	-10.7356	-12.4133	-13.5543
-3.71839	-5.13476	-6.81096	-7.93455	-9.61076	-10.7344	-12.4119	-13.5529
-3.71799	-5.13396	-6.81005	-7.93354	-9.60965	-10.7332	-12.4106	-13.5515
-3.71759	-5.13316	-6.80915	-7.93254	-9.60853	-10.7319	-12.4093	-13.55
-3.71719	-5.13236	-6.80824	-7.93153	-9.60742	-10.7307	-12.408	-13.5486
-3.71679	-5.13156	-6.80733	-7.93053	-9.60631	-10.7295	-12.4067	-13.5472
-3.71639	-5.13077	-6.80643	-7.92952	-9.60519	-10.7283	-12.4054	-13.5458
-3.71599	-5.12997	-6.80552	-7.92852	-9.60408	-10.7271	-12.404	-13.5444
-3.71559	-5.12918	-6.80462	-7.92752	-9.60297	-10.7259	-12.4027	-13.543
-3.71519	-5.12838	-6.80371	-7.92652	-9.60186	-10.7247	-12.4014	-13.5416
-3.71479	-5.12759	-6.80281	-7.92552	-9.60075	-10.7235	-12.4001	-13.5402
-3.71439	-5.12679	-6.80191	-7.92452	-9.59965	-10.7223	-12.3988	-13.5388
-3.71399	-5.126	-6.80101	-7.92352	-9.59854	-10.7211	-12.3975	-13.5374
-3.71359	-5.12521	-6.80011	-7.92252	-9.59743	-10.7199	-12.3962	-13.5359
-3.71319	-5.12442	-6.79921	-7.92153	-9.59633	-10.7187	-12.3948	-13.5345
-3.71279	-5.12363	-6.79831	-7.92053	-9.59522	-10.7175	-12.3935	-13.5331
-3.71239	-5.12284	-6.79741	-7.91953	-9.59412	-10.7163	-12.3922	-13.5317
-3.71199	-5.12205	-6.79652	-7.91854	-9.59301	-10.7151	-12.3909	-13.5303
-3.71159	-5.12127	-6.79562	-7.91755	-9.59191	-10.7139	-12.3896	-13.5289
-3.71119	-5.12048	-6.79472	-7.91655	-9.59081	-10.7127	-12.3883	-13.5275
-3.71079	-5.1197	-6.79383	-7.91556	-9.58971	-10.7115	-12.387	-13.5261
-3.71039	-5.11891	-6.79294	-7.91457	-9.58861	-10.7103	-12.3857	-13.5247
-3.70999	-5.11813	-6.79204	-7.91358	-9.58751	-10.7091	-12.3844	-13.5233
-3.70959	-5.11734	-6.79115	-7.91259	-9.58641	-10.7079	-12.3831	-13.5219
-3.70918	-5.11656	-6.79026	-7.9116	-9.58531	-10.7067	-12.3818	-13.5205
-3.70878	-5.11578	-6.78937	-7.91061	-9.58421	-10.7055	-12.3805	-13.5191
-3.70838	-5.115	-6.78848	-7.90962	-9.58312	-10.7043	-12.3792	-13.5177
-3.70798	-5.11422	-6.78759	-7.90864	-9.58202	-10.7031	-12.3779	-13.5163
-3.70758	-5.11344	-6.7867	-7.90765	-9.58093	-10.7019	-12.3766	-13.515
-3.70719	-5.11266	-6.78581	-7.90667	-9.57983	-10.7007	-12.3753	-13.5136
-3.70679	-5.11188	-6.78493	-7.90568	-9.57874	-10.6995	-12.374	-13.5122
-3.70639	-5.11111	-6.78404	-7.9047	-9.57764	-10.6983	-12.3727	-13.5108
-3.70599	-5.11033	-6.78316	-7.90371	-9.57655	-10.6971	-12.3714	-13.5094
-3.70559	-5.10956	-6.78227	-7.90273	-9.57546	-10.6959	-12.3701	-13.508
-3.70519	-5.10878	-6.78139	-7.90175	-9.57437	-10.6948	-12.3688	-13.5066
-3.70479	-5.10801	-6.78051	-7.90077	-9.57328	-10.6936	-12.3675	-13.5052
-3.70439	-5.10723	-6.77962	-7.89979	-9.57219	-10.6924	-12.3662	-13.5038
-3.70398	-5.10646	-6.77874	-7.89881	-9.5711	-10.6912	-12.3649	-13.5024
-3.70358	-5.10569	-6.77786	-7.89783	-9.57002	-10.69	-12.3636	-13.501
-3.70318	-5.10492	-6.77698	-7.89685	-9.56893	-10.6888	-12.3623	-13.4997
-3.70279	-5.10415	-6.7761	-7.89588	-9.56784	-10.6876	-12.361	-13.4983
-3.70239	-5.10338	-6.77522	-7.8949	-9.56676	-10.6865	-12.3597	-13.4969
-3.70199	-5.10261	-6.77435	-7.89393	-9.56567	-10.6853	-12.3584	-13.4955
-3.70159	-5.10184	-6.77347	-7.89295	-9.56459	-10.6841	-12.3571	-13.4941
-3.70118	-5.10108	-6.77259	-7.89198	-9.5635	-10.6829	-12.3558	-13.4927
-3.70078	-5.10031	-6.77172	-7.891	-9.56242	-10.6817	-12.3545	-13.4914
-3.70038	-5.09955	-6.77084	-7.89003	-9.56134	-10.6806	-12.3533	-13.49
-3.69998	-5.09878	-6.76997	-7.88906	-9.56026	-10.6794	-12.352	-13.4886
-3.69958	-5.09802	-6.7691	-7.88809	-9.55918	-10.6782	-12.3507	-13.4872
-3.69918	-5.09725	-6.76822	-7.88712	-9.5581	-10.677	-12.3494	-13.4858
-3.69879	-5.09649	-6.76735	-7.88615	-9.55702	-10.6758	-12.3481	-13.4844
-3.69839	-5.09573	-6.76648	-7.88518	-9.55594	-10.6747	-12.3468	-13.4831
-3.69799	-5.09497	-6.76561	-7.88421	-9.55486	-10.6735	-12.3455	-13.4817
-3.69759	-5.09421	-6.76474	-7.88324	-9.55378	-10.6723	-12.3443	-13.4803
-3.69719	-5.09345	-6.76387	-7.88227	-9.55271	-10.6711	-12.343	-13.4789
-3.69679	-5.09269	-6.763	-7.88131	-9.55163	-10.67	-12.3417	-13.4776
-3.69639	-5.09193	-6.76214	-7.88034	-9.55056	-10.6688	-12.3404	-13.4762
-3.69598	-5.09118	-6.76127	-7.87938	-9.54948	-10.6676	-12.3391	-13.4748
-3.69558	-5.09042	-6.7604	-7.87841	-9.54841	-10.6664	-12.3378	-13.4734
-3.69518	-5.08966	-6.75954	-7.87745	-9.54734	-10.6653	-12.3366	-13.472
-3.69479	-5.08891	-6.75867	-7.87649	-9.54626	-10.6641	-12.3353	-13.4707
-3.69439	-5.08815	-6.75781	-7.87553	-9.54519	-10.6629	-12.334	-13.4693
-3.69399	-5.0874	-6.75695	-7.87456	-9.54412	-10.6618	-12.3327	-13.4679
-3.69359	-5.08665	-6.75608	-7.8736	-9.54305	-10.6606	-12.3315	-13.4666
-3.69319	-5.0859	-6.75522	-7.87264	-9.54198	-10.6594	-12.3302	-13.4652
-3.69278	-5.08514	-6.75436	-7.87168	-9.54091	-10.6583	-12.3289	-13.4638
-3.69238	-5.08439	-6.7535	-7.87073	-9.53984	-10.6571	-12.3276	-13.4625
-3.69198	-5.08364	-6.75264	-7.86977	-9.53878	-10.6559	-12.3263	-13.4611
-3.69158	-5.08289	-6.75178	-7.86881	-9.53771	-10.6548	-12.3251	-13.4597
-3.69118	-5.08214	-6.75092	-7.86785	-9.53664	-10.6536	-12.3238	-13.4583
-3.69079	-5.0814	-6.75006	-7.8669	-9.53558	-10.6524	-12.3225	-13.457
-3.69039	-5.08065	-6.74921	-7.86594	-9.53451	-10.6513	-12.3212	-13.4556
-3.68998	-5.0799	-6.74835	-7.86499	-9.53345	-10.6501	-12.32	-13.4543
-3.68958	-5.07916	-6.7475	-7.86403	-9.53238	-10.6489	-12.3187	-13.4529
-3.68918	-5.07841	-6.74664	-7.86308	-9.53132	-10.6478	-12.3174	-13.4515
-3.68878	-5.07767	-6.74579	-7.86213	-9.53026	-10.6466	-12.3162	-13.4502
-3.68838	-5.07692	-6.74493	-7.86118	-9.5292	-10.6455	-12.3149	-13.4488
-3.68798	-5.07618	-6.74408	-7.86022	-9.52814	-10.6443	-12.3136	-13.4474
-3.68758	-5.07544	-6.74323	-7.85927	-9.52708	-10.6432	-12.3124	-13.4461
-3.68718	-5.0747	-6.74238	-7.85832	-9.52602	-10.642	-12.3111	-13.4447
-3.68678	-5.07396	-6.74153	-7.85737	-9.52496	-10.6408	-12.3098	-13.4433
-3.68638	-5.07321	-6.74067	-7.85643	-9.5239	-10.6397	-12.3086	-13.442
-3.68598	-5.07248	-6.73983	-7.85548	-9.52284	-10.6385	-12.3073	-13.4406
-3.68558	-5.07174	-6.73898	-7.85453	-9.52178	-10.6374	-12.306	-13.4393
-3.68518	-5.071	-6.73813	-7.85358	-9.52073	-10.6362	-12.3048	-13.4379
-3.68478	-5.07026	-6.73728	-7.85264	-9.51967	-10.6351	-12.3035	-13.4366
-3.68438	-5.06952	-6.73643	-7.85169	-9.51861	-10.6339	-12.3022	-13.4352
-3.68398	-5.06879	-6.73559	-7.85075	-9.51756	-10.6327	-12.301	-13.4338
-3.68358	-5.06805	-6.73474	-7.8498	-9.51651	-10.6316	-12.2997	-13.4325
-3.68318	-5.06732	-6.7339	-7.84886	-9.51545	-10.6304	-12.2985	-13.4311
-3.68278	-5.06658	-6.73305	-7.84792	-9.5144	-10.6293	-12.2972	-13.4298
-3.68238	-5.06585	-6.73221	-7.84697	-9.51335	-10.6281	-12.2959	-13.4284
-3.68198	-5.06512	-6.73137	-7.84603	-9.5123	-10.627	-12.2947	-13.4271
-3.68158	-5.06438	-6.73052	-7.84509	-9.51124	-10.6258	-12.2934	-13.4257
-3.68118	-5.06365	-6.72968	-7.84415	-9.51019	-10.6247	-12.2922	-13.4244
-3.68078	-5.06292	-6.72884	-7.84321	-9.50914	-10.6235	-12.2909	-13.423
-3.68038	-5.06219	-6.728	-7.84227	-9.50809	-10.6224	-12.2896	-13.4216
-3.67998	-5.06146	-6.72716	-7.84133	-9.50705	-10.6212	-12.2884	-13.4203
-3.67958	-5.06073	-6.72632	-7.8404	-9.506	-10.6201	-12.2871	-13.419
-3.67918	-5.06	-6.72548	-7.83946	-9.50495	-10.619	-12.2859	-13.4176
-3.67878	-5.05927	-6.72464	-7.83852	-9.5039	-10.6178	-12.2846	-13.4162
-3.67838	-5.05855	-6.72381	-7.83759	-9.50286	-10.6167	-12.2834	-13.4149
-3.67798	-5.05782	-6.72297	-7.83665	-9.50181	-10.6155	-12.2821	-13.4136
-3.67758	-5.0571	-6.72213	-7.83572	-9.50077	-10.6144	-12.2809	-13.4122
-3.67718	-5.05637	-6.7213	-7.83478	-9.49972	-10.6132	-12.2796	-13.4109
-3.67678	-5.05565	-6.72046	-7.83385	-9.49868	-10.6121	-12.2784	-13.4095
-3.67638	-5.05492	-6.71963	-7.83292	-9.49764	-10.611	-12.2771	-13.4082
-3.67598	-5.0542	-6.7188	-7.83198	-9.49659	-10.6098	-12.2759	-13.4068
-3.67558	-5.05348	-6.71796	-7.83105	-9.49555	-10.6087	-12.2746	-13.4055
-3.67518	-5.05275	-6.71713	-7.83012	-9.49451	-10.6075	-12.2734	-13.4041
-3.67478	-5.05203	-6.7163	-7.82919	-9.49347	-10.6064	-12.2721	-13.4028
-3.67438	-5.05131	-6.71547	-7.82826	-9.49243	-10.6052	-12.2709	-13.4014
-3.67398	-5.05059	-6.71464	-7.82733	-9.49139	-10.6041	-12.2696	-13.4001
-3.67358	-5.04987	-6.71381	-7.8264	-9.49035	-10.603	-12.2684	-13.3988
-3.67318	-5.04915	-6.71298	-7.82548	-9.48931	-10.6018	-12.2671	-13.3974
-3.67278	-5.04844	-6.71215	-7.82455	-9.48827	-10.6007	-12.2659	-13.3961
-3.67238	-5.04772	-6.71132	-7.82362	-9.48724	-10.5996	-12.2646	-13.3947
-3.67198	-5.047	-6.71049	-7.82269	-9.4862	-10.5984	-12.2634	-13.3934
-3.67158	-5.04628	-6.70967	-7.82177	-9.48516	-10.5973	-12.2621	-13.3921
-3.67118	-5.04557	-6.70884	-7.82084	-9.48413	-10.5962	-12.2609	-13.3907
-3.67078	-5.04485	-6.70802	-7.81992	-9.48309	-10.595	-12.2597	-13.3894
-3.67038	-5.04414	-6.70719	-7.819	-9.48206	-10.5939	-12.2584	-13.388
-3.66998	-5.04342	-6.70637	-7.81807	-9.48103	-10.5928	-12.2572	-13.3867
-3.66958	-5.04271	-6.70554	-7.81715	-9.47999	-10.5916	-12.2559	-13.3854
-3.66918	-5.042	-6.70472	-7.81623	-9.47896	-10.5905	-12.2547	-13.384
-3.66878	-5.04129	-6.7039	-7.81531	-9.47793	-10.5894	-12.2534	-13.3827
-3.66838	-5.04058	-6.70307	-7.81439	-9.4769	-10.5882	-12.2522	-13.3814
-3.66798	-5.03986	-6.70225	-7.81346	-9.47586	-10.5871	-12.2509	-13.38
-3.66758	-5.03915	-6.70143	-7.81254	-9.47483	-10.586	-12.2497	-13.3787
-3.66718	-5.03844	-6.70061	-7.81163	-9.4738	-10.5848	-12.2485	-13.3774
-3.66678	-5.03774	-6.69979	-7.81071	-9.47278	-10.5837	-12.2472	-13.376
-3.66638	-5.03703	-6.69897	-7.80979	-9.47175	-10.5826	-12.246	-13.3747
-3.66598	-5.03632	-6.69815	-7.80887	-9.47072	-10.5815	-12.2448	-13.3734
-3.66558	-5.03561	-6.69734	-7.80795	-9.46969	-10.5803	-12.2435	-13.372
-3.66518	-5.03491	-6.69652	-7.80704	-9.46866	-10.5792	-12.2423	-13.3707
-3.66478	-5.0342	-6.6957	-7.80612	-9.46764	-10.5781	-12.241	-13.3694
-3.66438	-5.03349	-6.69489	-7.80521	-9.46661	-10.577	-12.2398	-13.368
-3.66398	-5.03279	-6.69407	-7.80429	-9.46558	-10.5758	-12.2386	-13.3667
-3.66358	-5.03208	-6.69325	-7.80338	-9.46456	-10.5747	-12.2373	-13.3654
-3.66318	-5.03138	-6.69244	-7.80246	-9.46354	-10.5736	-12.2361	-13.3641
-3.66278	-5.03068	-6.69163	-7.80155	-9.46251	-10.5725	-12.2349	-13.3627
-3.66238	-5.02998	-6.69081	-7.80064	-9.46149	-10.5713	-12.2337	-13.3614
-3.66198	-5.02927	-6.69	-7.79973	-9.46047	-10.5702	-12.2324	-13.3601
-3.66158	-5.02857	-6.68919	-7.79881	-9.45944	-10.5691	-12.2312	-13.3588
-3.66118	-5.02787	-6.68838	-7.7979	-9.45842	-10.568	-12.23	-13.3574
-3.66078	-5.02717	-6.68756	-7.79699	-9.4574	-10.5669	-12.2287	-13.3561
-3.66038	-5.02647	-6.68675	-7.79608	-9.45638	-10.5657	-12.2275	-13.3548
-3.65998	-5.02577	-6.68594	-7.79517	-9.45536	-10.5646	-12.2263	-13.3535
-3.65958	-5.02507	-6.68513	-7.79427	-9.45434	-10.5635	-12.225	-13.3521
-3.65918	-5.02438	-6.68433	-7.79336	-9.45332	-10.5624	-12.2238	-13.3508
-3.65878	-5.02368	-6.68352	-7.79245	-9.4523	-10.5613	-12.2226	-13.3495
-3.65838	-5.02298	-6.68271	-7.79154	-9.45128	-10.5602	-12.2213	-13.3482
-3.65798	-5.02229	-6.6819	-7.79064	-9.45027	-10.559	-12.2201	-13.3468
-3.65758	-5.02159	-6.6811	-7.78973	-9.44925	-10.5579	-12.2189	-13.3455
-3.65718	-5.02089	-6.68029	-7.78883	-9.44823	-10.5568	-12.2177	-13.3442
-3.65678	-5.0202	-6.67948	-7.78792	-9.44722	-10.5557	-12.2165	-13.3429
-3.65638	-5.01951	-6.67868	-7.78702	-9.4462	-10.5546	-12.2152	-13.3415
-3.65598	-5.01881	-6.67787	-7.78611	-9.44519	-10.5535	-12.214	-13.3402
-3.65558	-5.01812	-6.67707	-7.78521	-9.44417	-10.5523	-12.2128	-13.3389
-3.65518	-5.01743	-6.67627	-7.78431	-9.44316	-10.5512	-12.2116	-13.3376
-3.65478	-5.01674	-6.67546	-7.7834	-9.44215	-10.5501	-12.2103	-13.3363
-3.65438	-5.01604	-6.67466	-7.7825	-9.44113	-10.549	-12.2091	-13.335
-3.65398	-5.01535	-6.67386	-7.7816	-9.44012	-10.5479	-12.2079	-13.3336
-3.65358	-5.01466	-6.67306	-7.7807	-9.43911	-10.5468	-12.2067	-13.3323
-3.65318	-5.01397	-6.67226	-7.7798	-9.4381	-10.5457	-12.2054	-13.331
-3.65278	-5.01329	-6.67146	-7.7789	-9.43709	-10.5446	-12.2042	-13.3297
-3.65238	-5.0126	-6.67066	-7.778	-9.43608	-10.5434	-12.203	-13.3284
-3.65198	-5.01191	-6.66986	-7.7771	-9.43507	-10.5423	-12.2018	-13.3271
-3.65158	-5.01122	-6.66906	-7.77621	-9.43406	-10.5412	-12.2006	-13.3257
-3.65118	-5.01054	-6.66826	-7.77531	-9.43305	-10.5401	-12.1993	-13.3244
-3.65078	-5.00985	-6.66746	-7.77441	-9.43204	-10.539	-12.1981	-13.3231
-3.65038	-5.00916	-6.66667	-7.77351	-9.43103	-10.5379	-12.1969	-13.3218
-3.64998	-5.00848	-6.66587	-7.77262	-9.43003	-10.5368	-12.1957	-13.3205
-3.64958	-5.00779	-6.66508	-7.77172	-9.42902	-10.5357	-12.1945	-13.3192
-3.64918	-5.00711	-6.66428	-7.77083	-9.42801	-10.5346	-12.1933	-13.3179
-3.64878	-5.00643	-6.66348	-7.76993	-9.42701	-10.5335	-12.192	-13.3166
-3.64838	-5.00574	-6.66269	-7.76904	-9.426	-10.5324	-12.1908	-13.3153
-3.64798	-5.00506	-6.6619	-7.76815	-9.425	-10.5313	-12.1896	-13.3139
-3.64758	-5.00438	-6.6611	-7.76725	-9.42399	-10.5302	-12.1884	-13.3126
-3.64718	-5.0037	-6.66031	-7.76636	-9.42299	-10.5291	-12.1872	-13.3113
-3.64678	-5.00302	-6.65952	-7.76547	-9.42198	-10.528	-12.186	-13.31
-3.64638	-5.00234	-6.65873	-7.76458	-9.42098	-10.5269	-12.1847	-13.3087
-3.64598	-5.00166	-6.65793	-7.76369	-9.41998	-10.5258	-12.1835	-13.3074
-3.64558	-5.00098	-6.65714	-7.7628	-9.41898	-10.5247	-12.1823	-13.3061
-3.64518	-5.0003	-6.65635	-7.76191	-9.41798	-10.5236	-12.1811	-13.3048
-3.64478	-4.99962	-6.65556	-7.76102	-9.41697	-10.5225	-12.1799	-13.3035
-3.64438	-4.99894	-6.65477	-7.76013	-9.41597	-10.5214	-12.1787	-13.3022
-3.64398	-4.99826	-6.65399	-7.75924	-9.41497	-10.5203	-12.1775	-13.3009
-3.64358	-4.99759	-6.6532	-7.75835	-9.41397	-10.5192	-12.1763	-13.2995
-3.64318	-4.99691	-6.65241	-7.75746	-9.41298	-10.5181	-12.1751	-13.2982
-3.64278	-4.99624	-6.65162	-7.75658	-9.41198	-10.517	-12.1739	-13.2969
-3.64238	-4.99556	-6.65084	-7.75569	-9.41098	-10.5159	-12.1727	-13.2956
-3.64198	-4.99489	-6.65005	-7.75481	-9.40998	-10.5148	-12.1714	-13.2943
-3.64158	-4.99421	-6.64926	-7.75392	-9.40898	-10.5137	-12.1702	-13.293
-3.64118	-4.99354	-6.64848	-7.75303	-9.40799	-10.5126	-12.169	-13.2917
-3.64078	-4.99287	-6.64769	-7.75215	-9.40699	-10.5115	-12.1678	-13.2904
-3.64038	-4.99219	-6.64691	-7.75127	-9.406	-10.5104	-12.1666	-13.2891
-3.63998	-4.99152	-6.64613	-7.75038	-9.405	-10.5093	-12.1654	-13.2878
-3.63958	-4.99085	-6.64534	-7.7495	-9.40401	-10.5082	-12.1642	-13.2865
-3.63918	-4.99018	-6.64456	-7.74862	-9.40301	-10.5071	-12.163	-13.2852
-3.63878	-4.98951	-6.64378	-7.74774	-9.40202	-10.506	-12.1618	-13.2839
-3.63838	-4.98884	-6.643	-7.74685	-9.40102	-10.5049	-12.1606	-13.2826
-3.63798	-4.98817	-6.64221	-7.74597	-9.40003	-10.5038	-12.1594	-13.2813
-3.63758	-4.9875	-6.64143	-7.74509	-9.39904	-10.5027	-12.1582	-13.28
-3.63718	-4.98683	-6.64065	-7.74421	-9.39805	-10.5016	-12.157	-13.2787
-3.63678	-4.98616	-6.63987	-7.74333	-9.39705	-10.5005	-12.1558	-13.2774
-3.63638	-4.9855	-6.63909	-7.74245	-9.39606	-10.4994	-12.1546	-13.2761
-3.63598	-4.98483	-6.63832	-7.74157	-9.39507	-10.4984	-12.1534	-13.2748
-3.63558	-4.98416	-6.63754	-7.7407	-9.39408	-10.4973	-12.1522	-13.2735
-3.63518	-4.9835	-6.63676	-7.73982	-9.39309	-10.4962	-12.151	-13.2722
-3.63478	-4.98283	-6.63598	-7.73894	-9.3921	-10.4951	-12.1498	-13.2709
-3.63438	-4.98217	-6.6352	-7.73806	-9.39111	-10.494	-12.1486	-13.2697
-3.63398	-4.9815	-6.63443	-7.73719	-9.39013	-10.4929	-12.1474	-13.2683
-3.63358	-4.98084	-6.63365	-7.73631	-9.38914	-10.4918	-12.1462	-13.2671
-3.63318	-4.98017	-6.63288	-7.73544	-9.38815	-10.4907	-12.145	-13.2658
-3.63278	-4.97951	-6.6321	-7.73456	-9.38716	-10.4896	-12.1438	-13.2645
-3.63238	-4.97885	-6.63133	-7.73369	-9.38618	-10.4886	-12.1426	-13.2632
-3.63198	-4.97819	-6.63055	-7.73281	-9.38519	-10.4875	-12.1414	-13.2619
-3.63158	-4.97753	-6.62978	-7.73194	-9.3842	-10.4864	-12.1402	-13.2606
-3.63118	-4.97686	-6.62901	-7.73106	-9.38322	-10.4853	-12.139	-13.2593
-3.63078	-4.9762	-6.62823	-7.73019	-9.38223	-10.4842	-12.1378	-13.258
-3.63038	-4.97554	-6.62746	-7.72932	-9.38125	-10.4831	-12.1366	-13.2567
-3.62998	-4.97488	-6.62669	-7.72845	-9.38027	-10.4821	-12.1354	-13.2554
-3.62958	-4.97422	-6.62592	-7.72758	-9.37928	-10.481	-12.1342	-13.2541
-3.62918	-4.97357	-6.62515	-7.7267	-9.3783	-10.4799	-12.133	-13.2528
-3.62878	-4.97291	-6.62438	-7.72583	-9.37732	-10.4788	-12.1318	-13.2515
-3.62838	-4.97225	-6.62361	-7.72496	-9.37633	-10.4777	-12.1306	-13.2503
-3.62798	-4.97159	-6.62284	-7.72409	-9.37535	-10.4766	-12.1294	-13.249
-3.62758	-4.97094	-6.62207	-7.72323	-9.37437	-10.4756	-12.1282	-13.2477
-3.62718	-4.97028	-6.6213	-7.72236	-9.37339	-10.4745	-12.127	-13.2464
-3.62678	-4.96962	-6.62053	-7.72149	-9.37241	-10.4734	-12.1258	-13.2451
-3.62638	-4.96897	-6.61976	-7.72062	-9.37143	-10.4723	-12.1247	-13.2438
-3.62598	-4.96831	-6.619	-7.71975	-9.37045	-10.4712	-12.1235	-13.2425
-3.62558	-4.96766	-6.61823	-7.71889	-9.36947	-10.4702	-12.1223	-13.2413
-3.62518	-4.967	-6.61746	-7.71802	-9.36849	-10.4691	-12.1211	-13.24
-3.62478	-4.96635	-6.6167	-7.71715	-9.36751	-10.468	-12.1199	-13.2387
-3.62438	-4.9657	-6.61593	-7.71629	-9.36653	-10.4669	-12.1187	-13.2374
-3.62398	-4.96505	-6.61517	-7.71542	-9.36556	-10.4658	-12.1175	-13.2361
-3.62358	-4.96439	-6.6144	-7.71456	-9.36458	-10.4648	-12.1163	-13.2348
-3.62318	-4.96374	-6.61364	-7.71369	-9.3636	-10.4637	-12.1151	-13.2335
-3.62278	-4.96309	-6.61287	-7.71283	-9.36263	-10.4626	-12.1139	-13.2323
-3.62238	-4.96244	-6.61211	-7.71197	-9.36165	-10.4615	-12.1128	-13.231
-3.62198	-4.96179	-6.61135	-7.7111	-9.36067	-10.4605	-12.1116	-13.2297
-3.62158	-4.96114	-6.61059	-7.71024	-9.3597	-10.4594	-12.1104	-13.2284
-3.62118	-4.96049	-6.60982	-7.70938	-9.35872	-10.4583	-12.1092	-13.2271
-3.62078	-4.95984	-6.60906	-7.70852	-9.35775	-10.4572	-12.108	-13.2258
-3.62038	-4.95919	-6.6083	-7.70765	-9.35678	-10.4562	-12.1068	-13.2246
-3.61998	-4.95855	-6.60754	-7.70679	-9.3558	-10.4551	-12.1056	-13.2233
-3.61958	-4.9579	-6.60678	-7.70593	-9.35483	-10.454	-12.1044	-13.222
-3.61918	-4.95725	-6.60602	-7.70507	-9.35386	-10.4529	-12.1033	-13.2207
-3.61878	-4.9566	-6.60526	-7.70421	-9.35289	-10.4519	-12.1021	-13.2194
-3.61838	-4.95596	-6.6045	-7.70335	-9.35191	-10.4508	-12.1009	-13.2181
-3.61798	-4.95531	-6.60374	-7.7025	-9.35094	-10.4497	-12.0997	-13.2169
-3.61758	-4.95467	-6.60299	-7.70164	-9.34997	-10.4487	-12.0985	-13.2156
-3.61718	-4.95402	-6.60223	-7.70078	-9.349	-10.4476	-12.0973	-13.2143
-3.61678	-4.95338	-6.60147	-7.69992	-9.34803	-10.4465	-12.0962	-13.213
-3.61638	-4.95273	-6.60072	-7.69906	-9.34706	-10.4454	-12.095	-13.2118
-3.61598	-4.95209	-6.59996	-7.69821	-9.34609	-10.4444	-12.0938	-13.2105
-3.61558	-4.95145	-6.5992	-7.69735	-9.34512	-10.4433	-12.0926	-13.2092
-3.61518	-4.9508	-6.59845	-7.6965	-9.34415	-10.4422	-12.0914	-13.2079
-3.61478	-4.95016	-6.59769	-7.69564	-9.34318	-10.4412	-12.0902	-13.2066
-3.61438	-4.94952	-6.59694	-7.69478	-9.34222	-10.4401	-12.0891	-13.2054
-3.61398	-4.94888	-6.59618	-7.69393	-9.34125	-10.439	-12.0879	-13.2041
-3.61358	-4.94824	-6.59543	-7.69308	-9.34028	-10.438	-12.0867	-13.2028
-3.61318	-4.9476	-6.59468	-7.69222	-9.33932	-10.4369	-12.0855	-13.2015
-3.61278	-4.94696	-6.59392	-7.69137	-9.33835	-10.4358	-12.0844	-13.2003
-3.61238	-4.94632	-6.59317	-7.69052	-9.33738	-10.4348	-12.0832	-13.199
-3.61198	-4.94568	-6.59242	-7.68966	-9.33642	-10.4337	-12.082	-13.1977
-3.61158	-4.94504	-6.59167	-7.68881	-9.33545	-10.4326	-12.0808	-13.1964
-3.61118	-4.9444	-6.59092	-7.68796	-9.33449	-10.4316	-12.0796	-13.1952
-3.61078	-4.94377	-6.59017	-7.68711	-9.33352	-10.4305	-12.0785	-13.1939
-3.61038	-4.94313	-6.58942	-7.68626	-9.33256	-10.4294	-12.0773	-13.1926
-3.60998	-4.94249	-6.58867	-7.68541	-9.3316	-10.4284	-12.0761	-13.1913
-3.60958	-4.94185	-6.58792	-7.68456	-9.33063	-10.4273	-12.0749	-13.1901
-3.60918	-4.94122	-6.58717	-7.68371	-9.32967	-10.4262	-12.0738	-13.1888
-3.60878	-4.94058	-6.58642	-7.68286	-9.32871	-10.4252	-12.0726	-13.1875
-3.60838	-4.93995	-6.58567	-7.68201	-9.32774	-10.4241	-12.0714	-13.1863
-3.60798	-4.93931	-6.58492	-7.68116	-9.32678	-10.423	-12.0702	-13.185
-3.60758	-4.93868	-6.58418	-7.68031	-9.32582	-10.422	-12.0691	-13.1837
-3.60718	-4.93804	-6.58343	-7.67946	-9.32486	-10.4209	-12.0679	-13.1824
-3.60678	-4.93741	-6.58268	-7.67861	-9.3239	-10.4199	-12.0667	-13.1812
-3.60638	-4.93678	-6.58194	-7.67777	-9.32294	-10.4188	-12.0655	-13.1799
-3.60598	-4.93614	-6.58119	-7.67692	-9.32198	-10.4177	-12.0644	-13.1786
-3.60558	-4.93551	-6.58044	-7.67607	-9.32102	-10.4167	-12.0632	-13.1774
-3.60518	-4.93488	-6.5797	-7.67523	-9.32006	-10.4156	-12.062	-13.1761
-3.60478	-4.93425	-6.57895	-7.67438	-9.3191	-10.4146	-12.0609	-13.1748
-3.60438	-4.93362	-6.57821	-7.67354	-9.31814	-10.4135	-12.0597	-13.1736
-3.60398	-4.93299	-6.57747	-7.67269	-9.31719	-10.4124	-12.0585	-13.1723
-3.60358	-4.93236	-6.57672	-7.67185	-9.31623	-10.4114	-12.0573	-13.171
-3.60318	-4.93173	-6.57598	-7.67101	-9.31527	-10.4103	-12.0562	-13.1698
-3.60278	-4.9311	-6.57524	-7.67016	-9.31432	-10.4093	-12.055	-13.1685
-3.60238	-4.93047	-6.57449	-7.66932	-9.31336	-10.4082	-12.0538	-13.1672
-3.60198	-4.92984	-6.57375	-7.66848	-9.3124	-10.4072	-12.0526	-13.166
-3.60158	-4.92921	-6.57301	-7.66763	-9.31145	-10.4061	-12.0515	-13.1647
-3.60118	-4.92858	-6.57227	-7.66679	-9.31049	-10.405	-12.0503	-13.1634
-3.60078	-4.92796	-6.57153	-7.66595	-9.30954	-10.404	-12.0491	-13.1622
-3.60038	-4.92733	-6.57079	-7.66511	-9.30858	-10.4029	-12.048	-13.1609
-3.59998	-4.9267	-6.57005	-7.66427	-9.30763	-10.4019	-12.0468	-13.1596
-3.59958	-4.92608	-6.56931	-7.66343	-9.30667	-10.4008	-12.0456	-13.1584
-3.59918	-4.92545	-6.56857	-7.66259	-9.30572	-10.3998	-12.0445	-13.1571
-3.59878	-4.92483	-6.56783	-7.66175	-9.30477	-10.3987	-12.0433	-13.1558
-3.59838	-4.9242	-6.56709	-7.66091	-9.30381	-10.3977	-12.0421	-13.1546
-3.59798	-4.92358	-6.56636	-7.66007	-9.30286	-10.3966	-12.041	-13.1533
-3.59758	-4.92295	-6.56562	-7.65923	-9.30191	-10.3956	-12.0398	-13.1521
-3.59718	-4.92233	-6.56488	-7.65839	-9.30096	-10.3945	-12.0386	-13.1508
-3.59678	-4.92171	-6.56414	-7.65755	-9.30001	-10.3934	-12.0375	-13.1495
-3.59638	-4.92108	-6.56341	-7.65672	-9.29905	-10.3924	-12.0363	-13.1483
-3.59598	-4.92046	-6.56267	-7.65588	-9.2981	-10.3913	-12.0351	-13.147
-3.59558	-4.91984	-6.56194	-7.65504	-9.29715	-10.3903	-12.034	-13.1457
-3.59518	-4.91922	-6.5612	-7.65421	-9.2962	-10.3892	-12.0328	-13.1445
-3.59478	-4.9186	-6.56047	-7.65337	-9.29525	-10.3882	-12.0317	-13.1432
-3.59438	-4.91798	-6.55973	-7.65253	-9.2943	-10.3871	-12.0305	-13.142
-3.59398	-4.91735	-6.559	-7.6517	-9.29336	-10.3861	-12.0293	-13.1407
-3.59358	-4.91673	-6.55826	-7.65086	-9.29241	-10.385	-12.0282	-13.1395
-3.59318	-4.91612	-6.55753	-7.65003	-9.29146	-10.384	-12.027	-13.1382
-3.59278	-4.9155	-6.5568	-7.64919	-9.29051	-10.3829	-12.0258	-13.1369
-3.59238	-4.91488	-6.55606	-7.64836	-9.28956	-10.3819	-12.0247	-13.1357
-3.59198	-4.91426	-6.55533	-7.64753	-9.28862	-10.3808	-12.0235	-13.1344
-3.59158	-4.91364	-6.5546	-7.64669	-9.28767	-10.3798	-12.0224	-13.1332
-3.59118	-4.91302	-6.55387	-7.64586	-9.28672	-10.3788	-12.0212	-13.1319
-3.59078	-4.9124	-6.55314	-7.64503	-9.28578	-10.3777	-12.02	-13.1306
-3.59038	-4.91179	-6.55241	-7.6442	-9.28483	-10.3766	-12.0189	-13.1294
-3.58998	-4.91117	-6.55168	-7.64336	-9.28388	-10.3756	-12.0177	-13.1281
-3.58958	-4.91056	-6.55095	-7.64253	-9.28294	-10.3746	-12.0166	-13.1269
-3.58918	-4.90994	-6.55022	-7.6417	-9.28199	-10.3735	-12.0154	-13.1256
-3.58878	-4.90932	-6.54949	-7.64087	-9.28105	-10.3725	-12.0142	-13.1244
-3.58838	-4.90871	-6.54876	-7.64004	-9.2801	-10.3714	-12.0131	-13.1231
-3.58798	-4.90809	-6.54803	-7.63921	-9.27916	-10.3704	-12.0119	-13.1219
-3.58758	-4.90748	-6.5473	-7.63838	-9.27822	-10.3693	-12.0108	-13.1206
-3.58718	-4.90687	-6.54657	-7.63755	-9.27727	-10.3683	-12.0096	-13.1193
-3.58678	-4.90625	-6.54585	-7.63672	-9.27633	-10.3672	-12.0084	-13.1181
-3.58638	-4.90564	-6.54512	-7.63589	-9.27539	-10.3662	-12.0073	-13.1168
-3.58598	-4.90503	-6.54439	-7.63507	-9.27445	-10.3652	-12.0061	-13.1156
-3.58558	-4.90441	-6.54366	-7.63424	-9.2735	-10.3641	-12.005	-13.1143
-3.58518	-4.9038	-6.54294	-7.63341	-9.27256	-10.3631	-12.0038	-13.1131
-3.58478	-4.90319	-6.54221	-7.63258	-9.27162	-10.362	-12.0027	-13.1118
-3.58438	-4.90258	-6.54149	-7.63176	-9.27068	-10.361	-12.0015	-13.1106
-3.58398	-4.90197	-6.54076	-7.63093	-9.26974	-10.3599	-12.0004	-13.1093
-3.58358	-4.90136	-6.54004	-7.6301	-9.2688	-10.3589	-11.9992	-13.1081
-3.58318	-4.90075	-6.53931	-7.62928	-9.26786	-10.3579	-11.998	-13.1068
-3.58278	-4.90014	-6.53859	-7.62845	-9.26692	-10.3568	-11.9969	-13.1056
-3.58238	-4.89953	-6.53787	-7.62763	-9.26598	-10.3558	-11.9957	-13.1043
-3.58198	-4.89892	-6.53714	-7.6268	-9.26504	-10.3547	-11.9946	-13.1031
-3.58158	-4.89831	-6.53642	-7.62598	-9.2641	-10.3537	-11.9934	-13.1018
-3.58118	-4.8977	-6.5357	-7.62515	-9.26317	-10.3527	-11.9923	-13.1006
-3.58078	-4.89709	-6.53498	-7.62433	-9.26223	-10.3516	-11.9911	-13.0993
-3.58038	-4.89649	-6.53425	-7.62351	-9.26129	-10.3506	-11.99	-13.0981
-3.57998	-4.89588	-6.53353	-7.62268	-9.26035	-10.3495	-11.9888	-13.0968
-3.57958	-4.89527	-6.53281	-7.62186	-9.25942	-10.3485	-11.9877	-13.0956
-3.57918	-4.89467	-6.53209	-7.62104	-9.25848	-10.3475	-11.9865	-13.0943
-3.57878	-4.89406	-6.53137	-7.62022	-9.25754	-10.3464	-11.9854	-13.0931
-3.57838	-4.89345	-6.53065	-7.6194	-9.25661	-10.3454	-11.9842	-13.0918
-3.57798	-4.89285	-6.52993	-7.61857	-9.25567	-10.3444	-11.9831	-13.0906
-3.57758	-4.89224	-6.52921	-7.61775	-9.25473	-10.3433	-11.9819	-13.0893
-3.57718	-4.89164	-6.52849	-7.61693	-9.2538	-10.3423	-11.9808	-13.0881
-3.57678	-4.89103	-6.52777	-7.61611	-9.25286	-10.3412	-11.9796	-13.0868
-3.57638	-4.89043	-6.52705	-7.61529	-9.25193	-10.3402	-11.9785	-13.0856
-3.57598	-4.88983	-6.52634	-7.61447	-9.251	-10.3392	-11.9773	-13.0843
-3.57558	-4.88922	-6.52562	-7.61365	-9.25006	-10.3381	-11.9762	-13.0831
-3.57518	-4.88862	-6.5249	-7.61283	-9.24913	-10.3371	-11.975	-13.0818
-3.57478	-4.88802	-6.52418	-7.61201	-9.2482	-10.3361	-11.9739	-13.0806
-3.57438	-4.88742	-6.52347	-7.6112	-9.24726	-10.335	-11.9727	-13.0793
-3.57398	-4.88681	-6.52275	-7.61038	-9.24633	-10.334	-11.9716	-13.0781
-3.57358	-4.88621	-6.52204	-7.60956	-9.2454	-10.333	-11.9704	-13.0769
-3.57318	-4.88561	-6.52132	-7.60874	-9.24447	-10.3319	-11.9693	-13.0756
-3.57278	-4.88501	-6.5206	-7.60792	-9.24353	-10.3309	-11.9681	-13.0744
-3.57238	-4.88441	-6.51989	-7.60711	-9.2426	-10.3299	-11.967	-13.0731
-3.57198	-4.88381	-6.51917	-7.60629	-9.24167	-10.3288	-11.9658	-13.0719
-3.57158	-4.88321	-6.51846	-7.60548	-9.24074	-10.3278	-11.9647	-13.0706
-3.57118	-4.88261	-6.51775	-7.60466	-9.23981	-10.3268	-11.9635	-13.0694
-3.57078	-4.88201	-6.51703	-7.60384	-9.23888	-10.3257	-11.9624	-13.0681
-3.57038	-4.88141	-6.51632	-7.60303	-9.23795	-10.3247	-11.9612	-13.0669
-3.56998	-4.88082	-6.51561	-7.60221	-9.23702	-10.3237	-11.9601	-13.0657
-3.56958	-4.88022	-6.51489	-7.6014	-9.23609	-10.3226	-11.9589	-13.0644
-3.56918	-4.87962	-6.51418	-7.60058	-9.23516	-10.3216	-11.9578	-13.0632
-3.56878	-4.87902	-6.51347	-7.59977	-9.23423	-10.3206	-11.9567	-13.0619
-3.56838	-4.87843	-6.51276	-7.59896	-9.2333	-10.3195	-11.9555	-13.0607
-3.56798	-4.87783	-6.51205	-7.59814	-9.23238	-10.3185	-11.9544	-13.0595
-3.56758	-4.87723	-6.51133	-7.59733	-9.23145	-10.3175	-11.9532	-13.0582
-3.56718	-4.87664	-6.51062	-7.59652	-9.23052	-10.3164	-11.9521	-13.057
-3.56678	-4.87604	-6.50991	-7.59571	-9.22959	-10.3154	-11.951	-13.0557
-3.56638	-4.87545	-6.5092	-7.59489	-9.22867	-10.3144	-11.9498	-13.0545
-3.56598	-4.87485	-6.50849	-7.59408	-9.22774	-10.3134	-11.9487	-13.0533
-3.56558	-4.87426	-6.50778	-7.59327	-9.22681	-10.3123	-11.9475	-13.052
-3.56518	-4.87366	-6.50708	-7.59246	-9.22589	-10.3113	-11.9464	-13.0508
-3.56478	-4.87307	-6.50637	-7.59165	-9.22496	-10.3103	-11.9452	-13.0495
-3.56438	-4.87248	-6.50566	-7.59084	-9.22404	-10.3093	-11.9441	-13.0483
-3.56398	-4.87188	-6.50495	-7.59003	-9.22311	-10.3082	-11.9429	-13.0471
-3.56358	-4.87129	-6.50424	-7.58922	-9.22219	-10.3072	-11.9418	-13.0458
-3.56318	-4.8707	-6.50353	-7.58841	-9.22126	-10.3062	-11.9407	-13.0446
-3.56278	-4.8701	-6.50283	-7.5876	-9.22034	-10.3051	-11.9395	-13.0433
-3.56238	-4.86951	-6.50212	-7.58679	-9.21941	-10.3041	-11.9384	-13.0421
-3.56198	-4.86892	-6.50141	-7.58598	-9.21849	-10.3031	-11.9373	-13.0409
-3.56158	-4.86833	-6.50071	-7.58517	-9.21757	-10.3021	-11.9361	-13.0396
-3.56118	-4.86774	-6.5	-7.58436	-9.21664	-10.301	-11.935	-13.0384
-3.56078	-4.86715	-6.4993	-7.58356	-9.21572	-10.3	-11.9338	-13.0372
-3.56038	-4.86656	-6.49859	-7.58275	-9.2148	-10.299	-11.9327	-13.0359
-3.55998	-4.86597	-6.49789	-7.58194	-9.21387	-10.298	-11.9315	-13.0347
-3.55958	-4.86538	-6.49718	-7.58113	-9.21295	-10.2969	-11.9304	-13.0334
-3.55918	-4.86479	-6.49648	-7.58033	-9.21203	-10.2959	-11.9293	-13.0322
-3.55878	-4.8642	-6.49577	-7.57952	-9.21111	-10.2949	-11.9281	-13.031
-3.55838	-4.86361	-6.49507	-7.57871	-9.21019	-10.2939	-11.927	-13.0297
-3.55798	-4.86302	-6.49437	-7.57791	-9.20927	-10.2928	-11.9259	-13.0285
-3.55758	-4.86244	-6.49366	-7.5771	-9.20835	-10.2918	-11.9247	-13.0273
-3.55718	-4.86185	-6.49296	-7.5763	-9.20743	-10.2908	-11.9236	-13.026
-3.55678	-4.86126	-6.49226	-7.57549	-9.20651	-10.2898	-11.9224	-13.0248
-3.55638	-4.86067	-6.49156	-7.57469	-9.20559	-10.2888	-11.9213	-13.0236
-3.55598	-4.86009	-6.49085	-7.57388	-9.20467	-10.2877	-11.9202	-13.0223
-3.55558	-4.8595	-6.49015	-7.57308	-9.20375	-10.2867	-11.919	-13.0211
-3.55518	-4.85892	-6.48945	-7.57228	-9.20283	-10.2857	-11.9179	-13.0199
-3.55478	-4.85833	-6.48875	-7.57147	-9.20191	-10.2847	-11.9168	-13.0186
-3.55438	-4.85775	-6.48805	-7.57067	-9.20099	-10.2836	-11.9156	-13.0174
-3.55398	-4.85716	-6.48735	-7.56987	-9.20007	-10.2826	-11.9145	-13.0162
-3.55358	-4.85658	-6.48665	-7.56907	-9.19915	-10.2816	-11.9134	-13.0149
-3.55318	-4.85599	-6.48595	-7.56826	-9.19824	-10.2806	-11.9122	-13.0137
-3.55278	-4.85541	-6.48525	-7.56746	-9.19732	-10.2796	-11.9111	-13.0125
-3.55238	-4.85482	-6.48455	-7.56666	-9.1964	-10.2785	-11.91	-13.0112
-3.55198	-4.85424	-6.48385	-7.56586	-9.19549	-10.2775	-11.9088	-13.01
-3.55158	-4.85366	-6.48315	-7.56506	-9.19457	-10.2765	-11.9077	-13.0088
-3.55118	-4.85307	-6.48245	-7.56426	-9.19365	-10.2755	-11.9066	-13.0075
-3.55078	-4.85249	-6.48176	-7.56346	-9.19274	-10.2745	-11.9054	-13.0063
-3.55038	-4.85191	-6.48106	-7.56266	-9.19182	-10.2735	-11.9043	-13.0051
-3.54998	-4.85133	-6.48036	-7.56186	-9.19091	-10.2724	-11.9032	-13.0038
-3.54958	-4.85075	-6.47966	-7.56106	-9.18999	-10.2714	-11.902	-13.0026
-3.54918	-4.85017	-6.47897	-7.56026	-9.18908	-10.2704	-11.9009	-13.0014
-3.54878	-4.84958	-6.47827	-7.55946	-9.18816	-10.2694	-11.8998	-13.0001
-3.54838	-4.849	-6.47757	-7.55866	-9.18725	-10.2684	-11.8986	-12.9989
-3.54798	-4.84842	-6.47688	-7.55786	-9.18633	-10.2674	-11.8975	-12.9977
-3.54758	-4.84784	-6.47618	-7.55706	-9.18542	-10.2663	-11.8964	-12.9965
-3.54718	-4.84726	-6.47549	-7.55626	-9.1845	-10.2653	-11.8952	-12.9952
-3.54678	-4.84668	-6.47479	-7.55547	-9.18359	-10.2643	-11.8941	-12.994
-3.54638	-4.84611	-6.4741	-7.55467	-9.18268	-10.2633	-11.893	-12.9928
-3.54598	-4.84553	-6.4734	-7.55387	-9.18176	-10.2623	-11.8918	-12.9916
-3.54558	-4.84495	-6.47271	-7.55307	-9.18085	-10.2613	-11.8907	-12.9903
-3.54518	-4.84437	-6.47202	-7.55228	-9.17994	-10.2602	-11.8896	-12.9891
-3.54478	-4.84379	-6.47132	-7.55148	-9.17903	-10.2592	-11.8885	-12.9879
-3.54438	-4.84322	-6.47063	-7.55069	-9.17812	-10.2582	-11.8873	-12.9866
-3.54398	-4.84264	-6.46994	-7.54989	-9.1772	-10.2572	-11.8862	-12.9854
-3.54358	-4.84206	-6.46924	-7.54909	-9.17629	-10.2562	-11.8851	-12.9842
-3.54318	-4.84148	-6.46855	-7.5483	-9.17538	-10.2552	-11.8839	-12.983
-3.54278	-4.84091	-6.46786	-7.5475	-9.17447	-10.2541	-11.8828	-12.9817
-3.54238	-4.84033	-6.46717	-7.54671	-9.17356	-10.2531	-11.8817	-12.9805
-3.54198	-4.83976	-6.46648	-7.54592	-9.17265	-10.2521	-11.8805	-12.9793
-3.54158	-4.83918	-6.46578	-7.54512	-9.17174	-10.2511	-11.8794	-12.978
-3.54118	-4.83861	-6.46509	-7.54433	-9.17083	-10.2501	-11.8783	-12.9768
-3.54078	-4.83803	-6.4644	-7.54353	-9.16992	-10.2491	-11.8772	-12.9756
-3.54038	-4.83746	-6.46371	-7.54274	-9.16901	-10.2481	-11.876	-12.9744
-3.53998	-4.83688	-6.46302	-7.54195	-9.1681	-10.2471	-11.8749	-12.9732
-3.53958	-4.83631	-6.46233	-7.54115	-9.16719	-10.2461	-11.8738	-12.9719
-3.53918	-4.83574	-6.46164	-7.54036	-9.16629	-10.245	-11.8727	-12.9707
-3.53878	-4.83516	-6.46095	-7.53957	-9.16538	-10.244	-11.8715	-12.9695
-3.53838	-4.83459	-6.46026	-7.53878	-9.16447	-10.243	-11.8704	-12.9682
-3.53798	-4.83402	-6.45958	-7.53799	-9.16356	-10.242	-11.8693	-12.967
-3.53758	-4.83344	-6.45889	-7.53719	-9.16265	-10.241	-11.8682	-12.9658
-3.53718	-4.83287	-6.4582	-7.5364	-9.16175	-10.24	-11.867	-12.9646
-3.53678	-4.8323	-6.45751	-7.53561	-9.16084	-10.239	-11.8659	-12.9634
-3.53638	-4.83173	-6.45682	-7.53482	-9.15993	-10.238	-11.8648	-12.9621
-3.53598	-4.83116	-6.45614	-7.53403	-9.15903	-10.237	-11.8636	-12.9609
-3.53558	-4.83059	-6.45545	-7.53324	-9.15812	-10.236	-11.8625	-12.9597
-3.53518	-4.83002	-6.45476	-7.53245	-9.15721	-10.2349	-11.8614	-12.9585
-3.53478	-4.82945	-6.45408	-7.53166	-9.15631	-10.2339	-11.8603	-12.9572
-3.53438	-4.82888	-6.45339	-7.53087	-9.1554	-10.2329	-11.8592	-12.956
-3.53398	-4.82831	-6.4527	-7.53008	-9.1545	-10.2319	-11.858	-12.9548
-3.53358	-4.82774	-6.45202	-7.52929	-9.15359	-10.2309	-11.8569	-12.9536
-3.53318	-4.82717	-6.45133	-7.52851	-9.15269	-10.2299	-11.8558	-12.9524
-3.53278	-4.8266	-6.45065	-7.52772	-9.15178	-10.2289	-11.8547	-12.9511
-3.53238	-4.82603	-6.44996	-7.52693	-9.15088	-10.2279	-11.8535	-12.9499
-3.53198	-4.82546	-6.44928	-7.52614	-9.14997	-10.2269	-11.8524	-12.9487
-3.53158	-4.82489	-6.44859	-7.52535	-9.14907	-10.2259	-11.8513	-12.9475
-3.53118	-4.82433	-6.44791	-7.52457	-9.14817	-10.2249	-11.8502	-12.9462
-3.53078	-4.82376	-6.44722	-7.52378	-9.14726	-10.2239	-11.8491	-12.945
-3.53038	-4.82319	-6.44654	-7.52299	-9.14636	-10.2228	-11.8479	-12.9438
-3.52998	-4.82263	-6.44586	-7.52221	-9.14546	-10.2218	-11.8468	-12.9426
-3.52958	-4.82206	-6.44517	-7.52142	-9.14455	-10.2208	-11.8457	-12.9414
-3.52918	-4.82149	-6.44449	-7.52063	-9.14365	-10.2198	-11.8446	-12.9401
-3.52878	-4.82093	-6.44381	-7.51985	-9.14275	-10.2188	-11.8434	-12.9389
-3.52838	-4.82036	-6.44313	-7.51906	-9.14185	-10.2178	-11.8423	-12.9377
-3.52798	-4.8198	-6.44245	-7.51828	-9.14094	-10.2168	-11.8412	-12.9365
-3.52758	-4.81923	-6.44176	-7.51749	-9.14004	-10.2158	-11.8401	-12.9353
-3.52718	-4.81867	-6.44108	-7.51671	-9.13914	-10.2148	-11.839	-12.934
-3.52678	-4.8181	-6.4404	-7.51592	-9.13824	-10.2138	-11.8378	-12.9328
-3.52638	-4.81754	-6.43972	-7.51514	-9.13734	-10.2128	-11.8367	-12.9316
-3.52598	-4.81697	-6.43904	-7.51436	-9.13644	-10.2118	-11.8356	-12.9304
-3.52558	-4.81641	-6.43836	-7.51357	-9.13554	-10.2108	-11.8345	-12.9292
-3.52518	-4.81585	-6.43768	-7.51279	-9.13464	-10.2098	-11.8334	-12.928
-3.52478	-4.81528	-6.437	-7.512	-9.13374	-10.2088	-11.8322	-12.9268
-3.52438	-4.81472	-6.43632	-7.51122	-9.13284	-10.2078	-11.8311	-12.9255
-3.52398	-4.81416	-6.43564	-7.51044	-9.13194	-10.2068	-11.83	-12.9243
-3.52358	-4.81359	-6.43496	-7.50966	-9.13104	-10.2058	-11.8289	-12.9231
-3.52318	-4.81303	-6.43428	-7.50887	-9.13014	-10.2048	-11.8278	-12.9219
-3.52278	-4.81247	-6.4336	-7.50809	-9.12924	-10.2038	-11.8267	-12.9207
-3.52238	-4.81191	-6.43293	-7.50731	-9.12834	-10.2028	-11.8255	-12.9194
-3.52198	-4.81135	-6.43225	-7.50653	-9.12745	-10.2018	-11.8244	-12.9182
-3.52158	-4.81079	-6.43157	-7.50575	-9.12655	-10.2008	-11.8233	-12.917
-3.52118	-4.81023	-6.43089	-7.50497	-9.12565	-10.1998	-11.8222	-12.9158
-3.52078	-4.80967	-6.43021	-7.50419	-9.12475	-10.1988	-11.8211	-12.9146
-3.52038	-4.80911	-6.42954	-7.50341	-9.12385	-10.1978	-11.8199	-12.9134
-3.51998	-4.80855	-6.42886	-7.50262	-9.12296	-10.1968	-11.8188	-12.9122
-3.51958	-4.80799	-6.42818	-7.50184	-9.12206	-10.1958	-11.8177	-12.9109
-3.51918	-4.80743	-6.42751	-7.50106	-9.12116	-10.1948	-11.8166	-12.9097
-3.51878	-4.80687	-6.42683	-7.50029	-9.12027	-10.1938	-11.8155	-12.9085
-3.51838	-4.80631	-6.42616	-7.49951	-9.11937	-10.1928	-11.8144	-12.9073
-3.51798	-4.80575	-6.42548	-7.49873	-9.11847	-10.1918	-11.8133	-12.9061
-3.51758	-4.80519	-6.42481	-7.49795	-9.11758	-10.1908	-11.8121	-12.9049
-3.51718	-4.80463	-6.42413	-7.49717	-9.11668	-10.1898	-11.811	-12.9037
-3.51678	-4.80408	-6.42346	-7.49639	-9.11579	-10.1888	-11.8099	-12.9024
-3.51638	-4.80352	-6.42278	-7.49561	-9.11489	-10.1878	-11.8088	-12.9012
-3.51598	-4.80296	-6.42211	-7.49483	-9.114	-10.1868	-11.8077	-12.9
-3.51558	-4.8024	-6.42143	-7.49406	-9.1131	-10.1858	-11.8066	-12.8988
-3.51518	-4.80185	-6.42076	-7.49328	-9.11221	-10.1848	-11.8054	-12.8976
-3.51478	-4.80129	-6.42009	-7.4925	-9.11131	-10.1838	-11.8043	-12.8964
-3.51438	-4.80074	-6.41941	-7.49173	-9.11042	-10.1828	-11.8032	-12.8951
-3.51398	-4.80018	-6.41874	-7.49095	-9.10953	-10.1818	-11.8021	-12.8939
-3.51358	-4.79962	-6.41807	-7.49017	-9.10863	-10.1808	-11.801	-12.8927
-3.51318	-4.79907	-6.41739	-7.4894	-9.10774	-10.1798	-11.7999	-12.8915
-3.51278	-4.79851	-6.41672	-7.48862	-9.10684	-10.1788	-11.7988	-12.8903
-3.51238	-4.79796	-6.41605	-7.48784	-9.10595	-10.1778	-11.7977	-12.8891
-3.51198	-4.7974	-6.41538	-7.48707	-9.10506	-10.1768	-11.7965	-12.8879
-3.51158	-4.79685	-6.41471	-7.48629	-9.10417	-10.1758	-11.7954	-12.8867
-3.51118	-4.7963	-6.41403	-7.48552	-9.10327	-10.1748	-11.7943	-12.8855
-3.51078	-4.79574	-6.41336	-7.48474	-9.10238	-10.1738	-11.7932	-12.8842
-3.51038	-4.79519	-6.41269	-7.48397	-9.10149	-10.1728	-11.7921	-12.883
-3.50997	-4.79464	-6.41202	-7.48319	-9.1006	-10.1718	-11.791	-12.8818
-3.50957	-4.79408	-6.41135	-7.48242	-9.09971	-10.1708	-11.7899	-12.8806
-3.50917	-4.79353	-6.41068	-7.48164	-9.09881	-10.1698	-11.7888	-12.8794
-3.50878	-4.79298	-6.41001	-7.48087	-9.09792	-10.1688	-11.7876	-12.8782
-3.50838	-4.79243	-6.40934	-7.4801	-9.09703	-10.1678	-11.7865	-12.877
-3.50798	-4.79187	-6.40867	-7.47932	-9.09614	-10.1668	-11.7854	-12.8758
-3.50758	-4.79132	-6.408	-7.47855	-9.09525	-10.1658	-11.7843	-12.8746
-3.50718	-4.79077	-6.40733	-7.47778	-9.09436	-10.1648	-11.7832	-12.8734
-3.50678	-4.79022	-6.40667	-7.47701	-9.09347	-10.1639	-11.7821	-12.8721
-3.50638	-4.78967	-6.406	-7.47623	-9.09258	-10.1629	-11.781	-12.8709
-3.50597	-4.78912	-6.40533	-7.47546	-9.09169	-10.1619	-11.7799	-12.8697
-3.50557	-4.78857	-6.40466	-7.47469	-9.0908	-10.1609	-11.7788	-12.8685
-3.50517	-4.78802	-6.40399	-7.47392	-9.08991	-10.1599	-11.7776	-12.8673
-3.50478	-4.78747	-6.40333	-7.47315	-9.08902	-10.1589	-11.7765	-12.8661
-3.50438	-4.78692	-6.40266	-7.47237	-9.08813	-10.1579	-11.7754	-12.8649
-3.50398	-4.78637	-6.40199	-7.4716	-9.08725	-10.1569	-11.7743	-12.8637
-3.50358	-4.78582	-6.40133	-7.47083	-9.08636	-10.1559	-11.7732	-12.8625
-3.50318	-4.78527	-6.40066	-7.47006	-9.08547	-10.1549	-11.7721	-12.8613
-3.50277	-4.78472	-6.39999	-7.46929	-9.08458	-10.1539	-11.771	-12.86
-3.50237	-4.78417	-6.39933	-7.46852	-9.08369	-10.1529	-11.7699	-12.8588
-3.50197	-4.78362	-6.39866	-7.46775	-9.0828	-10.1519	-11.7688	-12.8576
-3.50157	-4.78308	-6.39799	-7.46698	-9.08192	-10.1509	-11.7677	-12.8564
-3.50117	-4.78253	-6.39733	-7.46621	-9.08103	-10.15	-11.7666	-12.8552
-3.50078	-4.78198	-6.39666	-7.46544	-9.08014	-10.149	-11.7654	-12.854
-3.50038	-4.78143	-6.396	-7.46467	-9.07926	-10.148	-11.7643	-12.8528
-3.49998	-4.78089	-6.39533	-7.4639	-9.07837	-10.147	-11.7632	-12.8516
-3.49958	-4.78034	-6.39467	-7.46314	-9.07748	-10.146	-11.7621	-12.8504
-3.49918	-4.77979	-6.39401	-7.46237	-9.0766	-10.145	-11.761	-12.8492
-3.49878	-4.77925	-6.39334	-7.4616	-9.07571	-10.144	-11.7599	-12.848
-3.49838	-4.7787	-6.39268	-7.46083	-9.07482	-10.143	-11.7588	-12.8468
-3.49797	-4.77816	-6.39201	-7.46006	-9.07394	-10.142	-11.7577	-12.8456
-3.49757	-4.77761	-6.39135	-7.45929	-9.07305	-10.141	-11.7566	-12.8444
-3.49717	-4.77707	-6.39069	-7.45853	-9.07217	-10.1401	-11.7555	-12.8431
-3.49678	-4.77652	-6.39002	-7.45776	-9.07128	-10.1391	-11.7544	-12.842
-3.49638	-4.77598	-6.38936	-7.45699	-9.0704	-10.1381	-11.7533	-12.8407
-3.49598	-4.77543	-6.3887	-7.45623	-9.06951	-10.1371	-11.7522	-12.8395
-3.49558	-4.77489	-6.38804	-7.45546	-9.06863	-10.1361	-11.751	-12.8383
-3.49518	-4.77434	-6.38738	-7.45469	-9.06774	-10.1351	-11.7499	-12.8371
-3.49478	-4.7738	-6.38671	-7.45393	-9.06686	-10.1341	-11.7488	-12.8359
-3.49437	-4.77326	-6.38605	-7.45316	-9.06598	-10.1331	-11.7477	-12.8347
-3.49397	-4.77271	-6.38539	-7.4524	-9.06509	-10.1321	-11.7466	-12.8335
-3.49357	-4.77217	-6.38473	-7.45163	-9.06421	-10.1311	-11.7455	-12.8323
-3.49317	-4.77163	-6.38407	-7.45086	-9.06332	-10.1302	-11.7444	-12.8311
-3.49278	-4.77109	-6.38341	-7.4501	-9.06244	-10.1292	-11.7433	-12.8299
-3.49238	-4.77054	-6.38275	-7.44933	-9.06156	-10.1282	-11.7422	-12.8287
-3.49198	-4.77	-6.38209	-7.44857	-9.06068	-10.1272	-11.7411	-12.8275
-3.49158	-4.76946	-6.38143	-7.44781	-9.05979	-10.1262	-11.74	-12.8263
-3.49118	-4.76892	-6.38077	-7.44704	-9.05891	-10.1252	-11.7389	-12.8251
-3.49078	-4.76838	-6.38011	-7.44628	-9.05803	-10.1242	-11.7378	-12.8239
-3.49038	-4.76783	-6.37945	-7.44551	-9.05715	-10.1233	-11.7367	-12.8227
-3.48997	-4.76729	-6.37879	-7.44475	-9.05626	-10.1223	-11.7356	-12.8215
-3.48957	-4.76675	-6.37813	-7.44399	-9.05538	-10.1213	-11.7345	-12.8203
-3.48917	-4.76621	-6.37747	-7.44322	-9.0545	-10.1203	-11.7334	-12.8191
-3.48877	-4.76567	-6.37681	-7.44246	-9.05362	-10.1193	-11.7323	-12.8179
-3.48837	-4.76513	-6.37616	-7.4417	-9.05274	-10.1183	-11.7312	-12.8167
-3.48797	-4.76459	-6.3755	-7.44093	-9.05186	-10.1173	-11.7301	-12.8155
-3.48757	-4.76405	-6.37484	-7.44017	-9.05098	-10.1164	-11.729	-12.8143
-3.48717	-4.76351	-6.37418	-7.43941	-9.0501	-10.1154	-11.7279	-12.8131
-3.48677	-4.76298	-6.37352	-7.43865	-9.04921	-10.1144	-11.7268	-12.8118
-3.48637	-4.76244	-6.37287	-7.43789	-9.04833	-10.1134	-11.7256	-12.8107
-3.48597	-4.7619	-6.37221	-7.43712	-9.04745	-10.1124	-11.7246	-12.8095
-3.48557	-4.76136	-6.37155	-7.43636	-9.04657	-10.1114	-11.7234	-12.8082
-3.48517	-4.76082	-6.3709	-7.4356	-9.04569	-10.1104	-11.7224	-12.807
-3.48477	-4.76028	-6.37024	-7.43484	-9.04482	-10.1095	-11.7212	-12.8058
-3.48437	-4.75975	-6.36958	-7.43408	-9.04394	-10.1085	-11.7201	-12.8046
-3.48397	-4.75921	-6.36893	-7.43332	-9.04306	-10.1075	-11.719	-12.8034
-3.48357	-4.75867	-6.36827	-7.43256	-9.04218	-10.1065	-11.7179	-12.8022
-3.48317	-4.75814	-6.36762	-7.4318	-9.0413	-10.1055	-11.7168	-12.801
-3.48277	-4.7576	-6.36696	-7.43104	-9.04042	-10.1045	-11.7157	-12.7998
-3.48237	-4.75706	-6.36631	-7.43028	-9.03954	-10.1036	-11.7146	-12.7986
-3.48197	-4.75653	-6.36565	-7.42952	-9.03866	-10.1026	-11.7135	-12.7974
-3.48157	-4.75599	-6.365	-7.42876	-9.03779	-10.1016	-11.7124	-12.7962
-3.48117	-4.75545	-6.36434	-7.428	-9.03691	-10.1006	-11.7113	-12.795
-3.48077	-4.75492	-6.36369	-7.42724	-9.03603	-10.0996	-11.7102	-12.7938
-3.48037	-4.75438	-6.36303	-7.42648	-9.03515	-10.0986	-11.7091	-12.7926
-3.47997	-4.75385	-6.36238	-7.42572	-9.03427	-10.0977	-11.708	-12.7914
-3.47957	-4.75331	-6.36173	-7.42496	-9.0334	-10.0967	-11.7069	-12.7902
-3.47917	-4.75278	-6.36107	-7.42421	-9.03252	-10.0957	-11.7058	-12.789
-3.47877	-4.75224	-6.36042	-7.42345	-9.03164	-10.0947	-11.7047	-12.7878
-3.47837	-4.75171	-6.35977	-7.42269	-9.03077	-10.0937	-11.7036	-12.7866
-3.47797	-4.75118	-6.35911	-7.42193	-9.02989	-10.0928	-11.7025	-12.7854
-3.47757	-4.75064	-6.35846	-7.42117	-9.02901	-10.0918	-11.7014	-12.7842
-3.47717	-4.75011	-6.35781	-7.42042	-9.02814	-10.0908	-11.7003	-12.783
-3.47677	-4.74958	-6.35716	-7.41966	-9.02726	-10.0898	-11.6992	-12.7818
-3.47637	-4.74904	-6.35651	-7.4189	-9.02639	-10.0888	-11.6981	-12.7806
-3.47597	-4.74851	-6.35585	-7.41815	-9.02551	-10.0878	-11.697	-12.7794
-3.47557	-4.74798	-6.3552	-7.41739	-9.02463	-10.0869	-11.6959	-12.7782
-3.47517	-4.74745	-6.35455	-7.41663	-9.02376	-10.0859	-11.6949	-12.777
-3.47477	-4.74691	-6.3539	-7.41588	-9.02288	-10.0849	-11.6937	-12.7759
-3.47437	-4.74638	-6.35325	-7.41512	-9.02201	-10.0839	-11.6927	-12.7746
-3.47397	-4.74585	-6.3526	-7.41437	-9.02113	-10.0829	-11.6915	-12.7735
-3.47357	-4.74532	-6.35195	-7.41361	-9.02026	-10.082	-11.6905	-12.7723
-3.47317	-4.74479	-6.3513	-7.41285	-9.01938	-10.081	-11.6894	-12.7711
-3.47277	-4.74426	-6.35065	-7.4121	-9.01851	-10.08	-11.6883	-12.7699
-3.47237	-4.74372	-6.35	-7.41134	-9.01764	-10.079	-11.6872	-12.7687
-3.47197	-4.74319	-6.34935	-7.41059	-9.01676	-10.078	-11.6861	-12.7675
-3.47157	-4.74266	-6.3487	-7.40983	-9.01589	-10.0771	-11.685	-12.7663
-3.47117	-4.74213	-6.34805	-7.40908	-9.01502	-10.0761	-11.6839	-12.7651
-3.47077	-4.7416	-6.3474	-7.40833	-9.01414	-10.0751	-11.6828	-12.7639
-3.47037	-4.74107	-6.34675	-7.40757	-9.01327	-10.0741	-11.6817	-12.7627
-3.46997	-4.74054	-6.3461	-7.40682	-9.01239	-10.0732	-11.6806	-12.7615
-3.46957	-4.74001	-6.34545	-7.40606	-9.01152	-10.0722	-11.6795	-12.7603
-3.46917	-4.73949	-6.3448	-7.40531	-9.01065	-10.0712	-11.6784	-12.7591
-3.46877	-4.73896	-6.34416	-7.40456	-9.00978	-10.0702	-11.6773	-12.7579
-3.46837	-4.73843	-6.34351	-7.4038	-9.0089	-10.0692	-11.6762	-12.7567
-3.46797	-4.7379	-6.34286	-7.40305	-9.00803	-10.0683	-11.6751	-12.7555
-3.46757	-4.73737	-6.34221	-7.4023	-9.00716	-10.0673	-11.674	-12.7543
-3.46717	-4.73684	-6.34157	-7.40154	-9.00629	-10.0663	-11.6729	-12.7531
-3.46677	-4.73632	-6.34092	-7.40079	-9.00542	-10.0653	-11.6718	-12.7519
-3.46637	-4.73579	-6.34027	-7.40004	-9.00454	-10.0644	-11.6707	-12.7507
-3.46597	-4.73526	-6.33962	-7.39929	-9.00367	-10.0634	-11.6696	-12.7495
-3.46557	-4.73473	-6.33898	-7.39854	-9.0028	-10.0624	-11.6685	-12.7483
-3.46517	-4.73421	-6.33833	-7.39778	-9.00193	-10.0614	-11.6674	-12.7471
-3.46477	-4.73368	-6.33769	-7.39703	-9.00106	-10.0604	-11.6663	-12.7459
-3.46437	-4.73315	-6.33704	-7.39628	-9.00019	-10.0595	-11.6652	-12.7447
-3.46397	-4.73263	-6.33639	-7.39553	-8.99932	-10.0585	-11.6641	-12.7436
-3.46357	-4.7321	-6.33575	-7.39478	-8.99845	-10.0575	-11.6631	-12.7424
-3.46317	-4.73157	-6.3351	-7.39403	-8.99758	-10.0565	-11.662	-12.7412
-3.46277	-4.73105	-6.33446	-7.39328	-8.99671	-10.0556	-11.6609	-12.74
-3.46237	-4.73052	-6.33381	-7.39253	-8.99584	-10.0546	-11.6598	-12.7388
-3.46197	-4.73	-6.33317	-7.39178	-8.99497	-10.0536	-11.6587	-12.7376
-3.46157	-4.72947	-6.33252	-7.39103	-8.9941	-10.0526	-11.6576	-12.7364
-3.46117	-4.72895	-6.33188	-7.39028	-8.99323	-10.0517	-11.6565	-12.7352
-3.46077	-4.72842	-6.33123	-7.38953	-8.99236	-10.0507	-11.6554	-12.734
-3.46037	-4.7279	-6.33059	-7.38878	-8.99149	-10.0497	-11.6543	-12.7328
-3.45997	-4.72737	-6.32995	-7.38803	-8.99062	-10.0487	-11.6532	-12.7316
-3.45957	-4.72685	-6.3293	-7.38728	-8.98975	-10.0478	-11.6521	-12.7304
-3.45917	-4.72633	-6.32866	-7.38653	-8.98888	-10.0468	-11.651	-12.7292
-3.45877	-4.7258	-6.32802	-7.38578	-8.98801	-10.0458	-11.6499	-12.728
-3.45837	-4.72528	-6.32737	-7.38503	-8.98714	-10.0449	-11.6488	-12.7268
-3.45797	-4.72476	-6.32673	-7.38428	-8.98627	-10.0439	-11.6477	-12.7256
-3.45757	-4.72423	-6.32609	-7.38353	-8.98541	-10.0429	-11.6466	-12.7244
-3.45717	-4.72371	-6.32544	-7.38279	-8.98454	-10.0419	-11.6456	-12.7233
-3.45677	-4.72319	-6.3248	-7.38204	-8.98367	-10.041	-11.6445	-12.7221
-3.45637	-4.72267	-6.32416	-7.38129	-8.9828	-10.04	-11.6434	-12.7209
-3.45597	-4.72214	-6.32352	-7.38054	-8.98194	-10.039	-11.6423	-12.7197
-3.45557	-4.72162	-6.32287	-7.37979	-8.98107	-10.038	-11.6412	-12.7185
-3.45517	-4.7211	-6.32223	-7.37905	-8.9802	-10.0371	-11.6401	-12.7173
-3.45477	-4.72058	-6.32159	-7.3783	-8.97933	-10.0361	-11.639	-12.7161
-3.45437	-4.72006	-6.32095	-7.37755	-8.97847	-10.0351	-11.6379	-12.7149
-3.45397	-4.71954	-6.32031	-7.3768	-8.9776	-10.0341	-11.6368	-12.7137
-3.45357	-4.71901	-6.31967	-7.37606	-8.97673	-10.0332	-11.6357	-12.7125
-3.45317	-4.71849	-6.31903	-7.37531	-8.97587	-10.0322	-11.6346	-12.7113
-3.45277	-4.71797	-6.31839	-7.37457	-8.975	-10.0312	-11.6335	-12.7101
-3.45237	-4.71745	-6.31775	-7.37382	-8.97413	-10.0303	-11.6325	-12.7089
-3.45197	-4.71693	-6.31711	-7.37307	-8.97327	-10.0293	-11.6314	-12.7078
-3.45157	-4.71641	-6.31647	-7.37233	-8.9724	-10.0283	-11.6303	-12.7066
-3.45117	-4.71589	-6.31583	-7.37158	-8.97154	-10.0273	-11.6292	-12.7054
-3.45077	-4.71537	-6.31519	-7.37084	-8.97067	-10.0264	-11.6281	-12.7042
-3.45037	-4.71485	-6.31455	-7.37009	-8.9698	-10.0254	-11.627	-12.703
-3.44997	-4.71433	-6.31391	-7.36935	-8.96894	-10.0244	-11.6259	-12.7018
-3.44957	-4.71382	-6.31327	-7.3686	-8.96807	-10.0235	-11.6248	-12.7006
-3.44917	-4.7133	-6.31263	-7.36786	-8.96721	-10.0225	-11.6237	-12.6994
-3.44877	-4.71278	-6.31199	-7.36711	-8.96634	-10.0215	-11.6226	-12.6982
-3.44837	-4.71226	-6.31135	-7.36637	-8.96548	-10.0205	-11.6215	-12.697
-3.44797	-4.71174	-6.31071	-7.36562	-8.96461	-10.0196	-11.6205	-12.6958
-3.44757	-4.71122	-6.31008	-7.36488	-8.96375	-10.0186	-11.6194	-12.6946
-3.44717	-4.71071	-6.30944	-7.36413	-8.96289	-10.0176	-11.6183	-12.6935
-3.44677	-4.71019	-6.3088	-7.36339	-8.96202	-10.0167	-11.6172	-12.6923
-3.44637	-4.70967	-6.30816	-7.36265	-8.96116	-10.0157	-11.6161	-12.6911
-3.44597	-4.70915	-6.30752	-7.3619	-8.96029	-10.0147	-11.615	-12.6899
-3.44557	-4.70864	-6.30689	-7.36116	-8.95943	-10.0137	-11.6139	-12.6887
-3.44517	-4.70812	-6.30625	-7.36041	-8.95857	-10.0128	-11.6128	-12.6875
-3.44477	-4.7076	-6.30561	-7.35967	-8.9577	-10.0118	-11.6118	-12.6863
-3.44437	-4.70709	-6.30498	-7.35893	-8.95684	-10.0108	-11.6107	-12.6851
-3.44397	-4.70657	-6.30434	-7.35819	-8.95598	-10.0099	-11.6096	-12.6839
-3.44357	-4.70605	-6.3037	-7.35744	-8.95511	-10.0089	-11.6085	-12.6828
-3.44317	-4.70554	-6.30307	-7.3567	-8.95425	-10.0079	-11.6074	-12.6816
-3.44277	-4.70502	-6.30243	-7.35596	-8.95339	-10.007	-11.6063	-12.6804
-3.44237	-4.70451	-6.30179	-7.35522	-8.95252	-10.006	-11.6052	-12.6792
-3.44197	-4.70399	-6.30116	-7.35447	-8.95166	-10.005	-11.6041	-12.678
-3.44157	-4.70348	-6.30052	-7.35373	-8.9508	-10.004	-11.603	-12.6768
-3.44117	-4.70296	-6.29989	-7.35299	-8.94994	-10.0031	-11.602	-12.6756
-3.44077	-4.70245	-6.29925	-7.35225	-8.94907	-10.0021	-11.6009	-12.6744
-3.44037	-4.70193	-6.29862	-7.35151	-8.94821	-10.0012	-11.5998	-12.6732
-3.43997	-4.70142	-6.29798	-7.35077	-8.94735	-10.0002	-11.5987	-12.6721
-3.43957	-4.7009	-6.29735	-7.35003	-8.94649	-9.99921	-11.5976	-12.6709
-3.43917	-4.70039	-6.29671	-7.34928	-8.94563	-9.99825	-11.5965	-12.6697
-3.43877	-4.69988	-6.29608	-7.34854	-8.94477	-9.99728	-11.5954	-12.6685
-3.43837	-4.69936	-6.29544	-7.3478	-8.9439	-9.99631	-11.5943	-12.6673
-3.43797	-4.69885	-6.29481	-7.34706	-8.94304	-9.99534	-11.5932	-12.6661
-3.43757	-4.69834	-6.29417	-7.34632	-8.94218	-9.99438	-11.5922	-12.6649
-3.43717	-4.69782	-6.29354	-7.34558	-8.94132	-9.99341	-11.5911	-12.6637
-3.43677	-4.69731	-6.29291	-7.34484	-8.94046	-9.99244	-11.59	-12.6625
-3.43637	-4.6968	-6.29227	-7.3441	-8.9396	-9.99147	-11.5889	-12.6614
-3.43597	-4.69628	-6.29164	-7.34336	-8.93874	-9.99051	-11.5878	-12.6602
-3.43557	-4.69577	-6.29101	-7.34262	-8.93788	-9.98954	-11.5867	-12.659
-3.43517	-4.69526	-6.29037	-7.34188	-8.93702	-9.98857	-11.5856	-12.6578
-3.43477	-4.69475	-6.28974	-7.34114	-8.93616	-9.98761	-11.5846	-12.6566
-3.43437	-4.69424	-6.28911	-7.34041	-8.9353	-9.98664	-11.5835	-12.6554
-3.43397	-4.69372	-6.28848	-7.33967	-8.93444	-9.98568	-11.5824	-12.6542
-3.43357	-4.69321	-6.28784	-7.33893	-8.93358	-9.98471	-11.5813	-12.6531
-3.43317	-4.6927	-6.28721	-7.33819	-8.93272	-9.98374	-11.5802	-12.6519
-3.43277	-4.69219	-6.28658	-7.33745	-8.93186	-9.98278	-11.5791	-12.6507
-3.43237	-4.69168	-6.28595	-7.33671	-8.931	-9.98181	-11.578	-12.6495
-3.43197	-4.69117	-6.28532	-7.33597	-8.93014	-9.98085	-11.577	-12.6483
-3.43157	-4.69066	-6.28468	-7.33524	-8.92928	-9.97988	-11.5759	-12.6471
-3.43117	-4.69015	-6.28405	-7.3345	-8.92842	-9.97892	-11.5748	-12.6459
-3.43077	-4.68964	-6.28342	-7.33376	-8.92757	-9.97795	-11.5737	-12.6447
-3.43037	-4.68913	-6.28279	-7.33302	-8.92671	-9.97698	-11.5726	-12.6435
-3.42997	-4.68862	-6.28216	-7.33229	-8.92585	-9.97602	-11.5715	-12.6424
-3.42957	-4.68811	-6.28153	-7.33155	-8.92499	-9.97505	-11.5704	-12.6412
-3.42917	-4.6876	-6.2809	-7.33081	-8.92413	-9.97409	-11.5694	-12.64
-3.42877	-4.68709	-6.28027	-7.33007	-8.92327	-9.97312	-11.5683	-12.6388
-3.42837	-4.68658	-6.27964	-7.32934	-8.92242	-9.97216	-11.5672	-12.6376
-3.42797	-4.68607	-6.27901	-7.3286	-8.92156	-9.9712	-11.5661	-12.6364
-3.42757	-4.68557	-6.27838	-7.32786	-8.9207	-9.97023	-11.565	-12.6352
-3.42717	-4.68506	-6.27775	-7.32713	-8.91984	-9.96927	-11.5639	-12.6341
-3.42677	-4.68455	-6.27712	-7.32639	-8.91898	-9.9683	-11.5628	-12.6329
-3.42637	-4.68404	-6.27649	-7.32566	-8.91813	-9.96734	-11.5618	-12.6317
-3.42597	-4.68353	-6.27586	-7.32492	-8.91727	-9.96637	-11.5607	-12.6305
-3.42557	-4.68302	-6.27523	-7.32418	-8.91641	-9.96541	-11.5596	-12.6293
-3.42517	-4.68252	-6.2746	-7.32345	-8.91556	-9.96445	-11.5585	-12.6281
-3.42477	-4.68201	-6.27397	-7.32271	-8.9147	-9.96348	-11.5574	-12.627
-3.42437	-4.6815	-6.27335	-7.32198	-8.91384	-9.96252	-11.5563	-12.6258
-3.42397	-4.681	-6.27272	-7.32124	-8.91299	-9.96156	-11.5553	-12.6246
-3.42357	-4.68049	-6.27209	-7.32051	-8.91213	-9.96059	-11.5542	-12.6234
-3.42317	-4.67998	-6.27146	-7.31977	-8.91127	-9.95963	-11.5531	-12.6222
-3.42277	-4.67948	-6.27083	-7.31904	-8.91042	-9.95867	-11.552	-12.621
-3.42237	-4.67897	-6.27021	-7.3183	-8.90956	-9.9577	-11.5509	-12.6198
-3.42197	-4.67846	-6.26958	-7.31757	-8.9087	-9.95674	-11.5498	-12.6187
-3.42157	-4.67796	-6.26895	-7.31683	-8.90785	-9.95578	-11.5488	-12.6175
-3.42117	-4.67745	-6.26832	-7.3161	-8.90699	-9.95482	-11.5477	-12.6163
-3.42077	-4.67695	-6.2677	-7.31536	-8.90614	-9.95385	-11.5466	-12.6151
-3.42037	-4.67644	-6.26707	-7.31463	-8.90528	-9.95289	-11.5455	-12.6139
-3.41997	-4.67593	-6.26644	-7.3139	-8.90443	-9.95193	-11.5444	-12.6127
-3.41957	-4.67543	-6.26581	-7.31316	-8.90357	-9.95097	-11.5434	-12.6115
-3.41917	-4.67493	-6.26519	-7.31243	-8.90272	-9.95	-11.5423	-12.6104
-3.41877	-4.67442	-6.26456	-7.3117	-8.90186	-9.94904	-11.5412	-12.6092
-3.41837	-4.67392	-6.26394	-7.31096	-8.90101	-9.94808	-11.5401	-12.608
-3.41797	-4.67341	-6.26331	-7.31023	-8.90015	-9.94712	-11.539	-12.6068
-3.41757	-4.67291	-6.26268	-7.3095	-8.8993	-9.94616	-11.5379	-12.6056
-3.41717	-4.6724	-6.26206	-7.30876	-8.89844	-9.9452	-11.5368	-12.6044
-3.41677	-4.6719	-6.26143	-7.30803	-8.89759	-9.94423	-11.5358	-12.6033
-3.41637	-4.6714	-6.26081	-7.3073	-8.89673	-9.94327	-11.5347	-12.6021
-3.41597	-4.67089	-6.26018	-7.30657	-8.89588	-9.94231	-11.5336	-12.6009
-3.41557	-4.67039	-6.25956	-7.30583	-8.89502	-9.94135	-11.5325	-12.5997
-3.41517	-4.66989	-6.25893	-7.3051	-8.89417	-9.94039	-11.5314	-12.5985
-3.41477	-4.66938	-6.25831	-7.30437	-8.89332	-9.93943	-11.5304	-12.5973
-3.41437	-4.66888	-6.25768	-7.30364	-8.89246	-9.93847	-11.5293	-12.5962
-3.41397	-4.66838	-6.25706	-7.30291	-8.89161	-9.93751	-11.5282	-12.595
-3.41357	-4.66787	-6.25643	-7.30217	-8.89076	-9.93655	-11.5271	-12.5938
-3.41317	-4.66737	-6.25581	-7.30144	-8.8899	-9.93559	-11.526	-12.5926
-3.41277	-4.66687	-6.25518	-7.30071	-8.88905	-9.93462	-11.525	-12.5914
-3.41237	-4.66637	-6.25456	-7.29998	-8.8882	-9.93366	-11.5239	-12.5902
-3.41197	-4.66587	-6.25394	-7.29925	-8.88734	-9.9327	-11.5228	-12.5891
-3.41157	-4.66536	-6.25331	-7.29852	-8.88649	-9.93174	-11.5217	-12.5879
-3.41117	-4.66486	-6.25269	-7.29779	-8.88564	-9.93078	-11.5206	-12.5867
-3.41077	-4.66436	-6.25207	-7.29706	-8.88478	-9.92982	-11.5196	-12.5855
-3.41037	-4.66386	-6.25144	-7.29633	-8.88393	-9.92886	-11.5185	-12.5843
-3.40997	-4.66336	-6.25082	-7.2956	-8.88308	-9.9279	-11.5174	-12.5831
-3.40957	-4.66286	-6.2502	-7.29487	-8.88223	-9.92695	-11.5163	-12.582
-3.40917	-4.66236	-6.24957	-7.29414	-8.88137	-9.92599	-11.5152	-12.5808
-3.40877	-4.66186	-6.24895	-7.29341	-8.88052	-9.92503	-11.5141	-12.5796
-3.40837	-4.66136	-6.24833	-7.29268	-8.87967	-9.92407	-11.5131	-12.5784
-3.40797	-4.66086	-6.24771	-7.29195	-8.87882	-9.92311	-11.512	-12.5772
-3.40757	-4.66036	-6.24708	-7.29122	-8.87797	-9.92215	-11.5109	-12.5761
-3.40717	-4.65986	-6.24646	-7.29049	-8.87711	-9.92119	-11.5098	-12.5749
-3.40677	-4.65936	-6.24584	-7.28976	-8.87626	-9.92023	-11.5087	-12.5737
-3.40637	-4.65886	-6.24522	-7.28903	-8.87541	-9.91927	-11.5077	-12.5725
-3.40597	-4.65836	-6.2446	-7.2883	-8.87456	-9.91831	-11.5066	-12.5713
-3.40557	-4.65786	-6.24397	-7.28757	-8.87371	-9.91735	-11.5055	-12.5701
-3.40517	-4.65736	-6.24335	-7.28684	-8.87286	-9.9164	-11.5044	-12.569
-3.40477	-4.65686	-6.24273	-7.28611	-8.87201	-9.91544	-11.5033	-12.5678
-3.40437	-4.65636	-6.24211	-7.28538	-8.87116	-9.91448	-11.5023	-12.5666
-3.40397	-4.65586	-6.24149	-7.28466	-8.8703	-9.91352	-11.5012	-12.5654
-3.40357	-4.65537	-6.24087	-7.28393	-8.86945	-9.91256	-11.5001	-12.5642
-3.40317	-4.65487	-6.24025	-7.2832	-8.8686	-9.9116	-11.499	-12.5631
-3.40277	-4.65437	-6.23963	-7.28247	-8.86775	-9.91065	-11.4979	-12.5619
-3.40237	-4.65387	-6.23901	-7.28174	-8.8669	-9.90969	-11.4969	-12.5607
-3.40197	-4.65337	-6.23839	-7.28102	-8.86605	-9.90873	-11.4958	-12.5595
-3.40157	-4.65288	-6.23777	-7.28029	-8.8652	-9.90777	-11.4947	-12.5583
-3.40117	-4.65238	-6.23715	-7.27956	-8.86435	-9.90681	-11.4936	-12.5571
-3.40077	-4.65188	-6.23653	-7.27883	-8.8635	-9.90586	-11.4925	-12.556
-3.40037	-4.65138	-6.23591	-7.27811	-8.86265	-9.9049	-11.4915	-12.5548
-3.39997	-4.65089	-6.23529	-7.27738	-8.8618	-9.90394	-11.4904	-12.5536
-3.39957	-4.65039	-6.23467	-7.27665	-8.86095	-9.90299	-11.4893	-12.5524
-3.39917	-4.64989	-6.23405	-7.27592	-8.8601	-9.90203	-11.4882	-12.5512
-3.39877	-4.6494	-6.23343	-7.2752	-8.85925	-9.90107	-11.4871	-12.5501
-3.39837	-4.6489	-6.23281	-7.27447	-8.8584	-9.90011	-11.4861	-12.5489
-3.39797	-4.64841	-6.23219	-7.27374	-8.85756	-9.89916	-11.485	-12.5477
-3.39757	-4.64791	-6.23157	-7.27302	-8.85671	-9.8982	-11.4839	-12.5465
-3.39717	-4.64741	-6.23096	-7.27229	-8.85586	-9.89724	-11.4828	-12.5453
-3.39677	-4.64692	-6.23034	-7.27157	-8.85501	-9.89629	-11.4818	-12.5442
-3.39637	-4.64642	-6.22972	-7.27084	-8.85416	-9.89533	-11.4807	-12.543
-3.39597	-4.64593	-6.2291	-7.27011	-8.85331	-9.89437	-11.4796	-12.5418
-3.39557	-4.64543	-6.22848	-7.26939	-8.85246	-9.89342	-11.4785	-12.5406
-3.39517	-4.64494	-6.22786	-7.26866	-8.85161	-9.89246	-11.4774	-12.5394
-3.39477	-4.64444	-6.22725	-7.26794	-8.85077	-9.8915	-11.4764	-12.5382
-3.39437	-4.64395	-6.22663	-7.26721	-8.84992	-9.89055	-11.4753	-12.5371
-3.39397	-4.64345	-6.22601	-7.26649	-8.84907	-9.88959	-11.4742	-12.5359
-3.39357	-4.64296	-6.22539	-7.26576	-8.84822	-9.88864	-11.4731	-12.5347
-3.39317	-4.64246	-6.22478	-7.26504	-8.84737	-9.88768	-11.4721	-12.5335
-3.39277	-4.64197	-6.22416	-7.26431	-8.84652	-9.88673	-11.471	-12.5323
-3.39237	-4.64148	-6.22354	-7.26359	-8.84568	-9.88577	-11.4699	-12.5312
-3.39197	-4.64098	-6.22293	-7.26286	-8.84483	-9.88481	-11.4688	-12.53
-3.39157	-4.64049	-6.22231	-7.26214	-8.84398	-9.88386	-11.4678	-12.5288
-3.39117	-4.64	-6.22169	-7.26141	-8.84313	-9.8829	-11.4667	-12.5276
-3.39077	-4.6395	-6.22108	-7.26069	-8.84229	-9.88195	-11.4656	-12.5265
-3.39037	-4.63901	-6.22046	-7.25996	-8.84144	-9.88099	-11.4645	-12.5253
-3.38997	-4.63852	-6.21984	-7.25924	-8.84059	-9.88004	-11.4634	-12.5241
-3.38957	-4.63802	-6.21923	-7.25852	-8.83975	-9.87908	-11.4624	-12.5229
-3.38917	-4.63753	-6.21861	-7.25779	-8.8389	-9.87813	-11.4613	-12.5217
-3.38877	-4.63704	-6.218	-7.25707	-8.83805	-9.87717	-11.4602	-12.5206
-3.38837	-4.63655	-6.21738	-7.25634	-8.8372	-9.87622	-11.4591	-12.5194
-3.38797	-4.63605	-6.21677	-7.25562	-8.83636	-9.87526	-11.4581	-12.5182
-3.38757	-4.63556	-6.21615	-7.2549	-8.83551	-9.87431	-11.457	-12.517
-3.38717	-4.63507	-6.21554	-7.25417	-8.83466	-9.87335	-11.4559	-12.5158
-3.38677	-4.63458	-6.21492	-7.25345	-8.83382	-9.8724	-11.4548	-12.5147
-3.38637	-4.63409	-6.21431	-7.25273	-8.83297	-9.87144	-11.4537	-12.5135
-3.38597	-4.63359	-6.21369	-7.252	-8.83213	-9.87049	-11.4527	-12.5123
-3.38557	-4.6331	-6.21308	-7.25128	-8.83128	-9.86954	-11.4516	-12.5111
-3.38517	-4.63261	-6.21246	-7.25056	-8.83043	-9.86858	-11.4505	-12.5099
-3.38477	-4.63212	-6.21185	-7.24984	-8.82959	-9.86763	-11.4494	-12.5088
-3.38437	-4.63163	-6.21123	-7.24911	-8.82874	-9.86667	-11.4484	-12.5076
-3.38397	-4.63114	-6.21062	-7.24839	-8.8279	-9.86572	-11.4473	-12.5064
-3.38357	-4.63065	-6.21001	-7.24767	-8.82705	-9.86477	-11.4462	-12.5052
-3.38317	-4.63016	-6.20939	-7.24695	-8.8262	-9.86381	-11.4451	-12.504
-3.38277	-4.62967	-6.20878	-7.24623	-8.82536	-9.86286	-11.4441	-12.5029
-3.38237	-4.62918	-6.20816	-7.2455	-8.82451	-9.8619	-11.443	-12.5017
-3.38197	-4.62869	-6.20755	-7.24478	-8.82367	-9.86095	-11.4419	-12.5005
-3.38157	-4.6282	-6.20694	-7.24406	-8.82282	-9.86	-11.4408	-12.4993
-3.38117	-4.62771	-6.20632	-7.24334	-8.82198	-9.85904	-11.4398	-12.4982
-3.38077	-4.62722	-6.20571	-7.24262	-8.82113	-9.85809	-11.4387	-12.497
-3.38037	-4.62673	-6.2051	-7.2419	-8.82029	-9.85714	-11.4376	-12.4958
-3.37997	-4.62624	-6.20448	-7.24117	-8.81944	-9.85618	-11.4365	-12.4946
-3.37957	-4.62575	-6.20387	-7.24045	-8.8186	-9.85523	-11.4354	-12.4934
-3.37917	-4.62526	-6.20326	-7.23973	-8.81775	-9.85428	-11.4344	-12.4923
-3.37877	-4.62477	-6.20265	-7.23901	-8.81691	-9.85333	-11.4333	-12.4911
-3.37837	-4.62428	-6.20203	-7.23829	-8.81607	-9.85237	-11.4322	-12.4899
-3.37797	-4.6238	-6.20142	-7.23757	-8.81522	-9.85142	-11.4312	-12.4887
-3.37757	-4.62331	-6.20081	-7.23685	-8.81438	-9.85047	-11.4301	-12.4876
-3.37717	-4.62282	-6.2002	-7.23613	-8.81353	-9.84952	-11.429	-12.4864
-3.37677	-4.62233	-6.19959	-7.23541	-8.81269	-9.84856	-11.4279	-12.4852
-3.37637	-4.62184	-6.19897	-7.23469	-8.81184	-9.84761	-11.4268	-12.484
-3.37597	-4.62136	-6.19836	-7.23397	-8.811	-9.84666	-11.4258	-12.4828
-3.37557	-4.62087	-6.19775	-7.23325	-8.81016	-9.84571	-11.4247	-12.4817
-3.37517	-4.62038	-6.19714	-7.23253	-8.80931	-9.84475	-11.4236	-12.4805
-3.37477	-4.61989	-6.19653	-7.23181	-8.80847	-9.8438	-11.4225	-12.4793
-3.37437	-4.61941	-6.19592	-7.23109	-8.80763	-9.84285	-11.4215	-12.4781
-3.37397	-4.61892	-6.19531	-7.23037	-8.80678	-9.8419	-11.4204	-12.477
-3.37357	-4.61843	-6.1947	-7.22965	-8.80594	-9.84094	-11.4193	-12.4758
-3.37317	-4.61794	-6.19409	-7.22893	-8.8051	-9.83999	-11.4183	-12.4746
-3.37277	-4.61746	-6.19347	-7.22821	-8.80425	-9.83904	-11.4172	-12.4734
-3.37237	-4.61697	-6.19286	-7.22749	-8.80341	-9.83809	-11.4161	-12.4722
-3.37197	-4.61649	-6.19225	-7.22677	-8.80257	-9.83714	-11.415	-12.4711
-3.37157	-4.616	-6.19164	-7.22605	-8.80172	-9.83619	-11.414	-12.4699
-3.37117	-4.61551	-6.19103	-7.22534	-8.80088	-9.83524	-11.4129	-12.4687
-3.37077	-4.61503	-6.19042	-7.22462	-8.80004	-9.83428	-11.4118	-12.4675
-3.37037	-4.61454	-6.18981	-7.2239	-8.7992	-9.83333	-11.4107	-12.4664
-3.36997	-4.61406	-6.1892	-7.22318	-8.79835	-9.83238	-11.4097	-12.4652
-3.36957	-4.61357	-6.18859	-7.22246	-8.79751	-9.83143	-11.4086	-12.464
-3.36917	-4.61308	-6.18798	-7.22174	-8.79667	-9.83048	-11.4075	-12.4628
-3.36877	-4.6126	-6.18738	-7.22102	-8.79583	-9.82953	-11.4064	-12.4617
-3.36837	-4.61211	-6.18677	-7.22031	-8.79498	-9.82858	-11.4054	-12.4605
-3.36797	-4.61163	-6.18616	-7.21959	-8.79414	-9.82763	-11.4043	-12.4593
-3.36757	-4.61114	-6.18555	-7.21887	-8.7933	-9.82667	-11.4032	-12.4581
-3.36717	-4.61066	-6.18494	-7.21815	-8.79246	-9.82572	-11.4021	-12.4569
-3.36677	-4.61018	-6.18433	-7.21744	-8.79161	-9.82477	-11.4011	-12.4558
-3.36637	-4.60969	-6.18372	-7.21672	-8.79077	-9.82382	-11.4	-12.4546
-3.36597	-4.60921	-6.18311	-7.216	-8.78993	-9.82287	-11.3989	-12.4534
-3.36557	-4.60872	-6.1825	-7.21528	-8.78909	-9.82192	-11.3978	-12.4522
-3.36517	-4.60824	-6.1819	-7.21457	-8.78825	-9.82097	-11.3968	-12.4511
-3.36477	-4.60775	-6.18129	-7.21385	-8.78741	-9.82002	-11.3957	-12.4499
-3.36437	-4.60727	-6.18068	-7.21313	-8.78657	-9.81907	-11.3946	-12.4487
-3.36397	-4.60679	-6.18007	-7.21241	-8.78572	-9.81812	-11.3935	-12.4475
-3.36357	-4.6063	-6.17946	-7.2117	-8.78488	-9.81717	-11.3925	-12.4464
-3.36317	-4.60582	-6.17886	-7.21098	-8.78404	-9.81622	-11.3914	-12.4452
-3.36277	-4.60534	-6.17825	-7.21026	-8.7832	-9.81527	-11.3903	-12.444
-3.36237	-4.60485	-6.17764	-7.20955	-8.78236	-9.81432	-11.3893	-12.4428
-3.36197	-4.60437	-6.17703	-7.20883	-8.78152	-9.81337	-11.3882	-12.4416
-3.36157	-4.60389	-6.17643	-7.20812	-8.78068	-9.81242	-11.3871	-12.4405
-3.36117	-4.60341	-6.17582	-7.2074	-8.77984	-9.81147	-11.386	-12.4393
-3.36077	-4.60292	-6.17521	-7.20668	-8.779	-9.81052	-11.385	-12.4381
-3.36037	-4.60244	-6.17461	-7.20597	-8.77816	-9.80957	-11.3839	-12.4369
-3.35997	-4.60196	-6.174	-7.20525	-8.77731	-9.80862	-11.3828	-12.4358
-3.35957	-4.60148	-6.17339	-7.20454	-8.77647	-9.80767	-11.3817	-12.4346
-3.35917	-4.601	-6.17278	-7.20382	-8.77563	-9.80672	-11.3807	-12.4334
-3.35877	-4.60051	-6.17218	-7.2031	-8.77479	-9.80577	-11.3796	-12.4322
-3.35837	-4.60003	-6.17157	-7.20239	-8.77395	-9.80482	-11.3785	-12.4311
-3.35797	-4.59955	-6.17097	-7.20167	-8.77311	-9.80387	-11.3774	-12.4299
-3.35757	-4.59907	-6.17036	-7.20096	-8.77227	-9.80292	-11.3764	-12.4287
-3.35717	-4.59859	-6.16975	-7.20024	-8.77143	-9.80198	-11.3753	-12.4275
-3.35677	-4.59811	-6.16915	-7.19953	-8.77059	-9.80103	-11.3742	-12.4263
-3.35637	-4.59763	-6.16854	-7.19881	-8.76975	-9.80008	-11.3732	-12.4252
-3.35597	-4.59715	-6.16794	-7.1981	-8.76891	-9.79913	-11.3721	-12.424
-3.35557	-4.59666	-6.16733	-7.19738	-8.76807	-9.79818	-11.371	-12.4228
-3.35517	-4.59618	-6.16673	-7.19667	-8.76723	-9.79723	-11.3699	-12.4216
-3.35477	-4.5957	-6.16612	-7.19595	-8.7664	-9.79628	-11.3689	-12.4205
-3.35437	-4.59522	-6.16551	-7.19524	-8.76556	-9.79533	-11.3678	-12.4193
-3.35397	-4.59474	-6.16491	-7.19452	-8.76472	-9.79439	-11.3667	-12.4181
-3.35357	-4.59426	-6.1643	-7.19381	-8.76388	-9.79344	-11.3657	-12.4169
-3.35317	-4.59378	-6.1637	-7.1931	-8.76304	-9.79249	-11.3646	-12.4158
-3.35277	-4.5933	-6.16309	-7.19238	-8.7622	-9.79154	-11.3635	-12.4146
-3.35237	-4.59282	-6.16249	-7.19167	-8.76136	-9.79059	-11.3624	-12.4134
-3.35197	-4.59234	-6.16189	-7.19095	-8.76052	-9.78964	-11.3614	-12.4122
-3.35157	-4.59186	-6.16128	-7.19024	-8.75968	-9.78869	-11.3603	-12.4111
-3.35117	-4.59139	-6.16068	-7.18953	-8.75884	-9.78775	-11.3592	-12.4099
-3.35077	-4.59091	-6.16007	-7.18881	-8.758	-9.7868	-11.3582	-12.4087
-3.35037	-4.59043	-6.15947	-7.1881	-8.75717	-9.78585	-11.3571	-12.4075
-3.34997	-4.58995	-6.15886	-7.18738	-8.75633	-9.7849	-11.356	-12.4064
-3.34957	-4.58947	-6.15826	-7.18667	-8.75549	-9.78395	-11.3549	-12.4052
-3.34917	-4.58899	-6.15766	-7.18596	-8.75465	-9.78301	-11.3539	-12.404
-3.34877	-4.58851	-6.15705	-7.18524	-8.75381	-9.78206	-11.3528	-12.4028
-3.34837	-4.58803	-6.15645	-7.18453	-8.75297	-9.78111	-11.3517	-12.4017
-3.34797	-4.58756	-6.15585	-7.18382	-8.75213	-9.78016	-11.3506	-12.4005
-3.34757	-4.58708	-6.15524	-7.18311	-8.7513	-9.77921	-11.3496	-12.3993
-3.34717	-4.5866	-6.15464	-7.18239	-8.75046	-9.77827	-11.3485	-12.3981
-3.34677	-4.58612	-6.15404	-7.18168	-8.74962	-9.77732	-11.3474	-12.397
-3.34637	-4.58564	-6.15343	-7.18097	-8.74878	-9.77637	-11.3464	-12.3958
-3.34597	-4.58517	-6.15283	-7.18026	-8.74794	-9.77542	-11.3453	-12.3946
-3.34557	-4.58469	-6.15223	-7.17954	-8.74711	-9.77448	-11.3442	-12.3934
-3.34517	-4.58421	-6.15162	-7.17883	-8.74627	-9.77353	-11.3431	-12.3923
-3.34477	-4.58373	-6.15102	-7.17812	-8.74543	-9.77258	-11.3421	-12.3911
-3.34437	-4.58326	-6.15042	-7.17741	-8.74459	-9.77164	-11.341	-12.3899
-3.34397	-4.58278	-6.14982	-7.17669	-8.74376	-9.77069	-11.3399	-12.3887
-3.34357	-4.5823	-6.14921	-7.17598	-8.74292	-9.76974	-11.3389	-12.3875
-3.34317	-4.58183	-6.14861	-7.17527	-8.74208	-9.76879	-11.3378	-12.3864
-3.34277	-4.58135	-6.14801	-7.17456	-8.74124	-9.76785	-11.3367	-12.3852
-3.34237	-4.58087	-6.14741	-7.17385	-8.74041	-9.7669	-11.3356	-12.384
-3.34197	-4.5804	-6.14681	-7.17313	-8.73957	-9.76595	-11.3346	-12.3828
-3.34157	-4.57992	-6.1462	-7.17242	-8.73873	-9.76501	-11.3335	-12.3817
-3.34117	-4.57945	-6.1456	-7.17171	-8.73789	-9.76406	-11.3324	-12.3805
-3.34077	-4.57897	-6.145	-7.171	-8.73706	-9.76311	-11.3314	-12.3793
-3.34037	-4.57849	-6.1444	-7.17029	-8.73622	-9.76217	-11.3303	-12.3781
-3.33997	-4.57802	-6.1438	-7.16958	-8.73538	-9.76122	-11.3292	-12.377
-3.33957	-4.57754	-6.1432	-7.16887	-8.73455	-9.76027	-11.3281	-12.3758
-3.33917	-4.57707	-6.1426	-7.16816	-8.73371	-9.75933	-11.3271	-12.3746
-3.33877	-4.57659	-6.14199	-7.16744	-8.73287	-9.75838	-11.326	-12.3735
-3.33837	-4.57612	-6.14139	-7.16673	-8.73204	-9.75743	-11.3249	-12.3723
-3.33797	-4.57564	-6.14079	-7.16602	-8.7312	-9.75649	-11.3239	-12.3711
-3.33757	-4.57517	-6.14019	-7.16531	-8.73036	-9.75554	-11.3228	-12.3699
-3.33717	-4.57469	-6.13959	-7.1646	-8.72953	-9.75459	-11.3217	-12.3688
-3.33677	-4.57422	-6.13899	-7.16389	-8.72869	-9.75365	-11.3207	-12.3676
-3.33637	-4.57374	-6.13839	-7.16318	-8.72786	-9.7527	-11.3196	-12.3664
-3.33597	-4.57327	-6.13779	-7.16247	-8.72702	-9.75176	-11.3185	-12.3652
-3.33557	-4.57279	-6.13719	-7.16176	-8.72618	-9.75081	-11.3174	-12.3641
-3.33517	-4.57232	-6.13659	-7.16105	-8.72535	-9.74986	-11.3164	-12.3629
-3.33477	-4.57185	-6.13599	-7.16034	-8.72451	-9.74892	-11.3153	-12.3617
-3.33437	-4.57137	-6.13539	-7.15963	-8.72367	-9.74797	-11.3142	-12.3605
-3.33397	-4.5709	-6.13479	-7.15892	-8.72284	-9.74703	-11.3132	-12.3593
-3.33357	-4.57042	-6.13419	-7.15821	-8.722	-9.74608	-11.3121	-12.3582
-3.33317	-4.56995	-6.13359	-7.1575	-8.72117	-9.74513	-11.311	-12.357
-3.33277	-4.56948	-6.13299	-7.15679	-8.72033	-9.74419	-11.3099	-12.3558
-3.33237	-4.569	-6.13239	-7.15608	-8.7195	-9.74324	-11.3089	-12.3546
-3.33197	-4.56853	-6.13179	-7.15537	-8.71866	-9.7423	-11.3078	-12.3535
-3.33157	-4.56806	-6.13119	-7.15466	-8.71783	-9.74135	-11.3067	-12.3523
-3.33117	-4.56758	-6.13059	-7.15395	-8.71699	-9.74041	-11.3057	-12.3511
-3.33077	-4.56711	-6.12999	-7.15324	-8.71615	-9.73946	-11.3046	-12.3499
-3.33037	-4.56664	-6.1294	-7.15253	-8.71532	-9.73851	-11.3035	-12.3488
-3.32997	-4.56617	-6.1288	-7.15183	-8.71448	-9.73757	-11.3025	-12.3476
-3.32957	-4.56569	-6.1282	-7.15112	-8.71365	-9.73662	-11.3014	-12.3464
-3.32917	-4.56522	-6.1276	-7.15041	-8.71281	-9.73568	-11.3003	-12.3453
-3.32877	-4.56475	-6.127	-7.1497	-8.71198	-9.73473	-11.2992	-12.3441
-3.32837	-4.56428	-6.1264	-7.14899	-8.71114	-9.73379	-11.2982	-12.3429
-3.32797	-4.5638	-6.1258	-7.14828	-8.71031	-9.73284	-11.2971	-12.3417
-3.32757	-4.56333	-6.12521	-7.14757	-8.70947	-9.7319	-11.296	-12.3406
-3.32717	-4.56286	-6.12461	-7.14686	-8.70864	-9.73095	-11.295	-12.3394
-3.32677	-4.56239	-6.12401	-7.14616	-8.7078	-9.73001	-11.2939	-12.3382
-3.32637	-4.56192	-6.12341	-7.14545	-8.70697	-9.72906	-11.2928	-12.337
-3.32597	-4.56145	-6.12281	-7.14474	-8.70613	-9.72812	-11.2917	-12.3359
-3.32557	-4.56097	-6.12222	-7.14403	-8.7053	-9.72717	-11.2907	-12.3347
-3.32517	-4.5605	-6.12162	-7.14332	-8.70447	-9.72623	-11.2896	-12.3335
-3.32477	-4.56003	-6.12102	-7.14262	-8.70363	-9.72528	-11.2885	-12.3323
-3.32437	-4.55956	-6.12042	-7.14191	-8.7028	-9.72434	-11.2875	-12.3312
-3.32397	-4.55909	-6.11983	-7.1412	-8.70196	-9.72339	-11.2864	-12.33
-3.32357	-4.55862	-6.11923	-7.14049	-8.70113	-9.72245	-11.2853	-12.3288
-3.32317	-4.55815	-6.11863	-7.13978	-8.70029	-9.7215	-11.2843	-12.3276
-3.32277	-4.55768	-6.11803	-7.13908	-8.69946	-9.72056	-11.2832	-12.3265
-3.32237	-4.55721	-6.11744	-7.13837	-8.69863	-9.71962	-11.2821	-12.3253
-3.32197	-4.55674	-6.11684	-7.13766	-8.69779	-9.71867	-11.281	-12.3241
-3.32157	-4.55627	-6.11624	-7.13695	-8.69696	-9.71773	-11.28	-12.3229
-3.32117	-4.5558	-6.11565	-7.13625	-8.69612	-9.71678	-11.2789	-12.3218
-3.32077	-4.55533	-6.11505	-7.13554	-8.69529	-9.71584	-11.2778	-12.3206
-3.32037	-4.55486	-6.11445	-7.13483	-8.69446	-9.71489	-11.2768	-12.3194
-3.31997	-4.55439	-6.11386	-7.13413	-8.69362	-9.71395	-11.2757	-12.3182
-3.31957	-4.55392	-6.11326	-7.13342	-8.69279	-9.713	-11.2746	-12.3171
-3.31917	-4.55345	-6.11266	-7.13271	-8.69195	-9.71206	-11.2736	-12.3159
-3.31877	-4.55298	-6.11207	-7.13201	-8.69112	-9.71112	-11.2725	-12.3147
-3.31837	-4.55251	-6.11147	-7.1313	-8.69029	-9.71017	-11.2714	-12.3135
-3.31797	-4.55204	-6.11088	-7.13059	-8.68945	-9.70923	-11.2704	-12.3124
-3.31757	-4.55157	-6.11028	-7.12989	-8.68862	-9.70828	-11.2693	-12.3112
-3.31717	-4.5511	-6.10968	-7.12918	-8.68779	-9.70734	-11.2682	-12.31
-3.31677	-4.55063	-6.10909	-7.12847	-8.68695	-9.7064	-11.2671	-12.3088
-3.31637	-4.55017	-6.10849	-7.12777	-8.68612	-9.70545	-11.2661	-12.3077
-3.31597	-4.5497	-6.1079	-7.12706	-8.68529	-9.70451	-11.265	-12.3065
-3.31557	-4.54923	-6.1073	-7.12635	-8.68445	-9.70356	-11.2639	-12.3053
-3.31517	-4.54876	-6.10671	-7.12565	-8.68362	-9.70262	-11.2629	-12.3041
-3.31477	-4.54829	-6.10611	-7.12494	-8.68279	-9.70168	-11.2618	-12.303
-3.31437	-4.54782	-6.10552	-7.12424	-8.68196	-9.70073	-11.2607	-12.3018
-3.31397	-4.54736	-6.10492	-7.12353	-8.68112	-9.69979	-11.2597	-12.3006
-3.31357	-4.54689	-6.10433	-7.12282	-8.68029	-9.69885	-11.2586	-12.2995
-3.31317	-4.54642	-6.10373	-7.12212	-8.67946	-9.6979	-11.2575	-12.2983
-3.31277	-4.54595	-6.10314	-7.12141	-8.67862	-9.69696	-11.2564	-12.2971
-3.31237	-4.54549	-6.10254	-7.12071	-8.67779	-9.69601	-11.2554	-12.2959
-3.31197	-4.54502	-6.10195	-7.12	-8.67696	-9.69507	-11.2543	-12.2948
-3.31157	-4.54455	-6.10135	-7.1193	-8.67613	-9.69413	-11.2532	-12.2936
-3.31117	-4.54408	-6.10076	-7.11859	-8.67529	-9.69318	-11.2522	-12.2924
-3.31077	-4.54362	-6.10016	-7.11788	-8.67446	-9.69224	-11.2511	-12.2912
-3.31037	-4.54315	-6.09957	-7.11718	-8.67363	-9.6913	-11.25	-12.2901
-3.30997	-4.54268	-6.09898	-7.11647	-8.6728	-9.69035	-11.249	-12.2889
-3.30957	-4.54222	-6.09838	-7.11577	-8.67196	-9.68941	-11.2479	-12.2877
-3.30917	-4.54175	-6.09779	-7.11506	-8.67113	-9.68847	-11.2468	-12.2865
-3.30877	-4.54128	-6.09719	-7.11436	-8.6703	-9.68752	-11.2457	-12.2854
-3.30837	-4.54082	-6.0966	-7.11365	-8.66947	-9.68658	-11.2447	-12.2842
-3.30796	-4.54035	-6.09601	-7.11295	-8.66863	-9.68564	-11.2436	-12.283
-3.30756	-4.53988	-6.09541	-7.11225	-8.6678	-9.6847	-11.2425	-12.2818
-3.30716	-4.53942	-6.09482	-7.11154	-8.66697	-9.68375	-11.2415	-12.2807
-3.30677	-4.53895	-6.09423	-7.11084	-8.66614	-9.68281	-11.2404	-12.2795
-3.30637	-4.53849	-6.09363	-7.11013	-8.66531	-9.68187	-11.2393	-12.2783
-3.30597	-4.53802	-6.09304	-7.10943	-8.66447	-9.68092	-11.2383	-12.2771
-3.30557	-4.53755	-6.09245	-7.10872	-8.66364	-9.67998	-11.2372	-12.276
-3.30517	-4.53709	-6.09185	-7.10802	-8.66281	-9.67904	-11.2361	-12.2748
-3.30477	-4.53662	-6.09126	-7.10731	-8.66198	-9.67809	-11.235	-12.2736
-3.30436	-4.53616	-6.09067	-7.10661	-8.66115	-9.67715	-11.234	-12.2724
-3.30396	-4.53569	-6.09007	-7.10591	-8.66032	-9.67621	-11.2329	-12.2713
-3.30356	-4.53523	-6.08948	-7.1052	-8.65948	-9.67527	-11.2318	-12.2701
-3.30316	-4.53476	-6.08889	-7.1045	-8.65865	-9.67432	-11.2308	-12.2689
-3.30277	-4.5343	-6.0883	-7.10379	-8.65782	-9.67338	-11.2297	-12.2677
-3.30237	-4.53383	-6.0877	-7.10309	-8.65699	-9.67244	-11.2286	-12.2666
-3.30197	-4.53337	-6.08711	-7.10239	-8.65616	-9.6715	-11.2276	-12.2654
-3.30157	-4.5329	-6.08652	-7.10168	-8.65533	-9.67055	-11.2265	-12.2642
-3.30117	-4.53244	-6.08593	-7.10098	-8.6545	-9.66961	-11.2254	-12.263
-3.30077	-4.53197	-6.08533	-7.10028	-8.65366	-9.66867	-11.2244	-12.2619
-3.30037	-4.53151	-6.08474	-7.09957	-8.65283	-9.66772	-11.2233	-12.2607
-3.29996	-4.53105	-6.08415	-7.09887	-8.652	-9.66678	-11.2222	-12.2595
-3.29956	-4.53058	-6.08356	-7.09817	-8.65117	-9.66584	-11.2212	-12.2584
-3.29916	-4.53012	-6.08297	-7.09746	-8.65034	-9.6649	-11.2201	-12.2572
-3.29876	-4.52965	-6.08237	-7.09676	-8.64951	-9.66396	-11.219	-12.256
-3.29837	-4.52919	-6.08178	-7.09606	-8.64868	-9.66301	-11.218	-12.2548
-3.29797	-4.52873	-6.08119	-7.09535	-8.64785	-9.66207	-11.2169	-12.2537
-3.29757	-4.52826	-6.0806	-7.09465	-8.64702	-9.66113	-11.2158	-12.2525
-3.29717	-4.5278	-6.08001	-7.09395	-8.64619	-9.66019	-11.2147	-12.2513
-3.29677	-4.52734	-6.07942	-7.09324	-8.64535	-9.65924	-11.2137	-12.2501
-3.29636	-4.52687	-6.07882	-7.09254	-8.64452	-9.6583	-11.2126	-12.249
-3.29596	-4.52641	-6.07823	-7.09184	-8.64369	-9.65736	-11.2115	-12.2478
-3.29556	-4.52595	-6.07764	-7.09114	-8.64286	-9.65642	-11.2105	-12.2466
-3.29516	-4.52548	-6.07705	-7.09043	-8.64203	-9.65548	-11.2094	-12.2454
-3.29476	-4.52502	-6.07646	-7.08973	-8.6412	-9.65453	-11.2083	-12.2443
-3.29437	-4.52456	-6.07587	-7.08903	-8.64037	-9.65359	-11.2073	-12.2431
-3.29397	-4.5241	-6.07528	-7.08833	-8.63954	-9.65265	-11.2062	-12.2419
-3.29357	-4.52363	-6.07469	-7.08762	-8.63871	-9.65171	-11.2051	-12.2407
-3.29317	-4.52317	-6.0741	-7.08692	-8.63788	-9.65077	-11.2041	-12.2396
-3.29277	-4.52271	-6.07351	-7.08622	-8.63705	-9.64982	-11.203	-12.2384
-3.29237	-4.52225	-6.07292	-7.08552	-8.63622	-9.64888	-11.2019	-12.2372
-3.29196	-4.52178	-6.07233	-7.08482	-8.63539	-9.64794	-11.2009	-12.236
-3.29156	-4.52132	-6.07174	-7.08411	-8.63456	-9.647	-11.1998	-12.2349
-3.29116	-4.52086	-6.07115	-7.08341	-8.63373	-9.64606	-11.1987	-12.2337
-3.29076	-4.5204	-6.07056	-7.08271	-8.6329	-9.64511	-11.1976	-12.2325
-3.29037	-4.51994	-6.06997	-7.08201	-8.63207	-9.64417	-11.1966	-12.2313
-3.28996	-4.51947	-6.06938	-7.08131	-8.63124	-9.64323	-11.1955	-12.2302
-3.28956	-4.51901	-6.06879	-7.08061	-8.63041	-9.64229	-11.1944	-12.229
-3.28916	-4.51855	-6.0682	-7.0799	-8.62958	-9.64135	-11.1934	-12.2278
-3.28876	-4.51809	-6.06761	-7.0792	-8.62875	-9.64041	-11.1923	-12.2266
-3.28836	-4.51763	-6.06702	-7.0785	-8.62792	-9.63946	-11.1912	-12.2255
-3.28796	-4.51717	-6.06643	-7.0778	-8.62709	-9.63852	-11.1902	-12.2243
-3.28756	-4.51671	-6.06584	-7.0771	-8.62626	-9.63758	-11.1891	-12.2231
-3.28716	-4.51625	-6.06525	-7.0764	-8.62543	-9.63664	-11.188	-12.2219
-3.28676	-4.51579	-6.06466	-7.0757	-8.6246	-9.6357	-11.1869	-12.2208
-3.28636	-4.51532	-6.06407	-7.07499	-8.62377	-9.63476	-11.1859	-12.2196
-3.28596	-4.51486	-6.06348	-7.07429	-8.62294	-9.63381	-11.1848	-12.2184
-3.28556	-4.5144	-6.06289	-7.07359	-8.62211	-9.63287	-11.1837	-12.2172
-3.28516	-4.51394	-6.0623	-7.07289	-8.62128	-9.63193	-11.1827	-12.2161
-3.28476	-4.51348	-6.06171	-7.07219	-8.62045	-9.63099	-11.1816	-12.2149
-3.28436	-4.51302	-6.06112	-7.07149	-8.61962	-9.63005	-11.1805	-12.2137
-3.28396	-4.51256	-6.06054	-7.07079	-8.61879	-9.62911	-11.1795	-12.2126
-3.28356	-4.5121	-6.05995	-7.07009	-8.61796	-9.62817	-11.1784	-12.2114
-3.28316	-4.51164	-6.05936	-7.06939	-8.61713	-9.62722	-11.1773	-12.2102
-3.28276	-4.51118	-6.05877	-7.06869	-8.6163	-9.62628	-11.1763	-12.209
-3.28236	-4.51072	-6.05818	-7.06799	-8.61547	-9.62534	-11.1752	-12.2079
-3.28196	-4.51026	-6.05759	-7.06729	-8.61464	-9.6244	-11.1741	-12.2067
-3.28156	-4.5098	-6.057	-7.06659	-8.61382	-9.62346	-11.1731	-12.2055
-3.28116	-4.50934	-6.05642	-7.06588	-8.61299	-9.62252	-11.172	-12.2043
-3.28076	-4.50889	-6.05583	-7.06518	-8.61216	-9.62158	-11.1709	-12.2032
-3.28036	-4.50843	-6.05524	-7.06448	-8.61133	-9.62064	-11.1699	-12.202
-3.27996	-4.50797	-6.05465	-7.06378	-8.6105	-9.61969	-11.1688	-12.2008
-3.27956	-4.50751	-6.05406	-7.06308	-8.60967	-9.61875	-11.1677	-12.1996
-3.27916	-4.50705	-6.05348	-7.06238	-8.60884	-9.61781	-11.1667	-12.1985
-3.27876	-4.50659	-6.05289	-7.06168	-8.60801	-9.61687	-11.1656	-12.1973
-3.27836	-4.50613	-6.0523	-7.06098	-8.60718	-9.61593	-11.1645	-12.1961
-3.27796	-4.50567	-6.05171	-7.06028	-8.60635	-9.61499	-11.1634	-12.1949
-3.27756	-4.50521	-6.05112	-7.05958	-8.60552	-9.61405	-11.1624	-12.1938
-3.27716	-4.50476	-6.05054	-7.05888	-8.6047	-9.61311	-11.1613	-12.1926
-3.27676	-4.5043	-6.04995	-7.05818	-8.60387	-9.61217	-11.1602	-12.1914
-3.27636	-4.50384	-6.04936	-7.05749	-8.60304	-9.61123	-11.1592	-12.1902
-3.27596	-4.50338	-6.04877	-7.05679	-8.60221	-9.61028	-11.1581	-12.1891
-3.27556	-4.50292	-6.04819	-7.05609	-8.60138	-9.60934	-11.157	-12.1879
-3.27516	-4.50246	-6.0476	-7.05539	-8.60055	-9.6084	-11.156	-12.1867
-3.27476	-4.50201	-6.04701	-7.05469	-8.59972	-9.60746	-11.1549	-12.1855
-3.27436	-4.50155	-6.04643	-7.05399	-8.5989	-9.60652	-11.1538	-12.1844
-3.27396	-4.50109	-6.04584	-7.05329	-8.59807	-9.60558	-11.1527	-12.1832
-3.27356	-4.50063	-6.04525	-7.05259	-8.59724	-9.60464	-11.1517	-12.182
-3.27316	-4.50018	-6.04467	-7.05189	-8.59641	-9.6037	-11.1506	-12.1808
-3.27276	-4.49972	-6.04408	-7.05119	-8.59558	-9.60276	-11.1495	-12.1797
-3.27236	-4.49926	-6.04349	-7.05049	-8.59475	-9.60182	-11.1485	-12.1785
-3.27196	-4.4988	-6.04291	-7.04979	-8.59392	-9.60088	-11.1474	-12.1773
-3.27156	-4.49835	-6.04232	-7.04909	-8.5931	-9.59994	-11.1463	-12.1761
-3.27116	-4.49789	-6.04173	-7.04839	-8.59227	-9.59899	-11.1453	-12.175
-3.27076	-4.49743	-6.04115	-7.0477	-8.59144	-9.59805	-11.1442	-12.1738
-3.27036	-4.49698	-6.04056	-7.047	-8.59061	-9.59711	-11.1431	-12.1726
-3.26996	-4.49652	-6.03997	-7.0463	-8.58978	-9.59617	-11.1421	-12.1714
-3.26956	-4.49606	-6.03939	-7.0456	-8.58895	-9.59523	-11.141	-12.1703
-3.26916	-4.49561	-6.0388	-7.0449	-8.58813	-9.59429	-11.1399	-12.1691
-3.26876	-4.49515	-6.03822	-7.0442	-8.5873	-9.59335	-11.1389	-12.1679
-3.26836	-4.49469	-6.03763	-7.0435	-8.58647	-9.59241	-11.1378	-12.1667
-3.26796	-4.49424	-6.03704	-7.04281	-8.58564	-9.59147	-11.1367	-12.1656
-3.26756	-4.49378	-6.03646	-7.04211	-8.58481	-9.59053	-11.1357	-12.1644
-3.26716	-4.49333	-6.03587	-7.04141	-8.58399	-9.58959	-11.1346	-12.1632
-3.26676	-4.49287	-6.03529	-7.04071	-8.58316	-9.58865	-11.1335	-12.162
-3.26636	-4.49241	-6.0347	-7.04001	-8.58233	-9.58771	-11.1324	-12.1609
-3.26596	-4.49196	-6.03411	-7.03931	-8.5815	-9.58677	-11.1314	-12.1597
-3.26556	-4.4915	-6.03353	-7.03862	-8.58067	-9.58583	-11.1303	-12.1585
-3.26516	-4.49105	-6.03294	-7.03792	-8.57985	-9.58489	-11.1292	-12.1573
-3.26476	-4.49059	-6.03236	-7.03722	-8.57902	-9.58394	-11.1282	-12.1562
-3.26436	-4.49014	-6.03177	-7.03652	-8.57819	-9.583	-11.1271	-12.155
-3.26396	-4.48968	-6.03119	-7.03582	-8.57736	-9.58206	-11.126	-12.1538
-3.26356	-4.48922	-6.0306	-7.03513	-8.57654	-9.58112	-11.125	-12.1526
-3.26316	-4.48877	-6.03002	-7.03443	-8.57571	-9.58018	-11.1239	-12.1515
-3.26276	-4.48831	-6.02943	-7.03373	-8.57488	-9.57924	-11.1228	-12.1503
-3.26236	-4.48786	-6.02885	-7.03303	-8.57405	-9.5783	-11.1218	-12.1491
-3.26196	-4.4874	-6.02826	-7.03233	-8.57323	-9.57736	-11.1207	-12.1479
-3.26156	-4.48695	-6.02768	-7.03164	-8.5724	-9.57642	-11.1196	-12.1468
-3.26116	-4.4865	-6.02709	-7.03094	-8.57157	-9.57548	-11.1186	-12.1456
-3.26076	-4.48604	-6.02651	-7.03024	-8.57074	-9.57454	-11.1175	-12.1444
-3.26036	-4.48559	-6.02592	-7.02954	-8.56991	-9.5736	-11.1164	-12.1432
-3.25996	-4.48513	-6.02534	-7.02885	-8.56909	-9.57266	-11.1153	-12.1421
-3.25956	-4.48468	-6.02476	-7.02815	-8.56826	-9.57172	-11.1143	-12.1409
-3.25916	-4.48422	-6.02417	-7.02745	-8.56743	-9.57078	-11.1132	-12.1397
-3.25876	-4.48377	-6.02359	-7.02676	-8.56661	-9.56984	-11.1121	-12.1385
-3.25836	-4.48331	-6.023	-7.02606	-8.56578	-9.5689	-11.1111	-12.1373
-3.25796	-4.48286	-6.02242	-7.02536	-8.56495	-9.56796	-11.11	-12.1362
-3.25756	-4.48241	-6.02183	-7.02466	-8.56412	-9.56702	-11.1089	-12.135
-3.25716	-4.48195	-6.02125	-7.02397	-8.5633	-9.56608	-11.1079	-12.1338
-3.25676	-4.4815	-6.02067	-7.02327	-8.56247	-9.56514	-11.1068	-12.1326
-3.25636	-4.48105	-6.02008	-7.02257	-8.56164	-9.5642	-11.1057	-12.1315
-3.25596	-4.48059	-6.0195	-7.02188	-8.56081	-9.56326	-11.1046	-12.1303
-3.25556	-4.48014	-6.01891	-7.02118	-8.55999	-9.56232	-11.1036	-12.1291
-3.25516	-4.47968	-6.01833	-7.02048	-8.55916	-9.56138	-11.1025	-12.128
-3.25476	-4.47923	-6.01775	-7.01979	-8.55833	-9.56044	-11.1014	-12.1268
-3.25436	-4.47878	-6.01716	-7.01909	-8.55751	-9.5595	-11.1004	-12.1256
-3.25396	-4.47833	-6.01658	-7.01839	-8.55668	-9.55856	-11.0993	-12.1244
-3.25356	-4.47787	-6.016	-7.0177	-8.55585	-9.55762	-11.0982	-12.1233
-3.25316	-4.47742	-6.01541	-7.017	-8.55502	-9.55668	-11.0972	-12.1221
-3.25276	-4.47697	-6.01483	-7.0163	-8.5542	-9.55574	-11.0961	-12.1209
-3.25236	-4.47651	-6.01425	-7.01561	-8.55337	-9.5548	-11.095	-12.1197
-3.25196	-4.47606	-6.01366	-7.01491	-8.55254	-9.55386	-11.094	-12.1185
-3.25156	-4.47561	-6.01308	-7.01421	-8.55172	-9.55292	-11.0929	-12.1174
-3.25116	-4.47516	-6.0125	-7.01352	-8.55089	-9.55198	-11.0918	-12.1162
-3.25076	-4.4747	-6.01191	-7.01282	-8.55006	-9.55104	-11.0907	-12.115
-3.25036	-4.47425	-6.01133	-7.01212	-8.54924	-9.5501	-11.0897	-12.1138
-3.24996	-4.4738	-6.01075	-7.01143	-8.54841	-9.54916	-11.0886	-12.1127
-3.24956	-4.47335	-6.01017	-7.01073	-8.54758	-9.54822	-11.0875	-12.1115
-3.24916	-4.47289	-6.00958	-7.01004	-8.54676	-9.54728	-11.0865	-12.1103
-3.24876	-4.47244	-6.009	-7.00934	-8.54593	-9.54634	-11.0854	-12.1091
-3.24836	-4.47199	-6.00842	-7.00864	-8.5451	-9.5454	-11.0843	-12.108
-3.24796	-4.47154	-6.00783	-7.00795	-8.54428	-9.54446	-11.0833	-12.1068
-3.24756	-4.47109	-6.00725	-7.00725	-8.54345	-9.54352	-11.0822	-12.1056
-3.24716	-4.47064	-6.00667	-7.00656	-8.54262	-9.54258	-11.0811	-12.1044
-3.24676	-4.47018	-6.00609	-7.00586	-8.5418	-9.54164	-11.0801	-12.1032
-3.24636	-4.46973	-6.0055	-7.00516	-8.54097	-9.5407	-11.079	-12.1021
-3.24596	-4.46928	-6.00492	-7.00447	-8.54014	-9.53976	-11.0779	-12.1009
-3.24556	-4.46883	-6.00434	-7.00377	-8.53932	-9.53882	-11.0769	-12.0997
-3.24516	-4.46838	-6.00376	-7.00308	-8.53849	-9.53788	-11.0758	-12.0985
-3.24476	-4.46793	-6.00318	-7.00238	-8.53766	-9.53694	-11.0747	-12.0974
-3.24436	-4.46748	-6.00259	-7.00169	-8.53684	-9.536	-11.0736	-12.0962
-3.24396	-4.46702	-6.00201	-7.00099	-8.53601	-9.53506	-11.0726	-12.095
-3.24356	-4.46657	-6.00143	-7.00029	-8.53518	-9.53412	-11.0715	-12.0938
-3.24316	-4.46612	-6.00085	-6.9996	-8.53436	-9.53318	-11.0704	-12.0927
-3.24276	-4.46567	-6.00027	-6.9989	-8.53353	-9.53224	-11.0694	-12.0915
-3.24236	-4.46522	-5.99968	-6.99821	-8.5327	-9.5313	-11.0683	-12.0903
-3.24196	-4.46477	-5.9991	-6.99751	-8.53188	-9.53036	-11.0672	-12.0891
-3.24156	-4.46432	-5.99852	-6.99682	-8.53105	-9.52942	-11.0662	-12.088
-3.24116	-4.46387	-5.99794	-6.99612	-8.53023	-9.52848	-11.0651	-12.0868
-3.24076	-4.46342	-5.99736	-6.99543	-8.5294	-9.52754	-11.064	-12.0856
-3.24036	-4.46297	-5.99678	-6.99473	-8.52857	-9.5266	-11.0629	-12.0844
-3.23996	-4.46252	-5.9962	-6.99404	-8.52775	-9.52566	-11.0619	-12.0832
-3.23956	-4.46207	-5.99561	-6.99334	-8.52692	-9.52472	-11.0608	-12.0821
-3.23916	-4.46162	-5.99503	-6.99265	-8.52609	-9.52378	-11.0597	-12.0809
-3.23876	-4.46117	-5.99445	-6.99195	-8.52527	-9.52284	-11.0587	-12.0797
-3.23836	-4.46072	-5.99387	-6.99126	-8.52444	-9.5219	-11.0576	-12.0785
-3.23796	-4.46027	-5.99329	-6.99056	-8.52362	-9.52096	-11.0565	-12.0774
-3.23756	-4.45982	-5.99271	-6.98987	-8.52279	-9.52002	-11.0555	-12.0762
-3.23716	-4.45937	-5.99213	-6.98917	-8.52196	-9.51908	-11.0544	-12.075
-3.23676	-4.45892	-5.99155	-6.98848	-8.52114	-9.51814	-11.0533	-12.0738
-3.23636	-4.45847	-5.99097	-6.98778	-8.52031	-9.5172	-11.0523	-12.0727
-3.23596	-4.45802	-5.99039	-6.98709	-8.51949	-9.51626	-11.0512	-12.0715
-3.23556	-4.45757	-5.9898	-6.98639	-8.51866	-9.51532	-11.0501	-12.0703
-3.23516	-4.45712	-5.98922	-6.9857	-8.51783	-9.51438	-11.049	-12.0691
-3.23476	-4.45667	-5.98864	-6.98501	-8.51701	-9.51344	-11.048	-12.0679
-3.23436	-4.45623	-5.98806	-6.98431	-8.51618	-9.5125	-11.0469	-12.0668
-3.23396	-4.45578	-5.98748	-6.98362	-8.51536	-9.51156	-11.0458	-12.0656
-3.23356	-4.45533	-5.9869	-6.98292	-8.51453	-9.51062	-11.0448	-12.0644
-3.23316	-4.45488	-5.98632	-6.98223	-8.5137	-9.50968	-11.0437	-12.0632
-3.23276	-4.45443	-5.98574	-6.98153	-8.51288	-9.50874	-11.0426	-12.0621
-3.23236	-4.45398	-5.98516	-6.98084	-8.51205	-9.5078	-11.0416	-12.0609
-3.23196	-4.45353	-5.98458	-6.98014	-8.51123	-9.50686	-11.0405	-12.0597
-3.23156	-4.45308	-5.984	-6.97945	-8.5104	-9.50592	-11.0394	-12.0585
-3.23116	-4.45264	-5.98342	-6.97876	-8.50957	-9.50498	-11.0383	-12.0573
-3.23076	-4.45219	-5.98284	-6.97806	-8.50875	-9.50404	-11.0373	-12.0562
-3.23036	-4.45174	-5.98226	-6.97737	-8.50792	-9.5031	-11.0362	-12.055
-3.22996	-4.45129	-5.98168	-6.97667	-8.5071	-9.50216	-11.0351	-12.0538
-3.22956	-4.45084	-5.9811	-6.97598	-8.50627	-9.50122	-11.0341	-12.0526
-3.22916	-4.4504	-5.98052	-6.97529	-8.50544	-9.50028	-11.033	-12.0515
-3.22876	-4.44995	-5.97994	-6.97459	-8.50462	-9.49934	-11.0319	-12.0503
-3.22836	-4.4495	-5.97936	-6.9739	-8.50379	-9.4984	-11.0308	-12.0491
-3.22796	-4.44905	-5.97878	-6.9732	-8.50297	-9.49746	-11.0298	-12.0479
-3.22756	-4.4486	-5.9782	-6.97251	-8.50214	-9.49652	-11.0287	-12.0467
-3.22716	-4.44816	-5.97762	-6.97182	-8.50132	-9.49558	-11.0276	-12.0456
-3.22676	-4.44771	-5.97704	-6.97112	-8.50049	-9.49464	-11.0266	-12.0444
-3.22636	-4.44726	-5.97646	-6.97043	-8.49966	-9.4937	-11.0255	-12.0432
-3.22596	-4.44681	-5.97588	-6.96974	-8.49884	-9.49276	-11.0244	-12.042
-3.22556	-4.44637	-5.9753	-6.96904	-8.49801	-9.49182	-11.0234	-12.0409
-3.22516	-4.44592	-5.97472	-6.96835	-8.49719	-9.49088	-11.0223	-12.0397
-3.22476	-4.44547	-5.97415	-6.96765	-8.49636	-9.48994	-11.0212	-12.0385
-3.22436	-4.44503	-5.97357	-6.96696	-8.49554	-9.489	-11.0201	-12.0373
-3.22396	-4.44458	-5.97299	-6.96627	-8.49471	-9.48806	-11.0191	-12.0361
-3.22356	-4.44413	-5.97241	-6.96557	-8.49389	-9.48712	-11.018	-12.035
-3.22316	-4.44369	-5.97183	-6.96488	-8.49306	-9.48618	-11.0169	-12.0338
-3.22276	-4.44324	-5.97125	-6.96419	-8.49223	-9.48524	-11.0159	-12.0326
-3.22236	-4.44279	-5.97067	-6.96349	-8.49141	-9.4843	-11.0148	-12.0314
-3.22196	-4.44235	-5.97009	-6.9628	-8.49058	-9.48336	-11.0137	-12.0303
-3.22156	-4.4419	-5.96951	-6.96211	-8.48976	-9.48242	-11.0127	-12.0291
-3.22116	-4.44145	-5.96894	-6.96141	-8.48893	-9.48148	-11.0116	-12.0279
-3.22076	-4.44101	-5.96836	-6.96072	-8.48811	-9.48054	-11.0105	-12.0267
-3.22036	-4.44056	-5.96778	-6.96003	-8.48728	-9.4796	-11.0094	-12.0255
-3.21996	-4.44011	-5.9672	-6.95934	-8.48646	-9.47866	-11.0084	-12.0244
-3.21956	-4.43967	-5.96662	-6.95864	-8.48563	-9.47772	-11.0073	-12.0232
-3.21916	-4.43922	-5.96604	-6.95795	-8.4848	-9.47678	-11.0062	-12.022
-3.21876	-4.43878	-5.96546	-6.95726	-8.48398	-9.47584	-11.0052	-12.0208
-3.21836	-4.43833	-5.96488	-6.95656	-8.48315	-9.4749	-11.0041	-12.0197
-3.21796	-4.43788	-5.96431	-6.95587	-8.48233	-9.47396	-11.003	-12.0185
-3.21756	-4.43744	-5.96373	-6.95518	-8.4815	-9.47302	-11.0019	-12.0173
-3.21716	-4.43699	-5.96315	-6.95448	-8.48068	-9.47208	-11.0009	-12.0161
-3.21676	-4.43655	-5.96257	-6.95379	-8.47985	-9.47114	-10.9998	-12.0149
-3.21636	-4.4361	-5.96199	-6.9531	-8.47903	-9.4702	-10.9987	-12.0137
-3.21596	-4.43566	-5.96142	-6.95241	-8.4782	-9.46926	-10.9977	-12.0126
-3.21556	-4.43521	-5.96084	-6.95171	-8.47738	-9.46832	-10.9966	-12.0114
-3.21516	-4.43476	-5.96026	-6.95102	-8.47655	-9.46738	-10.9955	-12.0102
-3.21476	-4.43432	-5.95968	-6.95033	-8.47573	-9.46644	-10.9944	-12.009
-3.21436	-4.43387	-5.9591	-6.94964	-8.4749	-9.4655	-10.9934	-12.0079
-3.21396	-4.43343	-5.95853	-6.94894	-8.47408	-9.46456	-10.9923	-12.0067
-3.21356	-4.43298	-5.95795	-6.94825	-8.47325	-9.46362	-10.9912	-12.0055
-3.21316	-4.43254	-5.95737	-6.94756	-8.47242	-9.46268	-10.9901	-12.0043
-3.21276	-4.43209	-5.95679	-6.94687	-8.4716	-9.46174	-10.9891	-12.0031
-3.21236	-4.43165	-5.95622	-6.94617	-8.47077	-9.4608	-10.988	-12.002
-3.21196	-4.4312	-5.95564	-6.94548	-8.46995	-9.45986	-10.9869	-12.0008
-3.21156	-4.43076	-5.95506	-6.94479	-8.46912	-9.45892	-10.9859	-11.9996
-3.21116	-4.43032	-5.95448	-6.9441	-8.4683	-9.45798	-10.9848	-11.9984
-3.21076	-4.42987	-5.9539	-6.9434	-8.46747	-9.45704	-10.9837	-11.9972
-3.21036	-4.42943	-5.95333	-6.94271	-8.46665	-9.4561	-10.9826	-11.9961
-3.20996	-4.42898	-5.95275	-6.94202	-8.46582	-9.45516	-10.9816	-11.9949
-3.20956	-4.42854	-5.95217	-6.94133	-8.465	-9.45422	-10.9805	-11.9937
-3.20916	-4.42809	-5.9516	-6.94063	-8.46417	-9.45328	-10.9794	-11.9925
-3.20876	-4.42765	-5.95102	-6.93994	-8.46335	-9.45234	-10.9784	-11.9914
-3.20836	-4.4272	-5.95044	-6.93925	-8.46252	-9.4514	-10.9773	-11.9902
-3.20796	-4.42676	-5.94986	-6.93856	-8.4617	-9.45046	-10.9762	-11.989
-3.20756	-4.42632	-5.94929	-6.93787	-8.46087	-9.44952	-10.9751	-11.9878
-3.20716	-4.42587	-5.94871	-6.93717	-8.46005	-9.44858	-10.9741	-11.9866
-3.20676	-4.42543	-5.94813	-6.93648	-8.45922	-9.44764	-10.973	-11.9855
-3.20636	-4.42499	-5.94756	-6.93579	-8.4584	-9.4467	-10.9719	-11.9843
-3.20596	-4.42454	-5.94698	-6.9351	-8.45757	-9.44576	-10.9709	-11.9831
-3.20556	-4.4241	-5.9464	-6.93441	-8.45675	-9.44482	-10.9698	-11.9819
-3.20516	-4.42365	-5.94583	-6.93371	-8.45592	-9.44388	-10.9687	-11.9807
-3.20476	-4.42321	-5.94525	-6.93302	-8.4551	-9.44294	-10.9677	-11.9795
-3.20436	-4.42277	-5.94467	-6.93233	-8.45427	-9.442	-10.9666	-11.9784
-3.20396	-4.42232	-5.9441	-6.93164	-8.45344	-9.44106	-10.9655	-11.9772
-3.20356	-4.42188	-5.94352	-6.93095	-8.45262	-9.44012	-10.9644	-11.976
-3.20316	-4.42144	-5.94294	-6.93025	-8.45179	-9.43918	-10.9634	-11.9748
-3.20276	-4.42099	-5.94237	-6.92956	-8.45097	-9.43824	-10.9623	-11.9736
-3.20236	-4.42055	-5.94179	-6.92887	-8.45014	-9.4373	-10.9612	-11.9725
-3.20196	-4.42011	-5.94121	-6.92818	-8.44932	-9.43636	-10.9602	-11.9713
-3.20156	-4.41967	-5.94064	-6.92749	-8.44849	-9.43542	-10.9591	-11.9701
-3.20116	-4.41922	-5.94006	-6.9268	-8.44767	-9.43448	-10.958	-11.9689
-3.20076	-4.41878	-5.93948	-6.9261	-8.44684	-9.43354	-10.9569	-11.9677
[truncated: 18,001 more rows]

## Sheet: Figure 1f
Figure 1f
2	-1.98321
3	-3.24968
4	-2.4709
5	-3.80205
6	-2.96688
7	-4.53268
8	-3.48693

## Sheet: Figure 2b
Figure 2b
x-axis	solvent	solvent	Br	Br	Br	Br
-0.309	0.951	0.951	0.841	0.881	0.839	1.052
-0.309	0.951	0.951	0.835	0.881	0.822	1.028
-0.308	0.588	0.588	0.822	0.716	0.889	0.964
-0.308	0.67	0.67	0.825	0.783	0.777	0.973
-0.308	0.619	0.619	0.835	0.756	0.774	0.973
-0.307	0.614	0.614	0.834	0.756	0.782	1.023
-0.307	0.621	0.621	0.838	0.759	0.793	1.033
-0.307	0.622	0.622	0.842	0.75	0.8	1.068
-0.307	0.625	0.625	0.843	0.733	0.8	1.075
-0.306	0.633	0.633	0.845	0.7	0.875	1.086
-0.306	0.64	0.64	0.83	0.678	0.779	1.041
-0.306	0.642	0.642	0.827	0.573	0.797	0.983
-0.305	0.637	0.637	0.815	0.582	0.785	1.049
-0.305	0.641	0.641	0.829	0.581	0.771	0.996
-0.305	0.628	0.628	0.822	0.746	0.77	1.014
-0.304	0.67	0.67	0.823	0.758	0.769	0.99
-0.304	0.628	0.628	0.822	0.762	0.77	0.988
-0.304	0.662	0.662	0.827	0.749	0.785	0.986
-0.304	0.624	0.624	0.825	0.731	0.79	0.983
-0.303	0.626	0.626	0.82	0.712	0.786	0.995
-0.303	0.666	0.666	0.817	0.713	0.801	1.02
-0.303	0.705	0.705	0.823	0.716	0.815	1.02
-0.302	0.619	0.619	0.818	0.69	0.796	1.013
-0.302	0.66	0.66	0.825	0.697	0.807	1.02
-0.302	0.657	0.657	0.82	0.696	0.794	1.016
-0.301	0.627	0.627	0.819	0.696	0.781	1.016
-0.301	0.626	0.626	0.816	0.749	0.771	0.974
-0.301	0.624	0.624	0.818	0.75	0.788	0.967
-0.301	0.624	0.624	0.813	0.76	0.781	0.984
-0.3	0.625	0.625	0.83	0.716	0.776	0.957
-0.3	0.63	0.63	0.821	0.719	0.788	0.96
-0.3	0.633	0.633	0.846	0.713	0.777	0.957
-0.299	0.641	0.641	0.844	0.701	0.786	0.932
-0.299	0.647	0.647	0.847	0.671	0.77	0.945
-0.299	0.644	0.644	0.83	0.682	0.786	0.925
-0.298	0.647	0.647	0.835	0.694	0.771	0.942
-0.298	0.638	0.638	0.812	0.677	0.771	0.944
-0.298	0.615	0.615	0.809	0.765	0.764	0.941
-0.298	0.615	0.615	0.811	0.786	0.773	0.944
-0.297	0.623	0.623	0.818	0.793	0.763	0.94
-0.297	0.623	0.623	0.816	0.78	0.766	0.911
-0.297	0.626	0.626	0.823	0.787	0.767	0.906
-0.296	0.621	0.621	0.827	0.786	0.772	0.942
-0.296	0.621	0.621	0.834	0.774	0.771	0.934
-0.296	0.625	0.625	0.825	0.747	0.773	0.969
-0.295	0.623	0.623	0.826	0.764	0.783	0.976
-0.295	0.622	0.622	0.825	0.764	0.788	0.974
-0.295	0.625	0.625	0.818	0.753	0.786	0.992
-0.295	0.623	0.623	0.809	0.758	0.796	0.983
-0.294	0.618	0.618	0.815	0.76	0.783	0.989
-0.294	0.618	0.618	0.806	0.756	0.758	0.985
-0.294	0.623	0.623	0.807	0.76	0.764	0.98
-0.293	0.617	0.617	0.815	0.756	0.783	0.958
-0.293	0.628	0.628	0.815	0.758	0.782	0.966
-0.293	0.649	0.649	0.821	0.765	0.763	0.963
-0.292	0.652	0.652	0.825	0.767	0.764	0.968
-0.292	0.658	0.658	0.833	0.748	0.77	0.961
-0.292	0.66	0.66	0.84	0.749	0.759	0.995
-0.292	0.654	0.654	0.836	0.746	0.758	1.01
-0.291	0.645	0.645	0.834	0.762	0.758	0.999
-0.291	0.633	0.633	0.82	0.765	0.761	1.014
-0.291	0.634	0.634	0.808	0.761	0.759	1.034
-0.29	0.639	0.639	0.809	0.769	0.758	1.005
-0.29	0.637	0.637	0.822	0.775	0.761	0.998
-0.29	0.638	0.638	0.812	0.761	0.746	1.009
-0.289	0.638	0.638	0.809	0.767	0.749	1.017
-0.289	0.635	0.635	0.809	0.769	0.767	1.016
-0.289	0.638	0.638	0.818	0.761	0.771	1.008
-0.289	0.637	0.637	0.815	0.751	0.77	1.026
-0.288	0.635	0.635	0.818	0.736	0.783	1.011
-0.288	0.637	0.637	0.815	0.746	0.778	0.957
-0.288	0.637	0.637	0.819	0.745	0.783	0.923
-0.287	0.636	0.636	0.808	0.745	0.789	0.915
-0.287	0.633	0.633	0.819	0.75	0.809	0.921
-0.287	0.634	0.634	0.81	0.75	0.785	0.918
-0.286	0.637	0.637	0.819	0.751	0.773	0.927
-0.286	0.644	0.644	0.806	0.749	0.766	0.922
-0.286	0.65	0.65	0.823	0.747	0.763	0.89
-0.286	0.65	0.65	0.82	0.75	0.762	0.892
-0.285	0.657	0.657	0.834	0.751	0.76	0.907
-0.285	0.653	0.653	0.826	0.746	0.753	0.908
-0.285	0.649	0.649	0.843	0.745	0.771	0.904
-0.284	0.638	0.638	0.836	0.742	0.774	0.904
-0.284	0.626	0.626	0.845	0.744	0.781	0.9
-0.284	0.637	0.637	0.826	0.747	0.762	0.903
-0.283	0.634	0.634	0.821	0.747	0.764	0.919
-0.283	0.633	0.633	0.801	0.745	0.758	0.963
-0.283	0.635	0.635	0.819	0.76	0.779	0.97
-0.283	0.634	0.634	0.815	0.76	0.764	0.974
-0.282	0.63	0.63	0.82	0.762	0.782	0.952
-0.282	0.63	0.63	0.816	0.764	0.757	0.961
-0.282	0.633	0.633	0.822	0.764	0.761	0.898
-0.281	0.633	0.633	0.813	0.758	0.757	0.892
-0.281	0.635	0.635	0.822	0.74	0.757	0.897
-0.281	0.638	0.638	0.816	0.737	0.763	0.938
-0.28	0.638	0.638	0.819	0.749	0.775	0.902
-0.28	0.634	0.634	0.813	0.743	0.785	0.907
-0.28	0.638	0.638	0.82	0.76	0.774	0.909
-0.28	0.641	0.641	0.808	0.763	0.781	0.963
-0.279	0.65	0.65	0.818	0.764	0.767	0.954
-0.279	0.654	0.654	0.815	0.766	0.771	0.956
-0.279	0.657	0.657	0.813	0.762	0.744	0.968
-0.278	0.661	0.661	0.811	0.769	0.761	0.948
-0.278	0.657	0.657	0.821	0.769	0.751	0.942
-0.278	0.647	0.647	0.828	0.769	0.751	0.954
-0.277	0.63	0.63	0.835	0.762	0.757	0.95
-0.277	0.632	0.632	0.837	0.768	0.757	0.955
-0.277	0.646	0.646	0.844	0.761	0.758	0.956
-0.277	0.643	0.643	0.839	0.759	0.761	0.951
-0.276	0.641	0.641	0.836	0.764	0.753	0.954
-0.276	0.647	0.647	0.818	0.742	0.761	0.955
-0.276	0.638	0.638	0.807	0.745	0.751	0.955
-0.275	0.637	0.637	0.816	0.749	0.753	0.951
-0.275	0.638	0.638	0.815	0.753	0.748	0.935
-0.275	0.626	0.626	0.819	0.762	0.755	0.94
-0.275	0.634	0.634	0.811	0.763	0.752	0.945
-0.274	0.634	0.634	0.806	0.764	0.753	0.946
-0.274	0.635	0.635	0.816	0.741	0.756	0.948
-0.274	0.432	0.432	0.812	0.742	0.756	0.944
-0.273	0.428	0.428	0.811	0.73	0.76	0.866
-0.273	0.432	0.432	0.807	0.735	0.764	0.865
-0.273	0.434	0.434	0.806	0.697	0.774	0.877
-0.272	0.443	0.443	0.806	0.653	0.772	0.878
-0.272	0.446	0.446	0.809	0.654	0.767	0.885
-0.272	0.438	0.438	0.814	0.658	0.759	0.897
-0.272	0.421	0.421	0.809	0.661	0.749	0.905
-0.271	0.434	0.434	0.805	0.656	0.743	0.958
-0.271	0.425	0.425	0.81	0.661	0.757	0.885
-0.271	0.414	0.414	0.812	0.665	0.749	0.934
-0.27	0.416	0.416	0.825	0.651	0.751	0.942
-0.27	0.432	0.432	0.834	0.68	0.751	0.937
-0.27	0.428	0.428	0.826	0.665	0.75	0.932
-0.269	0.417	0.417	0.827	0.688	0.752	0.944
-0.269	0.417	0.417	0.827	0.688	0.752	0.948
-0.269	0.421	0.421	0.815	0.697	0.749	0.941
-0.269	0.414	0.414	0.801	0.685	0.751	0.944
-0.268	0.41	0.41	0.795	0.693	0.748	0.867
-0.268	0.418	0.418	0.811	0.699	0.752	0.939
-0.268	0.419	0.419	0.797	0.707	0.754	0.937
-0.267	0.417	0.417	0.806	0.705	0.753	0.935
-0.267	0.412	0.412	0.799	0.71	0.756	0.93
-0.267	0.425	0.425	0.805	0.71	0.77	0.938
-0.266	0.416	0.416	0.804	0.699	0.782	0.935
-0.266	0.422	0.422	0.802	0.663	0.78	0.938
-0.266	0.427	0.427	0.803	0.692	0.786	0.941
-0.266	0.437	0.437	0.81	0.699	0.79	0.941
-0.265	0.445	0.445	0.802	0.698	0.797	0.948
-0.265	0.441	0.441	0.808	0.7	0.789	0.951
-0.265	0.431	0.431	0.809	0.697	0.783	0.963
-0.264	0.433	0.433	0.806	0.698	0.775	0.968
-0.264	0.412	0.412	0.804	0.698	0.757	0.959
-0.264	0.409	0.409	0.802	0.699	0.75	0.951
-0.263	0.423	0.423	0.805	0.697	0.764	0.922
-0.263	0.419	0.419	0.813	0.702	0.748	0.902
-0.263	0.419	0.419	0.815	0.696	0.748	0.9
-0.263	0.424	0.424	0.823	0.701	0.742	0.913
-0.262	0.416	0.416	0.828	0.701	0.744	0.852
-0.262	0.419	0.419	0.825	0.694	0.741	0.938
-0.262	0.428	0.428	0.819	0.699	0.741	0.884
-0.261	0.426	0.426	0.811	0.696	0.749	0.876
-0.261	0.427	0.427	0.791	0.695	0.746	0.885
-0.261	0.419	0.419	0.801	0.705	0.742	0.883
-0.26	0.415	0.415	0.797	0.71	0.746	0.867
-0.26	0.417	0.417	0.804	0.7	0.752	0.874
-0.26	0.419	0.419	0.805	0.721	0.752	0.868
-0.26	0.418	0.418	0.807	0.723	0.745	0.868
-0.259	0.425	0.425	0.802	0.717	0.752	0.864
-0.259	0.414	0.414	0.809	0.708	0.752	0.888
-0.259	0.427	0.427	0.804	0.689	0.757	0.86
-0.258	0.445	0.445	0.802	0.694	0.757	0.873
-0.258	0.454	0.454	0.805	0.695	0.759	0.868
-0.258	0.45	0.45	0.808	0.678	0.771	0.87
-0.257	0.445	0.445	0.801	0.676	0.781	0.889
-0.257	0.429	0.429	0.805	0.673	0.784	0.884
-0.257	0.429	0.429	0.801	0.669	0.761	0.887
-0.257	0.432	0.432	0.804	0.678	0.75	0.895
-0.256	0.434	0.434	0.804	0.662	0.745	0.929
-0.256	0.434	0.434	0.809	0.654	0.755	0.953
-0.256	0.433	0.433	0.812	0.66	0.748	0.922
-0.255	0.434	0.434	0.818	0.673	0.749	0.945
-0.255	0.437	0.437	0.826	0.657	0.755	0.932
-0.255	0.436	0.436	0.833	0.671	0.756	0.959
-0.254	0.436	0.436	0.827	0.658	0.763	0.938
-0.254	0.433	0.433	0.821	0.618	0.766	0.897
-0.254	0.431	0.431	0.809	0.624	0.76	0.934
-0.254	0.433	0.433	0.797	0.656	0.753	0.955
-0.253	0.432	0.432	0.801	0.668	0.753	0.872
-0.253	0.43	0.43	0.803	0.641	0.752	0.937
-0.253	0.428	0.428	0.8	0.681	0.757	0.864
-0.252	0.432	0.432	0.803	0.68	0.753	0.872
-0.252	0.439	0.439	0.801	0.68	0.751	0.856
-0.252	0.447	0.447	0.804	0.674	0.757	0.873
-0.251	0.447	0.447	0.801	0.665	0.748	0.935
-0.251	0.446	0.446	0.8	0.641	0.758	0.921
-0.251	0.443	0.443	0.8	0.624	0.782	0.878
-0.251	0.435	0.435	0.808	0.648	0.794	0.879
-0.25	0.421	0.421	0.806	0.646	0.79	0.88
-0.25	0.431	0.431	0.803	0.612	0.791	0.895
-0.25	0.431	0.431	0.8	0.642	0.789	0.9
-0.249	0.427	0.427	0.801	0.646	0.77	0.909
-0.249	0.424	0.424	0.802	0.666	0.758	0.899
-0.249	0.428	0.428	0.809	0.644	0.758	0.895
-0.248	0.43	0.43	0.804	0.651	0.758	0.882
-0.248	0.431	0.431	0.818	0.664	0.761	0.863
-0.248	0.43	0.43	0.822	0.664	0.764	0.872
-0.247	0.431	0.431	0.829	0.662	0.767	0.871
-0.247	0.427	0.427	0.829	0.66	0.782	0.87
-0.247	0.432	0.432	0.829	0.664	0.771	0.871
-0.247	0.426	0.426	0.822	0.656	0.765	0.853
-0.246	0.425	0.425	0.804	0.657	0.762	0.84
-0.246	0.427	0.427	0.795	0.643	0.763	0.84
-0.246	0.428	0.428	0.808	0.638	0.767	0.84
-0.245	0.436	0.436	0.802	0.652	0.767	0.857
-0.245	0.439	0.439	0.797	0.659	0.767	0.839
-0.245	0.442	0.442	0.793	0.677	0.767	0.86
-0.244	0.443	0.443	0.797	0.664	0.767	0.889
-0.244	0.444	0.444	0.794	0.659	0.773	0.812
-0.244	0.44	0.44	0.806	0.643	0.778	0.811
-0.244	0.429	0.429	0.798	0.642	0.775	0.899
-0.243	0.416	0.416	0.797	0.65	0.778	0.909
-0.243	0.426	0.426	0.797	0.633	0.777	0.908
-0.243	0.423	0.423	0.8	0.626	0.777	0.925
-0.242	0.426	0.426	0.797	0.65	0.775	0.918
-0.242	0.428	0.428	0.8	0.65	0.77	0.795
-0.242	0.428	0.428	0.797	0.617	0.756	0.843
-0.241	0.427	0.427	0.8	0.609	0.753	0.81
-0.241	0.427	0.427	0.795	0.649	0.742	0.938
-0.241	0.423	0.423	0.801	0.632	0.751	0.925
-0.241	0.425	0.425	0.813	0.606	0.762	0.856
-0.24	0.427	0.427	0.819	0.638	0.766	0.899
-0.24	0.421	0.421	0.82	0.65	0.765	0.907
-0.24	0.422	0.422	0.82	0.642	0.77	0.91
-0.239	0.42	0.42	0.817	0.639	0.763	0.861
-0.239	0.426	0.426	0.814	0.631	0.768	0.866
-0.239	0.427	0.427	0.789	0.634	0.755	0.874
-0.238	0.432	0.432	0.797	0.637	0.761	0.865
-0.238	0.438	0.438	0.795	0.627	0.77	0.878
-0.238	0.444	0.444	0.827	0.649	0.769	0.918
-0.238	0.442	0.442	0.819	0.682	0.759	0.88
-0.237	0.441	0.441	0.824	0.682	0.777	0.861
-0.237	0.435	0.435	0.823	0.651	0.765	0.867
-0.237	0.419	0.419	0.829	0.638	0.779	0.801
-0.236	0.424	0.424	0.823	0.619	0.77	0.816
-0.236	0.427	0.427	0.824	0.665	0.767	0.81
-0.236	0.424	0.424	0.825	0.668	0.781	0.804
-0.235	0.425	0.425	0.826	0.618	0.794	0.796
-0.235	0.425	0.425	0.825	0.669	0.796	0.819
-0.235	0.428	0.428	0.826	0.658	0.802	0.816
-0.235	0.425	0.425	0.822	0.667	0.81	0.887
-0.234	0.427	0.427	0.8	0.676	0.794	0.86
-0.234	0.423	0.423	0.791	0.668	0.773	0.862
-0.234	0.421	0.421	0.798	0.66	0.796	0.938
-0.233	0.424	0.424	0.797	0.653	0.795	0.929
-0.233	0.421	0.421	0.81	0.658	0.797	0.901
-0.233	0.42	0.42	0.811	0.654	0.785	0.905
-0.232	0.421	0.421	0.818	0.674	0.757	0.898
-0.232	0.42	0.42	0.816	0.666	0.756	0.899
-0.232	0.428	0.428	0.814	0.66	0.765	0.903
-0.232	0.425	0.425	0.798	0.632	0.768	0.906
-0.231	0.429	0.429	0.784	0.658	0.767	0.895
-0.231	0.437	0.437	0.783	0.658	0.758	0.897
-0.231	0.438	0.438	0.795	0.676	0.761	0.901
-0.23	0.429	0.429	0.8	0.672	0.757	0.899
-0.23	0.415	0.415	0.795	0.685	0.753	0.921
-0.23	0.41	0.41	0.822	0.695	0.748	0.898
-0.23	0.42	0.42	0.825	0.693	0.748	0.782
-0.229	0.421	0.421	0.819	0.656	0.756	0.789
-0.229	0.421	0.421	0.823	0.671	0.757	0.785
-0.229	0.42	0.42	0.82	0.677	0.764	0.782
-0.228	0.421	0.421	0.823	0.661	0.752	0.789
-0.228	0.415	0.415	0.821	0.668	0.757	0.767
-0.228	0.417	0.417	0.82	0.68	0.753	0.805
-0.227	0.417	0.417	0.817	0.678	0.78	0.819
-0.227	0.417	0.417	0.817	0.65	0.754	0.815
-0.227	0.414	0.414	0.815	0.676	0.742	0.813
-0.227	0.416	0.416	0.823	0.677	0.723	0.845
-0.226	0.398	0.398	0.819	0.663	0.726	0.804
-0.226	0.411	0.411	0.827	0.68	0.725	0.779
-0.226	0.412	0.412	0.833	0.677	0.742	0.768
-0.225	0.42	0.42	0.843	0.681	0.743	0.75
-0.225	0.422	0.422	0.813	0.673	0.737	0.778
-0.225	0.43	0.43	0.814	0.68	0.739	0.774
-0.224	0.432	0.432	0.802	0.668	0.753	0.785
-0.224	0.432	0.432	0.797	0.687	0.735	0.819
-0.224	0.43	0.43	0.78	0.686	0.731	0.793
-0.224	0.429	0.429	0.794	0.657	0.736	0.785
-0.223	0.414	0.414	0.794	0.566	0.727	0.793
-0.223	0.411	0.411	0.797	0.677	0.778	0.785
-0.223	0.417	0.417	0.794	0.611	0.79	0.782
-0.222	0.417	0.417	0.804	0.67	0.785	0.792
-0.222	0.414	0.414	0.796	0.601	0.785	0.806
-0.222	0.424	0.424	0.797	0.584	0.771	0.789
-0.221	0.417	0.417	0.791	0.568	0.783	0.796
-0.221	0.415	0.415	0.798	0.551	0.826	0.79
-0.221	0.412	0.412	0.79	0.55	0.824	0.795
-0.221	0.415	0.415	0.796	0.566	0.829	0.802
-0.22	0.415	0.415	0.786	0.561	0.829	0.812
-0.22	0.414	0.414	0.79	0.58	0.807	0.809
-0.22	0.411	0.411	0.784	0.578	0.807	0.811
-0.219	0.414	0.414	0.788	0.541	0.788	0.817
-0.219	0.407	0.407	0.788	0.563	0.77	0.815
-0.219	0.412	0.412	0.813	0.59	0.774	0.83
-0.218	0.414	0.414	0.793	0.585	0.777	0.788
-0.218	0.421	0.421	0.809	0.596	0.779	0.783
-0.218	0.427	0.427	0.804	0.576	0.782	0.78
-0.217	0.428	0.428	0.813	0.584	0.783	0.782
-0.217	0.427	0.427	0.811	0.578	0.777	0.786
-0.217	0.431	0.431	0.801	0.574	0.78	0.757
-0.217	0.42	0.42	0.787	0.602	0.779	0.806
-0.216	0.406	0.406	0.782	0.593	0.782	0.772
-0.216	0.411	0.411	0.787	0.464	0.783	0.76
-0.216	0.411	0.411	0.791	0.448	0.785	0.74
-0.215	0.411	0.411	0.778	0.436	0.764	0.756
-0.215	0.412	0.412	0.788	0.434	0.764	0.739
-0.215	0.413	0.413	0.816	0.457	0.772	0.772
-0.215	0.414	0.414	0.835	0.51	0.755	0.767
-0.214	0.411	0.411	0.833	0.499	0.783	0.744
-0.214	0.41	0.41	0.819	0.479	0.782	0.751
-0.214	0.408	0.408	0.816	0.492	0.793	0.748
-0.213	0.41	0.41	0.819	0.456	0.791	0.749
-0.213	0.407	0.407	0.822	0.499	0.86	0.761
-0.213	0.416	0.416	0.821	0.501	0.805	0.772
-0.212	0.42	0.42	0.82	0.507	0.805	0.777
-0.212	0.411	0.411	0.823	0.499	0.758	0.783
-0.212	0.406	0.406	0.822	0.485	0.768	0.774
-0.212	0.381	0.381	0.823	0.491	0.77	0.783
-0.211	0.4	0.4	0.832	0.523	0.778	0.779
-0.211	0.415	0.415	0.834	0.584	0.781	0.765
-0.211	0.425	0.425	0.846	0.623	0.78	0.748
-0.21	0.427	0.427	0.848	0.609	0.797	0.76
-0.21	0.424	0.424	0.851	0.643	0.789	0.759
-0.21	0.415	0.415	0.845	0.641	0.773	0.763
-0.209	0.407	0.407	0.837	0.645	0.774	0.756
-0.209	0.411	0.411	0.814	0.581	0.721	0.756
-0.209	0.41	0.41	0.82	0.547	0.757	0.753
-0.209	0.412	0.412	0.827	0.662	0.735	0.757
-0.208	0.411	0.411	0.826	0.672	0.774	0.758
-0.208	0.41	0.41	0.823	0.559	0.767	0.754
-0.208	0.41	0.41	0.822	0.609	0.823	0.759
-0.207	0.408	0.408	0.821	0.561	0.734	0.756
-0.207	0.411	0.411	0.823	0.592	0.733	0.757
-0.207	0.408	0.408	0.827	0.498	0.738	0.758
-0.206	0.408	0.408	0.825	0.567	0.778	0.757
-0.206	0.405	0.405	0.825	0.617	0.785	0.759
-0.206	0.406	0.406	0.823	0.615	0.782	0.757
-0.206	0.404	0.404	0.825	0.639	0.774	0.757
-0.205	0.405	0.405	0.83	0.622	0.765	0.765
-0.205	0.433	0.433	0.833	0.614	0.78	0.777
-0.205	0.406	0.406	0.834	0.645	0.768	0.781
-0.204	0.412	0.412	0.795	0.626	0.745	0.781
-0.204	0.417	0.417	0.829	0.616	0.729	0.783
-0.204	0.418	0.418	0.837	0.61	0.718	0.781
-0.203	0.416	0.416	0.831	0.619	0.77	0.766
-0.203	0.411	0.411	0.851	0.621	0.719	0.752
-0.203	0.397	0.397	0.847	0.622	0.722	0.76
-0.203	0.401	0.401	0.834	0.634	0.731	0.752
-0.202	0.416	0.416	0.844	0.623	0.747	0.756
-0.202	0.408	0.408	0.82	0.631	0.737	0.761
-0.202	0.406	0.406	0.802	0.611	0.76	0.757
-0.201	0.406	0.406	0.806	0.623	0.765	0.76
-0.201	0.407	0.407	0.814	0.639	0.742	0.761
-0.201	0.408	0.408	0.816	0.63	0.73	0.755
-0.2	0.412	0.412	0.816	0.63	0.738	0.758
-0.2	0.409	0.409	0.816	0.574	0.729	0.756
-0.2	0.404	0.404	0.816	0.639	0.73	0.755
-0.2	0.381	0.381	0.816	0.614	0.801	0.76
-0.199	0.404	0.404	0.817	0.582	0.725	0.754
-0.199	0.404	0.404	0.813	0.612	0.731	0.753
-0.199	0.392	0.392	0.82	0.611	0.771	0.741
-0.198	0.399	0.399	0.823	0.577	0.737	0.737
-0.198	0.393	0.393	0.821	0.617	0.733	0.738
-0.198	0.407	0.407	0.816	0.57	0.828	0.756
-0.197	0.418	0.418	0.821	0.61	0.846	0.76
-0.197	0.411	0.411	0.827	0.657	0.766	0.767
-0.197	0.436	0.436	0.818	0.623	0.737	0.767
-0.197	0.418	0.418	0.823	0.637	0.723	0.775
-0.196	0.418	0.418	0.827	0.599	0.73	0.767
-0.196	0.408	0.408	0.833	0.606	0.738	0.77
-0.196	0.41	0.41	0.838	0.566	0.787	0.738
-0.195	0.397	0.397	0.849	0.635	0.856	0.742
-0.195	0.398	0.398	0.843	0.462	0.822	0.747
-0.195	0.397	0.397	0.843	0.477	0.712	0.756
-0.194	0.417	0.417	0.764	0.639	0.721	0.757
-0.194	0.417	0.417	0.74	0.608	0.723	0.751
-0.194	0.425	0.425	0.75	0.617	0.714	0.753
-0.194	0.409	0.409	0.772	0.597	0.75	0.756
-0.193	0.42	0.42	0.768	0.619	0.748	0.759
-0.193	0.403	0.403	0.76	0.677	0.748	0.764
-0.193	0.401	0.401	0.761	0.656	0.749	0.767
-0.192	0.401	0.401	0.755	0.668	0.711	0.756
-0.192	0.401	0.401	0.764	0.661	0.707	0.756
-0.192	0.398	0.398	0.76	0.53	0.715	0.755
-0.191	0.398	0.398	0.772	0.496	0.73	0.754
-0.191	0.399	0.399	0.754	0.507	0.744	0.747
-0.191	0.406	0.406	0.757	0.635	0.738	0.756
-0.191	0.417	0.417	0.747	0.635	0.729	0.756
-0.19	0.42	0.42	0.756	0.613	0.723	0.766
-0.19	0.419	0.419	0.753	0.61	0.794	0.769
-0.19	0.419	0.419	0.748	0.544	0.741	0.781
-0.189	0.41	0.41	0.747	0.537	0.671	0.783
-0.189	0.398	0.398	0.75	0.613	0.698	0.775
-0.189	0.395	0.395	0.755	0.581	0.714	0.767
-0.188	0.376	0.376	0.783	0.555	0.722	0.749
-0.188	0.385	0.385	0.772	0.556	0.753	0.727
-0.188	0.42	0.42	0.774	0.585	0.718	0.742
-0.187	0.402	0.402	0.772	0.543	0.707	0.757
-0.187	0.402	0.402	0.783	0.544	0.725	0.748
-0.187	0.398	0.398	0.74	0.546	0.744	0.765
-0.187	0.397	0.397	0.762	0.547	0.721	0.767
-0.186	0.397	0.397	0.758	0.555	0.713	0.761
-0.186	0.395	0.395	0.75	0.571	0.758	0.753
-0.186	0.396	0.396	0.753	0.594	0.726	0.749
-0.185	0.4	0.4	0.741	0.581	0.752	0.747
-0.185	0.406	0.406	0.778	0.567	0.782	0.745
-0.185	0.394	0.394	0.752	0.557	0.76	0.748
-0.184	0.417	0.417	0.751	0.54	0.795	0.761
-0.184	0.393	0.393	0.743	0.541	0.797	0.756
-0.184	0.424	0.424	0.771	0.55	0.799	0.763
-0.184	0.432	0.432	0.747	0.547	0.812	0.767
-0.183	0.432	0.432	0.772	0.553	0.785	0.768
-0.183	0.438	0.438	0.767	0.549	0.755	0.763
-0.183	0.434	0.434	0.744	0.548	0.767	0.771
-0.182	0.403	0.403	0.745	0.662	0.741	0.777
-0.182	0.409	0.409	0.749	0.611	0.76	0.781
-0.182	0.191	0.191	0.756	0.545	0.802	0.781
-0.181	0.156	0.156	0.769	0.552	0.781	0.809
-0.181	0.08	0.08	0.771	0.553	0.82	0.775
-0.181	0.073	0.073	0.765	0.526	0.807	0.766
-0.181	0.071	0.071	0.762	0.555	0.829	0.745
-0.18	0.08	0.08	0.79	0.543	0.823	0.764
-0.18	0.091	0.091	0.748	0.55	0.811	0.763
-0.18	0.058	0.058	0.744	0.551	0.788	0.754
-0.179	0.083	0.083	0.724	0.565	0.778	0.764
-0.179	0.08	0.08	0.728	0.626	0.807	0.763
-0.179	0.09	0.09	0.767	0.556	0.807	0.762
-0.179	0.082	0.082	0.746	0.634	0.81	0.749
-0.178	0.074	0.074	0.744	0.655	0.795	0.741
-0.178	0.079	0.079	0.746	0.658	0.794	0.74
-0.178	0.063	0.063	0.75	0.653	0.762	0.747
-0.177	0.063	0.063	0.748	0.653	0.783	0.744
-0.177	0.08	0.08	0.737	0.632	0.779	0.749
-0.177	0.088	0.088	0.745	0.602	0.768	0.746
-0.176	0.087	0.087	0.742	0.629	0.774	0.736
-0.176	0.079	0.079	0.741	0.632	0.774	0.743
-0.176	0.081	0.081	0.746	0.625	0.793	0.741
-0.176	0.068	0.068	0.742	0.627	0.789	0.739
-0.175	0.075	0.075	0.765	0.627	0.798	0.748
-0.175	0.082	0.082	0.771	0.631	0.805	0.748
-0.175	0.065	0.065	0.742	0.609	0.81	0.753
-0.174	0.07	0.07	0.735	0.623	0.78	0.759
-0.174	0.08	0.08	0.761	0.62	0.769	0.76
-0.174	0.068	0.068	0.757	0.62	0.78	0.751
-0.173	0.074	0.074	0.782	0.619	0.767	0.739
-0.173	0.073	0.073	0.754	0.623	0.8	0.727
-0.173	0.07	0.07	0.76	0.627	0.799	0.727
-0.173	0.068	0.068	0.751	0.633	0.798	0.733
-0.172	0.111	0.111	0.742	0.639	0.802	0.733
-0.172	0.068	0.068	0.713	0.516	0.765	0.741
-0.172	0.06	0.06	0.713	0.635	0.803	0.73
-0.171	0.076	0.076	0.736	0.639	0.774	0.737
-0.171	0.059	0.059	0.735	0.577	0.804	0.738
-0.171	0.079	0.079	0.741	0.647	0.766	0.734
-0.17	0.084	0.084	0.762	0.668	0.795	0.74
-0.17	0.094	0.094	0.742	0.664	0.798	0.735
-0.17	0.145	0.145	0.738	0.658	0.79	0.738
-0.17	0.095	0.095	0.744	0.642	0.808	0.732
-0.169	0.084	0.084	0.747	0.503	0.805	0.733
-0.169	0.085	0.085	0.751	0.511	0.795	0.729
-0.169	0.093	0.093	0.777	0.479	0.774	0.727
-0.168	0.113	0.113	0.775	0.496	0.814	0.73
-0.168	0.079	0.079	0.778	0.486	0.832	0.74
-0.168	0.146	0.146	0.778	0.497	0.832	0.738
-0.167	0.13	0.13	0.775	0.477	0.839	0.745
-0.167	0.141	0.141	0.776	0.493	0.804	0.751
-0.167	0.142	0.142	0.77	0.631	0.805	0.753
-0.167	0.125	0.125	0.782	0.622	0.777	0.752
-0.166	0.125	0.125	0.779	0.627	0.787	0.742
-0.166	0.116	0.116	0.798	0.584	0.789	0.729
-0.166	0.116	0.116	0.805	0.583	0.811	0.717
-0.165	0.113	0.113	0.779	0.588	0.81	0.725
-0.165	0.116	0.116	0.778	0.587	0.781	0.722
-0.165	0.115	0.115	0.778	0.588	0.78	0.733
-0.164	0.116	0.116	0.755	0.588	0.785	0.73
-0.164	0.117	0.117	0.768	0.591	0.805	0.733
-0.164	0.121	0.121	0.769	0.596	0.78	0.734
-0.164	0.128	0.128	0.753	0.647	0.783	0.729
-0.163	0.134	0.134	0.759	0.634	0.78	0.737
-0.163	0.133	0.133	0.777	0.616	0.785	0.735
-0.163	0.13	0.13	0.775	0.477	0.779	0.73
-0.162	0.129	0.129	0.771	0.464	0.781	0.731
-0.162	0.123	0.123	0.758	0.45	0.777	0.721
-0.162	0.11	0.11	0.762	0.438	0.785	0.729
-0.161	0.126	0.126	0.767	0.424	0.788	0.737
-0.161	0.113	0.113	0.77	0.427	0.793	0.732
-0.161	0.119	0.119	0.758	0.449	0.805	0.723
-0.161	0.119	0.119	0.75	0.455	0.803	0.706
-0.16	0.123	0.123	0.666	0.451	0.797	0.714
-0.16	0.125	0.125	0.655	0.461	0.796	0.721
-0.16	0.13	0.13	0.66	0.462	0.79	0.718
-0.159	0.129	0.129	0.678	0.458	0.771	0.715
-0.159	0.135	0.135	0.545	0.447	0.767	0.696
-0.159	0.125	0.125	0.716	0.437	0.787	0.661
-0.158	0.124	0.124	0.717	0.445	0.782	0.683
-0.158	0.127	0.127	0.727	0.443	0.778	0.674
-0.158	0.129	0.129	0.739	0.43	0.783	0.692
-0.158	0.128	0.128	0.724	0.247	0.779	0.661
-0.157	0.13	0.13	0.728	0.241	0.778	0.661
-0.157	0.138	0.138	0.709	0.177	0.777	0.648
-0.157	0.121	0.121	0.721	0.285	0.781	0.689
-0.156	0.144	0.144	0.722	0.271	0.778	0.662
-0.156	0.14	0.14	0.708	0.282	0.775	0.673
-0.156	0.13	0.13	0.717	0.268	0.778	0.7
-0.155	0.123	0.123	0.712	0.207	0.777	0.68
-0.155	0.114	0.114	0.737	0.24	0.783	0.702
-0.155	0.114	0.114	0.734	0.233	0.779	0.643
-0.154	0.12	0.12	0.736	0.203	0.785	0.652
-0.154	0.121	0.121	0.73	0.21	0.785	0.641
-0.154	0.144	0.144	0.739	0.198	0.789	0.641
-0.154	0.119	0.119	0.738	0.208	0.792	0.682
-0.153	0.122	0.122	0.735	0.201	0.801	0.692
-0.153	0.149	0.149	0.735	0.195	0.804	0.66
-0.153	0.154	0.154	0.726	0.214	0.811	0.661
-0.152	0.147	0.147	0.719	0.217	0.804	0.67
-0.152	0.131	0.131	0.732	0.211	0.789	0.66
-0.152	0.131	0.131	0.722	0.211	0.772	0.618
-0.152	0.136	0.136	0.726	0.209	0.774	0.526
-0.151	0.119	0.119	0.739	0.199	0.807	0.639
-0.151	0.089	0.089	0.749	0.205	0.829	0.628
-0.151	0.132	0.132	0.733	0.225	0.785	0.625
-0.15	0.13	0.13	0.744	0.236	0.78	0.521
-0.15	0.129	0.129	0.733	0.241	0.772	0.501
-0.15	0.127	0.127	0.739	0.229	0.768	0.53
-0.149	0.106	0.106	0.741	0.253	0.774	0.545
-0.149	0.106	0.106	0.749	0.242	0.752	0.537
-0.149	0.155	0.155	0.753	0.261	0.777	0.525
-0.149	0.137	0.137	0.751	0.239	0.779	0.544
-0.148	0.106	0.106	0.75	0.219	0.771	0.54
-0.148	0.086	0.086	0.75	0.225	0.774	0.544
-0.148	0.14	0.14	0.751	0.209	0.767	0.514
-0.147	0.146	0.146	0.746	0.173	0.77	0.521
-0.147	0.099	0.099	0.749	0.165	0.767	0.531
-0.147	0.144	0.144	0.744	0.175	0.773	0.526
-0.146	0.14	0.14	0.742	0.168	0.766	0.525
-0.146	0.145	0.145	0.747	0.161	0.781	0.534
-0.146	0.12	0.12	0.735	0.179	0.796	0.533
-0.146	0.141	0.141	0.744	0.182	0.791	0.533
-0.145	0.111	0.111	0.744	0.182	0.773	0.53
-0.145	0.102	0.102	0.742	0.182	0.789	0.551
-0.145	0.144	0.144	0.745	0.178	0.785	0.535
-0.144	0.14	0.14	0.753	0.184	0.753	0.537
-0.144	0.149	0.149	0.755	0.182	0.753	0.533
-0.144	0.145	0.145	0.768	0.174	0.772	0.517
-0.143	0.142	0.142	0.769	0.188	0.778	0.503
-0.143	0.156	0.156	0.769	0.187	0.808	0.521
-0.143	0.156	0.156	0.76	0.185	0.808	0.51
-0.143	0.118	0.118	0.749	0.191	0.809	0.504
-0.142	0.119	0.119	0.723	0.199	0.781	0.51
-0.142	0.16	0.16	0.738	0.191	0.788	0.503
-0.142	0.157	0.157	0.739	0.208	0.783	0.516
-0.141	0.1	0.1	0.748	0.202	0.785	0.509
-0.141	0.103	0.103	0.738	0.201	0.786	0.528
-0.141	0.14	0.14	0.742	0.207	0.784	0.506
-0.14	0.152	0.152	0.741	0.207	0.785	0.513
-0.14	0.093	0.093	0.745	0.2	0.783	0.495
-0.14	0.148	0.148	0.747	0.184	0.79	0.495
-0.14	0.144	0.144	0.742	0.178	0.782	0.495
-0.139	0.129	0.129	0.74	0.186	0.785	0.483
-0.139	0.151	0.151	0.745	0.185	0.79	0.496
-0.139	0.15	0.15	0.742	0.182	0.83	0.524
-0.138	0.147	0.147	0.742	0.184	0.805	0.529
-0.138	0.104	0.104	0.745	0.176	0.808	0.529
-0.138	0.122	0.122	0.74	0.189	0.803	0.532
-0.137	0.106	0.106	0.743	0.191	0.789	0.517
-0.137	0.145	0.145	0.745	0.199	0.78	0.518
-0.137	0.144	0.144	0.753	0.222	0.798	0.531
-0.137	0.147	0.147	0.757	0.196	0.79	0.431
-0.136	0.162	0.162	0.76	0.192	0.802	0.391
-0.136	0.164	0.164	0.762	0.186	0.784	0.381
-0.136	0.169	0.169	0.763	0.194	0.799	0.516
-0.135	0.164	0.164	0.756	0.197	0.796	0.526
-0.135	0.161	0.161	0.747	0.221	0.801	0.523
-0.135	0.159	0.159	0.732	0.189	0.793	0.512
-0.134	0.146	0.146	0.741	0.188	0.807	0.53
-0.134	0.109	0.109	0.749	0.189	0.794	0.491
-0.134	0.15	0.15	0.747	0.195	0.805	0.522
-0.134	0.147	0.147	0.747	0.2	0.785	0.508
-0.133	0.151	0.151	0.739	0.201	0.803	0.495
-0.133	0.148	0.148	0.742	0.199	0.8	0.487
-0.133	0.144	0.144	0.746	0.18	0.772	0.495
-0.132	0.145	0.145	0.745	0.154	0.764	0.494
-0.132	0.143	0.143	0.741	0.176	0.778	0.492
-0.132	0.156	0.156	0.741	0.174	0.803	0.467
-0.131	0.156	0.156	0.737	0.174	0.783	0.495
-0.131	0.155	0.155	0.74	0.165	0.79	0.514
-0.131	0.155	0.155	0.742	0.171	0.796	0.52
-0.131	0.151	0.151	0.745	0.176	0.804	0.522
-0.13	0.157	0.157	0.742	0.169	0.8	0.536
-0.13	0.156	0.156	0.743	0.169	0.794	0.517
-0.13	0.166	0.166	0.743	0.169	0.775	0.519
-0.129	0.168	0.168	0.76	0.163	0.788	0.513
-0.129	0.168	0.168	0.765	0.174	0.768	0.504
-0.129	0.17	0.17	0.764	0.172	0.751	0.496
-0.128	0.169	0.169	0.765	0.168	0.768	0.476
-0.128	0.165	0.165	0.763	0.174	0.778	0.489
-0.128	0.156	0.156	0.757	0.169	0.716	0.485
-0.128	0.152	0.152	0.745	0.152	0.679	0.503
-0.127	0.155	0.155	0.732	0.171	0.681	0.497
-0.127	0.159	0.159	0.742	0.172	0.683	0.504
-0.127	0.152	0.152	0.74	0.176	0.677	0.496
-0.126	0.156	0.156	0.744	0.184	0.68	0.502
-0.126	0.16	0.16	0.746	0.187	0.675	0.496
-0.126	0.156	0.156	0.743	0.193	0.677	0.505
-0.125	0.15	0.15	0.743	0.182	0.655	0.502
-0.125	0.152	0.152	0.748	0.183	0.556	0.495
-0.125	0.156	0.156	0.749	0.167	0.613	0.501
-0.124	0.156	0.156	0.754	0.169	0.668	0.496
-0.124	0.157	0.157	0.75	0.174	0.67	0.447
-0.124	0.157	0.157	0.753	0.174	0.672	0.494
-0.124	0.153	0.153	0.738	0.17	0.681	0.467
-0.123	0.158	0.158	0.743	0.17	0.691	0.472
-0.123	0.152	0.152	0.74	0.167	0.685	0.471
-0.123	0.16	0.16	0.741	0.174	0.689	0.471
-0.122	0.168	0.168	0.739	0.166	0.681	0.48
-0.122	0.175	0.175	0.729	0.166	0.669	0.506
-0.122	0.175	0.175	0.737	0.169	0.652	0.472
-0.122	0.171	0.171	0.753	0.169	0.664	0.459
-0.121	0.163	0.163	0.741	0.169	0.656	0.457
-0.121	0.147	0.147	0.732	0.163	0.669	0.425
-0.121	0.159	0.159	0.707	0.161	0.664	0.441
-0.12	0.156	0.156	0.723	0.164	0.677	0.454
-0.12	0.161	0.161	0.676	0.165	0.661	0.478
-0.12	0.16	0.16	0.68	0.161	0.667	0.457
-0.119	0.156	0.156	0.684	0.165	0.669	0.502
-0.119	0.16	0.16	0.548	0.174	0.663	0.5
-0.119	0.159	0.159	0.711	0.174	0.66	0.506
-0.119	0.159	0.159	0.712	0.177	0.665	0.504
-0.118	0.155	0.155	0.708	0.182	0.663	0.487
-0.118	0.157	0.157	0.613	0.18	0.665	0.461
-0.118	0.154	0.154	0.657	0.171	0.664	0.461
-0.117	0.154	0.154	0.63	0.158	0.663	0.464
-0.117	0.152	0.152	0.574	0.167	0.653	0.466
-0.117	0.156	0.156	0.668	0.17	0.657	0.463
-0.116	0.158	0.158	0.632	0.188	0.66	0.432
-0.116	0.15	0.15	0.68	0.17	0.671	0.467
-0.116	0.171	0.171	0.673	0.17	0.673	0.431
-0.116	0.173	0.173	0.68	0.172	0.677	0.442
-0.115	0.173	0.173	0.674	0.171	0.683	0.45
-0.115	0.172	0.172	0.678	0.178	0.679	0.446
-0.115	0.169	0.169	0.684	0.183	0.655	0.454
-0.114	0.159	0.159	0.682	0.182	0.649	0.45
-0.114	0.143	0.143	0.682	0.183	0.663	0.443
-0.114	0.15	0.15	0.707	0.177	0.663	0.386
-0.113	0.153	0.153	0.709	0.165	0.667	0.384
-0.113	0.153	0.153	0.696	0.158	0.667	0.399
-0.113	0.156	0.156	0.686	0.165	0.665	0.4
-0.113	0.157	0.157	0.673	0.165	0.63	0.378
-0.112	0.152	0.152	0.683	0.161	0.617	0.41
-0.112	0.154	0.154	0.684	0.169	0.601	0.384
-0.112	0.154	0.154	0.686	0.164	0.607	0.376
-0.111	0.152	0.152	0.698	0.182	0.605	0.384
-0.111	0.156	0.156	0.689	0.18	0.619	0.402
-0.111	0.145	0.145	0.695	0.182	0.607	0.387
-0.11	0.146	0.146	0.606	0.171	0.637	0.4
-0.11	0.149	0.149	0.598	0.161	0.629	0.391
-0.11	0.142	0.142	0.598	0.15	0.635	0.394
-0.11	0.145	0.145	0.614	0.149	0.575	0.393
-0.109	0.147	0.147	0.608	0.159	0.657	0.41
-0.109	0.166	0.166	0.599	0.157	0.661	0.402
-0.109	0.168	0.168	0.598	0.153	0.602	0.414
-0.108	0.169	0.169	0.583	0.156	0.65	0.4
-0.108	0.168	0.168	0.609	0.157	0.645	0.405
-0.108	0.164	0.164	0.551	0.159	0.659	0.406
-0.107	0.149	0.149	0.524	0.161	0.648	0.415
-0.107	0.152	0.152	0.536	0.157	0.639	0.422
-0.107	0.157	0.157	0.525	0.157	0.616	0.414
-0.107	0.157	0.157	0.541	0.158	0.632	0.404
-0.106	0.152	0.152	0.541	0.173	0.635	0.396
-0.106	0.157	0.157	0.548	0.184	0.627	0.385
-0.106	0.155	0.155	0.545	0.193	0.627	0.4
-0.105	0.146	0.146	0.501	0.166	0.63	0.393
-0.105	0.153	0.153	0.506	0.182	0.631	0.404
-0.105	0.154	0.154	0.51	0.159	0.629	0.377
-0.104	0.157	0.157	0.511	0.159	0.628	0.425
-0.104	0.147	0.147	0.494	0.169	0.628	0.375
-0.104	0.151	0.151	0.483	0.172	0.633	0.391
-0.104	0.146	0.146	0.509	0.173	0.626	0.385
-0.103	0.155	0.155	0.526	0.177	0.624	0.388
-0.103	0.155	0.155	0.515	0.176	0.623	0.384
-0.103	0.16	0.16	0.507	0.161	0.618	0.386
-0.102	0.166	0.166	0.527	0.145	0.621	0.383
-0.102	0.169	0.169	0.57	0.154	0.62	0.387
-0.102	0.173	0.173	0.593	0.16	0.631	0.401
-0.101	0.173	0.173	0.574	0.155	0.635	0.389
-0.101	0.167	0.167	0.582	0.154	0.657	0.377
-0.101	0.152	0.152	0.571	0.154	0.659	0.388
-0.101	0.148	0.148	0.585	0.153	0.661	0.386
-0.1	0.157	0.157	0.649	0.15	0.613	0.409
-0.1	0.157	0.157	0.597	0.164	0.611	0.427
-0.1	0.156	0.156	0.674	0.149	0.608	0.427
-0.099	0.151	0.151	0.593	0.149	0.609	0.404
-0.099	0.156	0.156	0.631	0.146	0.616	0.405
-0.099	0.154	0.154	0.653	0.143	0.622	0.38
-0.098	0.156	0.156	0.613	0.143	0.608	0.383
-0.098	0.159	0.159	0.645	0.146	0.62	0.376
-0.098	0.155	0.155	0.557	0.125	0.608	0.4
-0.098	0.154	0.154	0.555	0.147	0.589	0.396
-0.097	0.144	0.144	0.633	0.147	0.599	0.406
-0.097	0.154	0.154	0.641	0.155	0.598	0.394
-0.097	0.152	0.152	0.625	0.168	0.597	0.403
-0.096	0.151	0.151	0.601	0.164	0.598	0.405
-0.096	0.154	0.154	0.599	0.167	0.599	0.407
-0.096	0.163	0.163	0.611	0.166	0.604	0.406
-0.095	0.165	0.165	0.598	0.156	0.595	0.377
-0.095	0.169	0.169	0.65	0.161	0.6	0.398
-0.095	0.168	0.168	0.507	0.146	0.591	0.382
-0.095	0.163	0.163	0.487	0.118	0.599	0.385
-0.094	0.15	0.15	0.605	0.119	0.603	0.388
-0.094	0.151	0.151	0.665	0.126	0.604	0.373
-0.094	0.143	0.143	0.686	0.114	0.609	0.384
-0.093	0.152	0.152	0.687	0.153	0.615	0.393
-0.093	0.147	0.147	0.704	0.145	0.619	0.397
-0.093	0.144	0.144	0.491	0.146	0.618	0.401
-0.092	0.146	0.146	0.481	0.149	0.604	0.397
-0.092	0.148	0.148	0.502	0.158	0.582	0.395
-0.092	0.151	0.151	0.505	0.144	0.591	0.388
-0.092	0.157	0.157	0.509	0.148	0.6	0.356
-0.091	0.146	0.146	0.509	0.156	0.597	0.353
-0.091	0.14	0.14	0.512	0.149	0.596	0.349
-0.091	0.144	0.144	0.497	0.155	0.594	0.358
-0.09	0.149	0.149	0.487	0.149	0.599	0.373
-0.09	0.144	0.144	0.489	0.154	0.592	0.35
-0.09	0.145	0.145	0.494	0.157	0.592	0.375
-0.089	0.148	0.148	0.49	0.163	0.604	0.398
-0.089	0.144	0.144	0.491	0.168	0.591	0.393
-0.089	0.145	0.145	0.49	0.171	0.599	0.409
-0.089	-4.404	-4.404	0.497	0.171	0.592	0.413
-0.088	-4.679	-4.679	0.492	0.171	0.597	0.396
-0.088	-4.695	-4.695	0.496	0.161	0.596	0.404
-0.088	-4.703	-4.703	0.494	0.149	0.592	0.396
-0.087	-4.709	-4.709	0.498	0.123	0.591	0.409
-0.087	-4.718	-4.718	0.494	0.15	0.599	0.393
-0.087	-4.724	-4.724	0.496	0.144	0.597	0.416
-0.086	-4.731	-4.731	0.49	0.138	0.619	0.381
-0.086	-4.74	-4.74	0.503	0.144	0.61	0.402
-0.086	-4.744	-4.744	0.505	0.147	0.611	0.405
-0.086	-4.751	-4.751	0.507	0.151	0.613	0.408
-0.085	-4.755	-4.755	0.509	0.146	0.663	0.422
-0.085	-4.763	-4.763	0.501	0.149	0.622	0.413
-0.085	-4.768	-4.768	0.618	0.147	0.587	0.412
-0.084	-4.773	-4.773	0.524	0.152	0.594	0.401
-0.084	-4.781	-4.781	0.525	0.117	0.591	0.406
-0.084	-4.786	-4.786	0.684	0.116	0.602	0.375
-0.083	-4.79	-4.79	0.676	0.11	0.617	0.361
-0.083	-4.797	-4.797	0.668	0.144	0.644	0.372
-0.083	-4.804	-4.804	0.489	0.15	0.648	0.388
-0.083	-4.809	-4.809	0.499	0.15	0.642	0.401
-0.082	-4.812	-4.812	0.5	0.156	0.644	0.36
-0.082	-4.816	-4.816	0.502	0.155	0.644	0.373
-0.082	-4.816	-4.816	0.506	0.133	0.651	0.391
-0.081	-4.823	-4.823	0.503	0.133	0.654	0.382
-0.081	-4.829	-4.829	0.526	0.132	0.655	0.387
-0.081	-4.835	-4.835	0.528	0.131	0.652	0.39
-0.08	-4.841	-4.841	0.525	0.15	0.65	0.381
-0.08	-4.847	-4.847	0.526	0.149	0.653	0.387
-0.08	-4.855	-4.855	0.5	0.131	0.62	0.388
-0.08	-4.863	-4.863	0.505	0.136	0.61	0.338
-0.079	-4.867	-4.867	0.493	0.149	0.621	0.337
-0.079	-4.875	-4.875	0.496	0.15	0.615	0.345
-0.079	-4.878	-4.878	0.484	0.148	0.625	0.339
-0.078	-4.885	-4.885	0.633	0.147	0.663	0.35
-0.078	-4.891	-4.891	0.489	0.149	0.637	0.352
-0.078	-4.895	-4.895	0.489	0.149	0.651	0.367
-0.077	-4.901	-4.901	0.491	0.144	0.623	0.351
-0.077	-4.909	-4.909	0.498	0.145	0.614	0.374
-0.077	-4.911	-4.911	0.502	0.142	0.649	0.34
-0.077	-4.919	-4.919	0.502	0.137	0.628	0.342
-0.076	-4.925	-4.925	0.503	0.148	0.633	0.324
-0.076	-4.928	-4.928	0.494	0.145	0.634	0.337
-0.076	-4.932	-4.932	0.486	0.141	0.604	0.374
-0.075	-4.938	-4.938	0.493	0.147	0.648	0.333
-0.075	-4.94	-4.94	0.46	0.074	0.636	0.355
-0.075	-4.946	-4.946	0.462	0.049	0.632	0.338
-0.074	-4.95	-4.95	0.464	0.041	0.64	0.346
-0.074	-4.954	-4.954	0.459	0.041	0.648	0.359
-0.074	-4.958	-4.958	0.454	0.057	0.634	0.351
-0.074	-4.963	-4.963	0.453	0.069	0.634	0.334
-0.073	-4.968	-4.968	0.457	0.061	0.644	0.33
-0.073	-4.974	-4.974	0.493	0.056	0.594	0.357
-0.073	-4.978	-4.978	0.476	0.051	0.573	0.38
-0.072	-4.982	-4.982	0.485	0.039	0.608	0.374
-0.072	-4.986	-4.986	0.485	0.042	0.585	0.399
-0.072	-4.991	-4.991	0.49	0.041	0.647	0.393
-0.071	-4.993	-4.993	0.492	0.034	0.638	0.385
-0.071	-5	-5	0.494	0.05	0.582	0.377
-0.071	-5.004	-5.004	0.491	0.082	0.663	0.392
-0.071	-5.007	-5.007	0.484	0.079	0.609	0.397
-0.07	-5.011	-5.011	0.497	0.077	0.629	0.397
-0.07	-5.015	-5.015	0.5	0.081	0.601	0.405
-0.07	-5.02	-5.02	0.505	0.076	0.605	0.389
-0.069	-5.024	-5.024	0.509	0.076	0.601	0.395
-0.069	-5.028	-5.028	0.507	0.085	0.627	0.37
-0.069	-5.029	-5.029	0.505	0.077	0.631	0.382
-0.068	-5.034	-5.034	0.499	0.083	0.607	0.381
-0.068	-5.033	-5.033	0.479	0.079	0.626	0.396
-0.068	-5.04	-5.04	0.472	0.082	0.652	0.353
-0.068	-5.044	-5.044	0.477	0.083	0.635	0.375
-0.067	-5.05	-5.05	0.477	0.085	0.643	0.371
-0.067	-5.054	-5.054	0.482	0.094	0.639	0.346
-0.067	-5.058	-5.058	0.479	0.099	0.646	0.367
-0.066	-5.061	-5.061	0.499	0.095	0.641	0.363
-0.066	-5.067	-5.067	0.489	0.093	0.641	0.376
-0.066	-5.072	-5.072	0.487	0.08	0.639	0.387
-0.065	-5.075	-5.075	0.494	0.068	0.616	0.366
-0.065	-5.078	-5.078	0.477	0.039	0.613	0.373
-0.065	-5.079	-5.079	0.493	0.045	0.613	0.369
-0.065	-5.081	-5.081	0.48	-1.097	0.604	0.374
-0.064	-5.085	-5.085	0.49	-1.192	0.617	0.363
-0.064	-5.085	-5.085	0.493	-1.201	0.629	0.347
-0.064	-5.087	-5.087	0.493	-1.17	0.636	0.351
-0.063	-5.09	-5.09	0.487	-1.168	0.632	0.347
-0.063	-5.092	-5.092	0.488	-1.181	0.636	0.366
-0.063	-5.096	-5.096	0.493	-1.158	0.633	0.39
-0.062	-5.098	-5.098	0.486	-1.154	0.624	0.378
-0.062	-5.102	-5.102	0.498	-1.25	0.604	0.376
-0.062	-5.108	-5.108	0.505	-1.229	0.601	0.376
-0.062	-5.108	-5.108	0.498	-1.234	0.602	0.349
-0.061	-5.111	-5.111	0.498	-1.192	0.636	0.381
-0.061	-5.116	-5.116	0.489	-1.128	0.62	0.32
-0.061	-5.12	-5.12	0.469	-1.149	0.6	0.369
-0.06	-5.124	-5.124	0.484	-1.138	0.588	0.353
-0.06	-5.13	-5.13	0.484	-1.109	0.611	0.319
-0.06	-5.134	-5.134	0.48	-1.111	0.575	0.31
-0.059	-5.136	-5.136	0.482	-1.131	0.573	0.309
-0.059	-5.143	-5.143	0.486	-1.284	0.583	0.31
-0.059	-5.145	-5.145	0.483	-1.363	0.592	0.339
-0.058	-5.146	-5.146	0.502	-1.296	0.599	0.394
-0.058	-5.152	-5.152	0.492	-1.351	0.626	0.402
-0.058	-5.154	-5.154	0.493	-1.347	0.642	0.341
-0.058	-5.155	-5.155	0.496	-1.352	0.591	0.352
-0.057	-5.159	-5.159	0.499	-1.388	0.614	0.384
-0.057	-5.162	-5.162	0.502	-1.457	0.605	0.419
-0.057	-5.164	-5.164	0.498	-1.499	0.553	0.196
-0.056	-5.169	-5.169	0.496	-1.365	0.616	0.357
-0.056	-5.171	-5.171	0.497	-1.417	0.611	0.447
-0.056	-5.174	-5.174	0.496	-1.385	0.66	0.186
-0.055	-5.176	-5.176	0.503	-1.385	0.671	0.199
-0.055	-5.178	-5.178	0.506	-1.409	0.645	0.211
-0.055	-5.181	-5.181	0.51	-1.434	0.63	0.211
-0.055	-5.185	-5.185	0.517	-1.402	0.63	0.204
-0.054	-5.187	-5.187	0.514	-1.383	0.645	0.205
-0.054	-5.193	-5.193	0.51	-1.371	0.655	0.19
-0.054	-5.198	-5.198	0.514	-1.4	0.648	0.185
-0.053	-5.202	-5.202	0.498	-1.32	0.645	0.193
-0.053	-5.205	-5.205	0.49	-1.313	0.608	0.189
-0.053	-5.212	-5.212	0.492	-1.188	0.572	0.195
-0.053	-5.212	-5.212	0.49	-1.301	0.584	0.197
-0.052	-5.216	-5.216	0.485	-1.443	0.579	0.195
-0.052	-5.219	-5.219	0.499	-1.299	0.574	0.199
-0.052	-5.222	-5.222	0.211	-1.299	0.567	0.197
-0.051	-5.222	-5.222	0.209	-1.264	0.578	0.187
-0.051	-5.222	-5.222	0.204	-1.273	0.563	0.188
-0.051	-5.222	-5.222	0.207	-1.265	0.574	0.188
-0.05	-5.223	-5.223	0.207	-1.268	0.579	0.188
-0.05	-5.224	-5.224	0.207	-1.258	0.569	0.19
-0.05	-5.226	-5.226	0.208	-1.276	0.565	0.186
-0.05	-5.228	-5.228	0.202	-1.258	0.587	0.193
-0.049	-5.233	-5.233	0.199	-1.247	0.588	0.189
-0.049	-5.233	-5.233	0.204	-1.292	0.58	0.187
-0.049	-5.236	-5.236	0.201	-1.284	0.603	0.193
-0.048	-5.239	-5.239	0.21	-1.27	0.575	0.2
-0.048	-5.241	-5.241	0.207	-1.588	0.576	0.202
-0.048	-5.242	-5.242	0.205	-1.095	0.57	0.207
-0.047	-5.246	-5.246	0.214	-1.243	0.556	0.209
-0.047	-5.253	-5.253	0.206	-1.536	0.546	0.189
-0.047	-5.256	-5.256	0.216	-1.298	0.55	0.2
-0.047	-5.258	-5.258	0.217	-1.3	0.551	0.19
-0.046	-5.265	-5.265	0.22	-1.31	0.562	0.154
-0.046	-5.269	-5.269	0.206	-1.299	0.567	0.163
-0.046	-5.272	-5.272	0.196	-1.288	0.561	0.162
-0.045	-5.276	-5.276	0.205	-1.279	0.576	0.176
-0.045	-5.278	-5.278	0.203	-1.295	0.581	0.169
-0.045	-5.281	-5.281	0.201	-1.254	0.566	0.173
-0.044	-5.284	-5.284	0.207	-1.26	0.579	0.172
-0.044	-5.287	-5.287	0.204	-1.267	0.576	0.167
-0.044	-5.292	-5.292	0.211	-1.265	0.572	0.169
-0.044	-5.294	-5.294	0.208	-1.279	0.561	0.166
-0.043	-5.296	-5.296	0.207	-1.276	0.561	0.163
-0.043	-5.298	-5.298	0.207	-1.29	0.559	0.182
-0.043	-5.301	-5.301	0.203	-1.314	0.575	0.171
-0.042	-5.304	-5.304	0.203	-1.316	0.564	0.187
-0.042	-5.306	-5.306	0.209	-1.337	0.57	0.184
-0.042	-5.308	-5.308	0.209	-1.334	0.57	0.181
-0.041	-5.31	-5.31	0.203	-1.396	0.573	0.187
-0.041	-5.313	-5.313	0.203	-1.556	0.587	0.185
-0.041	-5.314	-5.314	0.208	-1.417	0.577	0.191
-0.041	-5.318	-5.318	0.205	-1.526	0.58	0.192
-0.04	-5.322	-5.322	0.212	-1.46	0.567	0.202
-0.04	-5.326	-5.326	0.215	-1.383	0.566	0.205
-0.04	-5.329	-5.329	0.222	-1.513	0.542	0.207
-0.039	-5.334	-5.334	0.223	-1.516	0.565	0.2
-0.039	-5.337	-5.337	0.171	-1.593	0.568	0.107
-0.039	-5.342	-5.342	0.22	-1.599	0.578	0.103
-0.038	-5.343	-5.343	0.201	-1.472	0.531	0.173
-0.038	-5.344	-5.344	0.204	-1.612	0.54	0.171
-0.038	-5.348	-5.348	0.208	-1.417	0.536	0.163
-0.038	-5.349	-5.349	0.151	-1.4	0.536	0.15
-0.037	-5.351	-5.351	0.169	-1.415	0.54	0.154
-0.037	-5.355	-5.355	0.166	-1.421	0.546	0.143
-0.037	-5.357	-5.357	0.166	-1.372	0.55	0.16
-0.036	-5.36	-5.36	0.172	-1.424	0.546	0.163
-0.036	-5.362	-5.362	0.169	-1.421	0.538	0.159
-0.036	-5.364	-5.364	0.169	-1.426	0.615	0.158
-0.035	-5.364	-5.364	0.169	-1.442	0.544	0.162
-0.035	-5.366	-5.366	0.167	-1.415	0.55	0.163
-0.035	-5.368	-5.368	0.167	-1.438	0.54	0.164
-0.035	-5.37	-5.37	0.169	-1.422	0.543	0.154
-0.034	-5.374	-5.374	0.152	-1.426	0.551	0.144
-0.034	-5.373	-5.373	0.164	-1.41	0.554	0.138
-0.034	-5.378	-5.378	0.171	-1.42	0.564	0.141
-0.033	-5.381	-5.381	0.174	-1.413	0.566	0.134
-0.033	-5.385	-5.385	0.178	-1.414	0.56	0.13
-0.033	-5.391	-5.391	0.165	-1.417	0.558	0.141
-0.032	-5.393	-5.393	0.174	-1.434	0.546	0.142
-0.032	-5.397	-5.397	0.179	-1.417	0.52	0.138
-0.032	-5.399	-5.399	0.176	-1.432	0.563	0.134
-0.032	-5.401	-5.401	0.183	-1.601	0.617	0.14
-0.031	-5.4	-5.4	0.168	-1.597	0.621	0.12
-0.031	-5.403	-5.403	0.165	-1.437	0.539	0.12
-0.031	-5.406	-5.406	0.17	-1.441	0.561	0.119
-0.03	-5.407	-5.407	0.173	-1.436	0.541	0.124
-0.03	-5.411	-5.411	0.178	-1.436	0.541	0.186
-0.03	-5.411	-5.411	0.175	-1.419	0.578	0.19
-0.029	-5.415	-5.415	0.168	-1.426	0.618	0.202
-0.029	-5.415	-5.415	0.175	-1.427	0.597	0.126
-0.029	-5.417	-5.417	0.183	-1.462	0.561	0.187
-0.029	-5.418	-5.418	0.167	-1.462	0.609	0.199
-0.028	-5.42	-5.42	0.18	-1.435	0.567	0.162
-0.028	-5.422	-5.422	0.173	-1.418	0.567	0.157
-0.028	-5.422	-5.422	0.173	-1.429	0.564	0.159
-0.027	-5.423	-5.423	0.189	-1.416	0.575	0.167
-0.027	-5.424	-5.424	0.192	-1.431	0.58	0.166
-0.027	-5.429	-5.429	0.208	-1.415	0.578	0.163
-0.026	-5.429	-5.429	0.223	-1.453	0.585	0.163
-0.026	-5.433	-5.433	0.215	-1.468	0.618	0.166
-0.026	-5.437	-5.437	0.224	-1.469	0.611	0.183
-0.026	-5.439	-5.439	0.228	-1.424	0.621	0.193
-0.025	-5.442	-5.442	0.231	-1.41	0.603	0.191
-0.025	-5.443	-5.443	0.243	-1.398	0.6	0.191
-0.025	-5.445	-5.445	0.241	-1.412	0.595	0.188
-0.024	-5.448	-5.448	0.253	-1.426	0.576	0.187
-0.024	-5.449	-5.449	0.227	-1.405	0.603	0.176
-0.024	-5.452	-5.452	0.233	-1.394	0.546	0.168
-0.023	-5.453	-5.453	0.195	-1.381	0.534	0.172
-0.023	-5.457	-5.457	0.194	-1.405	0.527	0.177
-0.023	-5.458	-5.458	0.184	-1.421	0.467	0.162
-0.023	-5.46	-5.46	0.179	-1.419	0.511	0.165
-0.022	-5.462	-5.462	0.191	-1.402	0.491	0.17
-0.022	-5.465	-5.465	0.191	-1.402	0.497	0.161
-0.022	-5.467	-5.467	0.185	-1.422	0.506	0.157
-0.021	-5.469	-5.469	0.168	-1.42	0.5	0.154
-0.021	-5.469	-5.469	0.179	-1.442	0.522	0.153
-0.021	-5.471	-5.471	0.175	-1.457	0.514	0.155
-0.02	-5.47	-5.47	0.175	-1.473	0.499	0.155
-0.02	-5.474	-5.474	0.177	-1.42	0.523	0.153
-0.02	-5.476	-5.476	0.175	-1.438	0.531	0.157
-0.02	-5.477	-5.477	0.188	-1.382	0.531	0.155
-0.019	-5.477	-5.477	0.192	-1.429	0.535	0.161
-0.019	-5.479	-5.479	0.145	-1.413	0.634	0.157
-0.019	-5.477	-5.477	0.151	-1.604	0.577	0.153
-0.018	-5.48	-5.48	0.122	-1.55	0.575	0.159
-0.018	-5.478	-5.478	0.067	-1.558	0.575	0.164
-0.018	-5.48	-5.48	0.12	-1.628	0.558	0.183
-0.017	-5.482	-5.482	0.12	-1.602	0.548	0.179
-0.017	-5.481	-5.481	0.101	-1.507	0.611	0.18
-0.017	-5.484	-5.484	0.121	-1.491	0.612	0.172
-0.017	-5.485	-5.485	0.121	-1.582	0.61	0.163
-0.016	-5.487	-5.487	0.052	-1.582	0.609	0.155
-0.016	-5.486	-5.486	0.028	-1.56	0.591	0.167
-0.016	-5.488	-5.488	0.027	-1.584	0.613	0.17
-0.015	-5.489	-5.489	0.023	-1.528	0.554	0.165
-0.015	-5.49	-5.49	0.022	-1.596	0.555	0.168
-0.015	-5.489	-5.489	0.023	-1.556	0.587	0.171
-0.014	-5.49	-5.49	0.018	-1.599	0.581	0.171
-0.014	-5.492	-5.492	0.062	-1.607	0.53	0.172
-0.014	-5.496	-5.496	0.068	-1.632	0.608	0.17
-0.014	-5.496	-5.496	0.089	-1.635	0.608	0.168
-0.013	-5.499	-5.499	0.001	-1.627	0.559	0.173
-0.013	-5.502	-5.502	-0.006	-1.604	0.556	0.168
-0.013	-5.504	-5.504	0.1	-1.607	0.596	0.172
-0.012	-5.508	-5.508	0.018	-1.639	0.571	0.164
-0.012	-5.51	-5.51	-0.003	-1.588	0.555	0.167
-0.012	-5.515	-5.515	-0.004	-1.622	0.577	0.167
-0.011	-5.514	-5.514	-0.026	-1.652	0.591	0.167
-0.011	-5.517	-5.517	0.053	-1.54	0.635	0.173
-0.011	-5.518	-5.518	0.053	-1.522	0.615	0.177
-0.011	-5.519	-5.519	0.022	-1.473	0.628	0.182
-0.01	-5.52	-5.52	0.094	-1.467	0.619	0.191
-0.01	-5.52	-5.52	0.098	-1.462	0.582	0.191
-0.01	-5.521	-5.521	0.071	-1.423	0.612	0.183
-0.009	-5.524	-5.524	0.049	-1.46	0.613	0.18
-0.009	-5.523	-5.523	0.051	-1.467	0.554	0.171
-0.009	-5.525	-5.525	0.003	-1.499	0.562	0.161
-0.008	-5.525	-5.525	0.045	-1.512	0.55	0.167
-0.008	-5.529	-5.529	0.079	-1.448	0.596	0.17
-0.008	-5.527	-5.527	-0.009	-1.43	0.608	0.168
-0.008	-5.528	-5.528	0.065	-1.467	0.559	0.169
-0.007	-5.529	-5.529	0.065	-1.503	0.615	0.161
-0.007	-5.53	-5.53	-0.006	-1.492	0.617	0.165
-0.007	-5.535	-5.535	0.01	-1.429	0.617	0.162
-0.006	-5.538	-5.538	0.033	-1.518	0.616	0.169
-0.006	-5.54	-5.54	0.073	-1.525	0.612	0.172
-0.006	-5.543	-5.543	0.099	-1.53	0.615	0.171
-0.005	-5.546	-5.546	0.098	-1.534	0.609	0.167
-0.005	-5.548	-5.548	0.03	-1.554	0.535	0.169
-0.005	-5.551	-5.551	0.001	-1.543	0.533	0.174
-0.005	-5.552	-5.552	0.011	-1.529	0.534	0.171
-0.004	-5.552	-5.552	-0.002	-1.525	0.633	0.169
-0.004	-5.552	-5.552	0.04	-1.546	0.631	0.167
-0.004	-5.552	-5.552	0.037	-1.56	0.641	0.168
-0.003	-5.553	-5.553	0.109	-1.568	0.643	0.174
-0.003	-5.552	-5.552	0.116	-1.544	0.55	0.186
-0.003	-5.552	-5.552	0.085	-1.539	0.529	0.182
-0.002	-5.553	-5.553	0.137	-1.55	0.575	0.183
-0.002	-5.554	-5.554	0.153	-1.537	0.562	0.179
-0.002	-5.556	-5.556	0.15	-1.56	0.521	0.178
-0.002	-5.552	-5.552	0.144	-1.556	0.616	0.165
-0.001	-5.552	-5.552	0.133	-1.531	0.526	0.162
-0.001	-5.554	-5.554	0.137	-1.524	0.605	0.167
-0.001	-5.554	-5.554	0.126	-1.512	0.625	0.166
0	-5.552	-5.552	0.127	-1.539	0.611	0.168
0	-5.555	-5.555	-1.149	-1.517	0.612	0.165
0	-5.555	-5.555	-1.25	-1.558	0.589	0.168
0.001	-5.556	-5.556	-1.23	-1.485	0.581	0.164
0.001	-5.558	-5.558	-1.197	-1.518	0.528	0.165
0.001	-5.561	-5.561	-1.349	-1.428	0.572	0.165
0.002	-5.563	-5.563	-1.304	-1.448	0.614	0.163
0.002	-5.564	-5.564	-1.253	-1.445	0.613	0.165
0.002	-5.566	-5.566	-1.279	-1.438	0.615	0.162
0.002	-5.568	-5.568	-1.281	-1.41	0.613	0.163
0.003	-5.57	-5.57	-1.284	-1.435	0.616	0.164
0.003	-5.571	-5.571	-1.256	-1.428	0.62	0.161
0.003	-5.574	-5.574	-1.302	-1.446	0.615	0.162
0.004	-5.575	-5.575	-1.243	-1.46	0.625	0.163
0.004	-5.575	-5.575	-1.421	-1.484	0.636	0.166
0.004	-5.575	-5.575	-1.338	-1.511	0.636	0.174
0.004	-5.579	-5.579	-1.316	-1.475	0.628	0.183
0.005	-5.58	-5.58	-1.325	-1.503	0.615	0.181
0.005	-5.58	-5.58	-1.464	-1.495	0.596	0.183
0.005	-5.583	-5.583	-1.353	-1.516	0.613	0.179
0.006	-5.583	-5.583	-1.375	-1.505	0.623	0.174
0.006	-5.585	-5.585	-1.385	-1.534	0.609	0.168
0.006	-5.586	-5.586	-1.39	-1.494	0.617	0.164
0.007	-5.585	-5.585	-1.355	-1.474	0.616	0.169
0.007	-5.588	-5.588	-1.308	-1.479	0.62	0.169
0.007	-5.59	-5.59	-1.275	-1.455	0.614	0.168
0.007	-5.594	-5.594	-1.118	-1.508	0.615	0.172
0.008	-5.597	-5.597	-1.125	-1.473	0.616	0.171
0.008	-5.6	-5.6	-1.024	-1.459	0.616	0.171
0.008	-5.603	-5.603	-1.277	-1.45	0.613	0.167
0.009	-5.605	-5.605	-1.093	-1.544	0.619	0.172
0.009	-5.606	-5.606	-1.221	-1.473	0.613	0.169
0.009	-5.61	-5.61	-1.028	-1.429	0.615	0.168
0.01	-5.613	-5.613	-1.372	-1.446	0.615	0.167
0.01	-5.614	-5.614	-1.303	-1.501	0.617	0.168
0.01	-5.616	-5.616	-1.314	-1.495	0.618	0.164
0.01	-5.617	-5.617	-1.187	-1.5	0.592	0.166
0.011	-5.619	-5.619	-1.331	-1.412	0.629	0.166
0.011	-5.622	-5.622	-1.149	-1.588	0.628	0.166
0.011	-5.623	-5.623	-1.095	-1.444	0.635	0.171
0.012	-5.625	-5.625	-1.122	-1.473	0.54	0.174
0.012	-5.628	-5.628	-1.086	-1.447	0.53	0.186
0.012	-5.63	-5.63	-1.128	-1.449	0.525	0.186
0.013	-5.63	-5.63	-1.12	-1.389	0.497	0.188
0.013	-5.632	-5.632	-1.186	-1.42	0.547	0.185
0.013	-5.635	-5.635	-1.156	-1.404	0.611	0.177
0.013	-5.637	-5.637	-1.232	-1.407	0.51	0.165
0.014	-5.639	-5.639	-1.276	-1.414	0.613	0.164
0.014	-5.642	-5.642	-1.15	-1.424	0.615	0.17
0.014	-5.644	-5.644	-1.251	-1.43	0.602	0.166
0.015	-5.647	-5.647	-1.271	-1.417	0.615	0.169
0.015	-5.651	-5.651	-1.208	-1.422	0.618	0.164
0.015	-5.652	-5.652	-1.182	-1.434	0.519	0.172
0.016	-5.655	-5.655	-1.357	-1.462	0.526	0.171
0.016	-5.659	-5.659	-1.31	-1.459	0.512	0.167
0.016	-5.66	-5.66	-1.245	-1.473	0.567	0.166
0.016	-5.662	-5.662	-1.145	-1.423	0.625	0.164
0.017	-5.663	-5.663	-1.277	-1.438	0.603	0.164
0.017	-5.665	-5.665	-1.213	-1.478	0.605	0.164
0.017	-5.666	-5.666	-1.29	-1.447	0.613	0.165
0.018	-5.668	-5.668	-1.274	-1.488	0.537	0.165
0.018	-5.67	-5.67	-1.284	-1.455	0.624	0.163
0.018	-5.673	-5.673	-1.247	-1.483	0.591	0.167
0.019	-5.674	-5.674	-1.257	-1.49	0.558	0.171
0.019	-5.677	-5.677	-1.274	-1.455	0.54	0.171
0.019	-5.674	-5.674	-1.317	-1.448	0.569	0.172
0.019	-5.674	-5.674	-1.324	-1.46	0.56	0.178
0.02	-5.678	-5.678	-1.306	-1.455	0.583	0.181
0.02	-5.678	-5.678	-1.284	-1.398	0.553	0.183
0.02	-5.679	-5.679	-1.309	-1.399	0.533	0.179
0.021	-5.682	-5.682	-1.322	-1.44	0.52	0.175
0.021	-5.685	-5.685	-1.302	-1.472	0.501	0.157
0.021	-5.687	-5.687	-1.261	-1.487	0.491	0.162
0.022	-5.69	-5.69	-1.44	-1.475	0.442	0.168
0.022	-5.694	-5.694	-1.562	-1.416	0.497	0.167
0.022	-5.695	-5.695	-1.5	-1.418	0.442	0.164
0.022	-5.698	-5.698	-1.437	-1.436	0.505	0.161
0.023	-5.702	-5.702	-1.466	-1.384	0.461	0.163
0.023	-5.704	-5.704	-1.512	-1.391	0.476	0.164
0.023	-5.704	-5.704	-1.445	-1.366	0.474	0.162
0.024	-5.707	-5.707	-1.448	-1.36	0.483	0.161
0.024	-5.708	-5.708	-1.471	-1.384	0.48	0.162
0.024	-5.709	-5.709	-1.649	-1.429	0.44	0.163
0.025	-5.711	-5.711	-1.386	-1.493	0.458	0.166
0.025	-5.711	-5.711	-1.388	-1.504	0.427	0.162
0.025	-5.716	-5.716	-1.43	-1.482	0.45	0.163
0.025	-5.716	-5.716	-1.459	-1.638	0.46	0.164
0.026	-5.716	-5.716	-1.382	-1.558	0.438	0.165
0.026	-5.718	-5.718	-1.396	-1.524	0.466	0.167
0.026	-5.718	-5.718	-1.572	-1.519	0.447	0.179
0.027	-5.721	-5.721	-1.748	-1.552	0.466	0.185
0.027	-5.722	-5.722	-1.487	-1.535	0.487	0.183
0.027	-5.722	-5.722	-1.426	-1.547	0.481	0.181
0.028	-5.723	-5.723	-1.445	-1.546	0.475	0.182
0.028	-5.727	-5.727	-1.583	-1.564	0.474	0.177
0.028	-5.728	-5.728	-1.522	-1.544	0.446	0.174
0.028	-5.728	-5.728	-1.591	-1.506	0.451	0.158
0.029	-5.732	-5.732	-1.629	-1.585	0.488	0.159
0.029	-5.732	-5.732	-1.655	-1.567	0.444	0.163
0.029	-5.731	-5.731	-1.568	-1.482	0.446	0.164
0.03	-5.734	-5.734	-1.656	-1.475	0.454	0.166
0.03	-5.732	-5.732	-1.661	-1.499	0.409	0.163
0.03	-5.733	-5.733	-1.573	-1.512	0.384	0.158
0.031	-5.732	-5.732	-1.578	-1.507	0.368	0.159
0.031	-5.735	-5.735	-1.498	-1.49	0.349	0.157
0.031	-5.733	-5.733	-1.417	-1.491	0.368	0.173
0.031	-5.737	-5.737	-1.447	-1.493	0.362	0.171
0.032	-5.737	-5.737	-1.437	-1.5	0.356	0.17
0.032	-5.739	-5.739	-1.482	-1.496	0.357	0.165
0.032	-5.742	-5.742	-1.506	-1.475	0.365	0.17
0.033	-5.743	-5.743	-1.42	-1.5	0.364	0.163
0.033	-5.743	-5.743	-1.405	-1.482	0.213	0.159
0.033	-5.746	-5.746	-1.424	-1.486	0.174	0.164
0.034	-5.747	-5.747	-1.402	-1.494	0.178	0.167
0.034	-5.748	-5.748	-1.394	-1.484	0.193	0.16
0.034	-5.75	-5.75	-1.223	-1.506	0.173	0.171
0.034	-5.753	-5.753	-1.317	-1.549	0.159	0.178
0.035	-5.756	-5.756	-1.464	-1.533	0.151	0.181
0.035	-5.76	-5.76	-1.342	-1.67	0.162	0.182
0.035	-5.764	-5.764	-1.348	-1.579	0.162	0.173
0.036	-5.767	-5.767	-1.353	-1.702	0.16	0.167
0.036	-5.769	-5.769	-1.343	-1.762	0.161	0.16
0.036	-5.771	-5.771	-1.363	-1.777	0.17	0.168
0.037	-5.773	-5.773	-1.329	-1.721	0.169	0.172
0.037	-5.774	-5.774	-1.363	-1.581	0.168	0.167
0.037	-5.775	-5.775	-1.379	-1.674	0.17	0.172
0.037	-5.778	-5.778	-1.375	-1.679	0.16	0.174
0.038	-5.78	-5.78	-1.405	-1.723	0.166	0.175
0.038	-5.781	-5.781	-1.41	-1.652	0.165	0.174
0.038	-5.782	-5.782	-1.458	-1.783	0.168	0.173
0.039	-5.785	-5.785	-1.372	-1.738	0.159	0.171
0.039	-5.787	-5.787	-1.397	-1.793	0.154	0.174
0.039	-5.789	-5.789	-1.425	-1.734	0.165	0.171
0.04	-5.788	-5.788	-1.389	-1.579	0.167	0.168
0.04	-5.792	-5.792	-1.434	-1.653	0.158	0.165
0.04	-5.791	-5.791	-1.561	-1.635	0.17	0.166
0.04	-5.792	-5.792	-1.562	-1.659	0.168	0.167
0.041	-5.793	-5.793	-1.555	-1.684	0.18	0.165
0.041	-5.797	-5.797	-1.464	-1.658	0.185	0.16
0.041	-5.8	-5.8	-1.49	-1.625	0.181	0.159
0.042	-5.8	-5.8	-1.412	-1.65	0.174	0.167
0.042	-5.806	-5.806	-1.533	-1.666	0.166	0.169
0.042	-5.809	-5.809	-1.529	-1.623	0.151	0.174
0.043	-5.812	-5.812	-1.568	-1.635	0.163	0.173
0.043	-5.814	-5.814	-1.664	-1.688	0.162	0.162
0.043	-5.815	-5.815	-1.497	-1.791	0.164	0.164
0.043	-5.818	-5.818	-1.488	-2.299	0.165	0.152
0.044	-5.819	-5.819	-1.507	-2.283	0.167	0.148
0.044	-5.822	-5.822	-1.49	-2.649	0.164	0.168
0.044	-5.822	-5.822	-1.865	-2.588	0.169	0.166
0.045	-5.825	-5.825	-1.485	-2.568	0.172	0.168
0.045	-5.825	-5.825	-1.482	-2.631	0.172	0.173
0.045	-5.826	-5.826	-1.507	-2.269	0.169	0.169
0.046	-5.828	-5.828	-1.463	-2.639	0.172	0.168
0.046	-5.828	-5.828	-1.773	-2.408	0.169	0.166
0.046	-5.832	-5.832	-1.593	-2.645	0.165	0.158
0.046	-5.831	-5.831	-1.458	-2.586	0.163	0.151
0.047	-5.831	-5.831	-1.494	-2.539	0.167	0.151
0.047	-5.831	-5.831	-1.606	-2.382	0.164	0.133
0.047	-5.833	-5.833	-1.605	-2.559	0.174	0.145
0.048	-5.834	-5.834	-1.758	-2.17	0.174	0.145
0.048	-5.837	-5.837	-1.505	-2.21	0.182	0.145
0.048	-5.84	-5.84	-1.611	-2.183	0.181	0.15
0.049	-5.841	-5.841	-1.703	-2.202	0.184	0.148
0.049	-5.845	-5.845	-1.634	-2.241	0.179	0.144
0.049	-5.849	-5.849	-1.757	-2.352	0.173	0.157
0.049	-5.848	-5.848	-1.526	-2.506	0.168	0.173
0.05	-5.853	-5.853	-1.492	-2.476	0.165	0.171
0.05	-5.853	-5.853	-1.484	-2.309	0.168	0.172
0.05	-5.855	-5.855	-1.524	-2.543	0.162	0.179
0.051	-5.857	-5.857	-1.608	-2.295	0.167	0.171
0.051	-5.858	-5.858	-1.686	-2.323	0.166	0.155
0.051	-5.861	-5.861	-1.674	-2.168	0.168	0.153
0.052	-5.862	-5.862	-1.668	-2.139	0.162	0.165
0.052	-5.862	-5.862	-1.781	-2.061	0.163	0.162
0.052	-5.864	-5.864	-1.776	-2.167	0.16	0.162
0.052	-5.864	-5.864	-1.741	-2.218	0.162	0.162
0.053	-5.866	-5.866	-1.801	-2.17	0.16	0.158
0.053	-5.868	-5.868	-1.609	-2.155	0.163	0.16
0.053	-5.869	-5.869	-1.65	-2.049	0.158	0.161
0.054	-5.868	-5.868	-1.536	-2.135	0.164	0.154
0.054	-5.87	-5.87	-1.739	-2.134	0.164	0.155
0.054	-5.873	-5.873	-1.621	-2.161	0.164	0.153
0.055	-5.873	-5.873	-1.671	-2.154	0.164	0.159
0.055	-5.876	-5.876	-1.773	-2.165	0.176	0.155
0.055	-5.878	-5.878	-1.617	-2.137	0.167	0.154
0.055	-5.881	-5.881	-1.619	-2.085	0.181	0.153
0.056	-5.884	-5.884	-1.615	-2.069	0.182	0.153
0.056	-5.886	-5.886	-1.679	-2.19	0.182	0.155
0.056	-5.889	-5.889	-1.611	-2.155	0.18	0.156
0.057	-5.889	-5.889	-1.599	-2.136	0.176	0.162
0.057	-5.891	-5.891	-1.708	-2.067	0.168	0.173
0.057	-5.891	-5.891	-1.617	-2.03	0.158	0.174
0.058	-5.891	-5.891	-1.754	-2.044	0.163	0.177
0.058	-5.893	-5.893	-1.71	-2.087	0.165	0.174
0.058	-5.894	-5.894	-1.683	-2.054	0.165	0.168
0.058	-5.895	-5.895	-1.76	-2.018	0.163	0.155
0.059	-5.897	-5.897	-1.634	-2.246	0.168	0.152
0.059	-5.898	-5.898	-1.557	-2.38	0.169	0.153
0.059	-5.899	-5.899	-1.677	-2.445	0.163	0.154
0.06	-5.9	-5.9	-1.639	-2.446	0.166	0.155
0.06	-5.9	-5.9	-1.387	-2.442	0.168	0.15
0.06	-5.9	-5.9	-1.348	-2.537	0.164	0.15
0.061	-5.903	-5.903	-1.382	-2.527	0.168	0.153
0.061	-5.904	-5.904	-1.505	-2.491	0.164	0.154
0.061	-5.903	-5.903	-1.573	-2.446	0.162	0.158
0.061	-5.907	-5.907	-1.354	-2.531	0.162	0.16
0.062	-5.908	-5.908	-1.38	-2.459	0.164	0.152
0.062	-5.91	-5.91	-1.466	-2.479	0.162	0.153
0.062	-5.912	-5.912	-1.471	-2.526	0.167	0.159
0.063	-5.914	-5.914	-1.549	-2.494	0.171	0.16
0.063	-5.917	-5.917	-1.478	-2.505	0.176	0.153
0.063	-5.918	-5.918	-1.585	-2.51	0.179	0.153
0.064	-5.92	-5.92	-1.61	-2.526	0.182	0.158
0.064	-5.92	-5.92	-1.52	-2.515	0.176	0.158
0.064	-5.921	-5.921	-1.575	-2.563	0.167	0.166
0.064	-5.922	-5.922	-1.623	-2.531	0.157	0.168
0.065	-5.924	-5.924	-1.656	-2.499	0.154	0.171
0.065	-5.923	-5.923	-1.539	-2.387	0.156	0.176
0.065	-5.926	-5.926	-1.484	-2.503	0.155	0.165
0.066	-5.926	-5.926	-1.718	-2.503	0.157	0.161
0.066	-5.928	-5.928	-1.703	-2.46	0.162	0.146
0.066	-5.93	-5.93	-1.592	-2.393	0.161	0.153
0.067	-5.93	-5.93	-1.635	-2.372	0.159	0.159
0.067	-5.93	-5.93	-1.531	-2.357	0.154	0.157
0.067	-5.931	-5.931	-1.536	-2.591	0.16	0.159
0.067	-5.933	-5.933	-1.524	-2.45	0.157	0.15
0.068	-5.932	-5.932	-1.48	-2.566	0.157	0.155
0.068	-5.933	-5.933	-1.49	-2.487	0.15	0.153
0.068	-5.936	-5.936	-1.704	-2.478	0.158	0.158
0.069	-5.938	-5.938	-1.534	-2.602	0.154	0.16
0.069	-5.939	-5.939	-1.531	-2.486	0.152	0.16
0.069	-5.942	-5.942	-1.538	-2.336	0.158	0.157
0.07	-5.945	-5.945	-1.525	-2.32	0.157	0.154
0.07	-5.943	-5.943	-1.53	-2.411	0.163	0.153
0.07	-5.945	-5.945	-1.493	-2.374	0.167	0.155
0.07	-5.946	-5.946	-1.529	-2.4	0.17	0.152
0.071	-5.948	-5.948	-1.512	-2.408	0.171	0.15
0.071	-5.951	-5.951	-1.523	-2.396	0.184	0.154
0.071	-5.95	-5.95	-1.525	-2.389	0.172	0.149
0.072	-5.951	-5.951	-1.525	-2.343	0.148	0.154
0.072	-5.952	-5.952	-1.524	-2.358	0.148	0.162
0.072	-5.951	-5.951	-1.55	-2.367	0.158	0.167
0.073	-5.953	-5.953	-1.547	-2.377	0.16	0.164
0.073	-5.955	-5.955	-1.524	-2.384	0.16	0.165
0.073	-5.954	-5.954	-1.535	-2.382	0.161	0.155
0.073	-5.955	-5.955	-1.55	-2.447	0.165	0.141
0.074	-5.957	-5.957	-1.545	-2.398	0.16	0.144
0.074	-5.956	-5.956	-1.544	-2.383	0.155	0.153
0.074	-5.958	-5.958	-1.533	-2.351	0.161	0.15
0.075	-5.959	-5.959	-1.561	-2.35	0.162	0.15
0.075	-5.959	-5.959	-1.551	-2.4	0.158	0.151
0.075	-5.96	-5.96	-1.551	-2.361	0.152	0.149
0.076	-5.963	-5.963	-1.55	-2.461	0.157	0.148
0.076	-5.964	-5.964	-1.566	-2.455	0.139	0.147
0.076	-5.967	-5.967	-1.572	-2.415	0.144	0.151
0.076	-5.969	-5.969	-1.564	-2.397	0.137	0.148
0.077	-5.971	-5.971	-1.577	-2.384	0.117	0.149
0.077	-5.971	-5.971	-1.545	-2.345	0.141	0.148
0.077	-5.973	-5.973	-1.558	-2.348	0.141	0.143
0.078	-5.975	-5.975	-1.535	-2.364	0.151	0.15
0.078	-5.973	-5.973	-1.542	-2.35	0.158	0.15
0.078	-5.975	-5.975	-1.552	-2.347	0.157	0.158
0.079	-5.977	-5.977	-1.57	-2.391	0.157	0.146
0.079	-5.977	-5.977	-1.548	-2.38	0.161	0.157
0.079	-5.978	-5.978	-1.565	-2.512	0.172	0.154
0.079	-5.979	-5.979	-1.545	-2.321	0.132	0.163
0.08	-5.979	-5.979	-1.554	-2.411	0.137	0.168
0.08	-5.979	-5.979	-1.559	-2.415	0.141	0.169
0.08	-5.979	-5.979	-1.577	-2.374	0.146	0.164
0.081	-5.979	-5.979	-1.572	-2.44	0.143	0.153
0.081	-5.98	-5.98	-1.582	-2.431	0.134	0.148
0.081	-5.982	-5.982	-1.573	-2.409	0.136	0.151
0.082	-5.981	-5.981	-1.58	-2.42	0.131	0.154
0.082	-5.984	-5.984	-1.557	-2.426	0.143	0.141
0.082	-5.985	-5.985	-1.575	-2.431	0.112	0.153
0.082	-5.984	-5.984	-1.578	-2.412	0.134	0.148
0.083	-5.988	-5.988	-1.572	-2.411	0.136	0.149
0.083	-5.99	-5.99	-1.566	-2.442	0.137	0.149
0.083	-5.992	-5.992	-1.573	-2.423	0.103	0.149
0.084	-5.994	-5.994	-1.557	-2.418	0.138	0.145
0.084	-5.996	-5.996	-1.548	-2.43	0.139	0.148
0.084	-5.996	-5.996	-1.538	-2.413	0.111	0.15
0.085	-5.997	-5.997	-1.546	-2.424	0.135	0.144
0.085	-5.998	-5.998	-1.535	-2.427	0.144	0.139
0.085	-5.999	-5.999	-1.559	-2.429	0.153	0.144
0.085	-5.999	-5.999	-1.545	-2.437	0.149	0.148
0.086	-5.998	-5.998	-1.57	-2.379	0.155	0.147
0.086	-6	-6	-1.543	-2.4	0.156	0.155
0.086	-6.001	-6.001	-1.539	-2.429	0.149	0.153
0.087	-6.003	-6.003	-1.543	-2.429	0.157	0.16
0.087	-6.002	-6.002	-1.541	-2.405	0.13	0.165
0.087	-6.004	-6.004	-1.521	-2.398	0.137	0.172
0.088	-6.003	-6.003	-1.617	-2.409	0.134	0.171
0.088	-6.004	-6.004	-1.591	-2.415	0.139	0.17
0.088	-6.003	-6.003	-1.557	-2.42	0.143	0.159
0.088	-6.006	-6.006	-1.569	-2.402	0.143	0.145
0.089	-6.006	-6.006	-1.566	-2.409	0.141	0.145
0.089	-6.008	-6.008	-1.551	-2.42	0.143	0.154
0.089	-6.009	-6.009	-1.565	-2.408	0.132	0.151
0.09	-6.013	-6.013	-1.549	-2.409	0.135	0.15
0.09	-6.015	-6.015	-1.534	-2.411	0.134	0.153
0.09	-6.017	-6.017	-1.531	-2.394	0.129	0.151
0.091	-6.016	-6.016	-1.486	-2.459	0.129	0.153
0.091	-6.017	-6.017	-1.526	-2.472	0.127	0.153
0.091	-6.018	-6.018	-1.549	-2.45	0.122	0.149
0.091	-6.02	-6.02	-1.544	-2.408	0.129	0.149
0.092	-6.021	-6.021	-1.551	-2.416	0.097	0.147
0.092	-6.021	-6.021	-1.547	-2.425	-0.57	0.149
0.092	-6.021	-6.021	-1.575	-2.455	-0.578	0.153
0.093	-6.021	-6.021	-1.581	-2.41	-0.571	0.146
0.093	-6.023	-6.023	-1.572	-2.411	-0.559	0.146
0.093	-6.024	-6.024	-1.531	-2.41	-0.49	0.143
0.094	-6.023	-6.023	-1.527	-2.431	-0.457	0.145
0.094	-6.024	-6.024	-1.575	-2.483	-0.474	0.138
0.094	-6.023	-6.023	-1.524	-2.456	-1.062	0.142
0.094	-6.025	-6.025	-1.527	-2.503	-1.014	0.139
0.095	-6.026	-6.026	-1.551	-2.46	-0.992	0.146
0.095	-6.025	-6.025	-1.561	-2.437	-1.097	0.143
0.095	-6.026	-6.026	-1.56	-2.472	-0.983	0.143
0.096	-6.028	-6.028	-1.592	-2.577	-1.115	0.136
0.096	-6.03	-6.03	-1.585	-2.5	-0.948	0.12
0.096	-6.032	-6.032	-1.568	-2.496	-0.938	0.12
0.097	-6.034	-6.034	-1.572	-2.474	-1.028	0.126
0.097	-6.037	-6.037	-1.554	-2.512	-1.075	0.124
0.097	-6.037	-6.037	-1.577	-2.531	-0.99	0.124
0.097	-6.039	-6.039	-1.599	-2.503	-1.124	0.126
0.098	-6.039	-6.039	-1.568	-2.536	-1.109	0.126
0.098	-6.04	-6.04	-1.573	-2.526	-1.102	0.125
0.098	-6.041	-6.041	-1.572	-2.554	-1.1	0.124
0.099	-6.043	-6.043	-1.578	-2.535	-1.133	0.126
0.099	-6.041	-6.041	-1.577	-2.5	-1.239	0.132
0.099	-6.043	-6.043	-1.597	-2.502	-1.261	0.131
0.1	-6.043	-6.043	-1.612	-2.477	-1.142	0.126
0.1	-6.044	-6.044	-1.58	-2.501	-1.379	0.137
0.1	-6.044	-6.044	-1.551	-2.515	-1.276	0.135
0.1	-6.045	-6.045	-1.575	-2.487	-1.296	0.132
0.101	-6.045	-6.045	-1.619	-2.52	-1.304	0.131
0.101	-6.046	-6.046	-1.55	-2.511	-1.316	0.136
0.101	-6.046	-6.046	-1.562	-2.518	-1.313	0.134
0.102	-6.047	-6.047	-1.556	-2.509	-1.337	0.142
0.102	-6.047	-6.047	-1.57	-2.536	-1.316	0.148
0.102	-6.048	-6.048	-1.555	-2.53	-1.302	0.144
0.103	-6.052	-6.052	-1.578	-2.541	-1.353	0.145
0.103	-6.052	-6.052	-1.556	-2.547	-1.297	0.142
0.103	-6.052	-6.052	-1.572	-2.56	-1.328	0.135
0.103	-6.056	-6.056	-1.566	-2.571	-1.361	0.126
0.104	-6.056	-6.056	-1.568	-2.616	-1.166	0.131
0.104	-6.057	-6.057	-1.566	-2.617	-1.187	0.129
0.104	-6.061	-6.061	-1.598	-2.625	-1.121	0.129
0.105	-6.061	-6.061	-1.54	-2.544	-1.138	0.138
0.105	-6.061	-6.061	-1.571	-2.613	-1.125	0.131
0.105	-6.062	-6.062	-1.562	-2.597	-1.132	0.134
0.106	-6.063	-6.063	-1.567	-2.594	-1.131	0.135
0.106	-6.062	-6.062	-1.525	-2.603	-1.128	0.132
0.106	-6.065	-6.065	-1.685	-2.59	-1.105	0.121
0.106	-6.066	-6.066	-1.514	-2.596	-1.114	0.133
0.107	-6.067	-6.067	-1.485	-2.582	-1.09	0.13
0.107	-6.068	-6.068	-1.472	-2.578	-1.136	0.124
0.107	-6.069	-6.069	-1.53	-2.592	-1.123	0.131
0.108	-6.07	-6.07	-1.532	-2.606	-1.167	0.134
0.108	-6.07	-6.07	-1.594	-2.606	-1.155	0.132
0.108	-6.07	-6.07	-1.524	-2.598	-1.189	0.134
0.109	-6.07	-6.07	-1.611	-2.547	-1.162	0.13
0.109	-6.071	-6.071	-1.518	-2.574	-1.192	0.134
0.109	-6.072	-6.072	-1.534	-2.651	-1.197	0.142
0.109	-6.073	-6.073	-1.54	-2.672	-1.196	0.149
0.11	-6.074	-6.074	-1.559	-2.586	-1.188	0.149
0.11	-6.077	-6.077	-1.569	-2.614	-1.182	0.148
0.11	-6.079	-6.079	-1.573	-2.609	-1.185	0.143
0.111	-6.081	-6.081	-1.546	-2.62	-1.176	0.134
0.111	-6.083	-6.083	-1.336	-2.602	-1.139	0.127
0.111	-6.084	-6.084	-1.343	-2.609	-1.148	0.131
0.112	-6.084	-6.084	-1.351	-2.587	-1.154	0.131
0.112	-6.085	-6.085	-1.341	-2.353	-1.129	0.134
0.112	-6.086	-6.086	-1.363	-2.562	-1.111	0.134
0.112	-6.086	-6.086	-1.371	-2.578	-1.071	0.131
0.113	-6.088	-6.088	-1.372	-2.599	-1.075	0.137
0.113	-6.089	-6.089	-1.35	-2.618	-1.049	0.135
0.113	-6.088	-6.088	-1.354	-2.592	-1.061	0.128
0.114	-6.089	-6.089	-1.357	-2.591	-1.102	0.131
0.114	-6.091	-6.091	-1.358	-2.576	-1.055	0.132
0.114	-6.091	-6.091	-1.352	-2.539	-1.087	0.133
0.115	-6.091	-6.091	-1.35	-2.592	-1.065	0.135
0.115	-6.092	-6.092	-1.347	-2.533	-1.031	0.132
0.115	-6.093	-6.093	-1.354	-2.511	-1.067	0.134
0.115	-6.094	-6.094	-1.364	-2.536	-1.073	0.135
0.116	-6.095	-6.095	-1.362	-2.572	-1.024	0.138
0.116	-6.097	-6.097	-1.341	-2.543	-1.08	0.136
0.116	-6.097	-6.097	-1.345	-2.579	-1.092	0.131
0.117	-6.101	-6.101	-1.378	-2.575	-1.09	0.142
0.117	-6.103	-6.103	-1.45	-2.592	-1.072	0.151
0.117	-6.105	-6.105	-1.403	-2.559	-1.089	0.145
0.118	-6.106	-6.106	-1.416	-2.585	-1.107	0.148
0.118	-6.106	-6.106	-1.431	-2.57	-1.12	0.139
0.118	-6.108	-6.108	-1.403	-2.573	-1.075	0.129
0.118	-6.108	-6.108	-1.427	-2.538	-1.131	0.117
0.119	-6.109	-6.109	-1.405	-2.565	-1.029	0.129
0.119	-6.11	-6.11	-1.412	-2.576	-1.161	0.126
0.119	-6.11	-6.11	-1.482	-2.561	-1.184	0.126
0.12	-6.111	-6.111	-2.332	-2.58	-1.17	0.127
0.12	-6.112	-6.112	-2.267	-2.586	-1.156	0.127
0.12	-6.112	-6.112	-2.212	-2.568	-1.187	0.124
0.121	-6.114	-6.114	-2.132	-2.611	-1.199	0.1
0.121	-6.114	-6.114	-2.069	-2.584	-1.213	0.122
0.121	-6.114	-6.114	-2.168	-2.589	-1.185	0.128
0.121	-6.116	-6.116	-2.046	-2.59	-1.17	0.138
0.122	-6.116	-6.116	-2.075	-2.585	-1.193	0.128
0.122	-6.118	-6.118	-2.118	-2.586	-1.177	0.126
0.122	-6.117	-6.117	-2.082	-2.607	-1.159	0.129
0.123	-6.119	-6.119	-2.05	-2.6	-1.187	0.131
0.123	-6.121	-6.121	-2.147	-2.599	-1.152	0.13
0.123	-6.124	-6.124	-2.098	-2.606	-1.203	0.131
0.124	-6.125	-6.125	-2.055	-2.668	-1.197	0.136
0.124	-6.127	-6.127	-2.062	-2.654	-1.223	0.13
0.124	-6.128	-6.128	-2.117	-2.641	-1.202	0.141
0.124	-6.13	-6.13	-2.06	-2.631	-1.203	0.144
0.125	-6.131	-6.131	-2.064	-2.651	-1.159	0.153
0.125	-6.133	-6.133	-2.139	-2.66	-1.163	0.144
0.125	-6.134	-6.134	-2.053	-2.64	-1.145	0.139
0.126	-6.134	-6.134	-2.122	-2.701	-1.161	0.132
0.126	-6.135	-6.135	-2.302	-2.661	-1.158	0.118
0.126	-6.136	-6.136	-2.385	-2.697	-1.127	0.127
0.127	-6.137	-6.137	-2.13	-2.702	-1.104	0.128
0.127	-6.139	-6.139	-2.083	-2.698	-1.088	0.13
0.127	-6.14	-6.14	-2.088	-2.7	-1.109	0.13
0.127	-6.14	-6.14	-2.079	-2.688	-1.159	0.133
0.128	-6.141	-6.141	-2.105	-2.714	-1.136	0.129
0.128	-6.141	-6.141	-2.089	-2.69	-1.15	0.135
0.128	-6.142	-6.142	-2.128	-2.703	-1.115	0.131
0.129	-6.143	-6.143	-2.116	-2.693	-1.125	0.13
0.129	-6.143	-6.143	-2.129	-2.704	-1.125	0.126
0.129	-6.143	-6.143	-2.106	-2.695	-1.137	0.131
0.13	-6.146	-6.146	-2.127	-2.691	-1.132	0.131
0.13	-6.147	-6.147	-2.104	-2.69	-1.131	0.13
0.13	-6.148	-6.148	-2.113	-2.697	-1.146	0.128
0.13	-6.149	-6.149	-2.103	-2.677	-1.123	0.128
0.131	-6.151	-6.151	-2.239	-2.695	-1.132	0.133
0.131	-6.154	-6.154	-2.141	-2.692	-1.129	0.137
0.131	-6.155	-6.155	-2.192	-2.722	-1.135	0.138
0.132	-6.157	-6.157	-2.171	-2.714	-1.137	0.146
0.132	-6.158	-6.158	-2.218	-2.7	-1.137	0.148
0.132	-6.159	-6.159	-2.21	-2.7	-1.117	0.149
0.133	-6.159	-6.159	-2.227	-2.688	-1.11	0.152
0.133	-6.16	-6.16	-2.197	-2.696	-1.147	0.144
0.133	-6.161	-6.161	-2.215	-2.695	-1.121	0.133
0.133	-6.162	-6.162	-2.303	-2.713	-1.145	0.126
0.134	-6.163	-6.163	-2.314	-2.683	-1.126	0.127
0.134	-6.162	-6.162	-2.394	-2.694	-1.036	0.13
0.134	-6.164	-6.164	-2.401	-2.686	-1.161	0.13
0.135	-6.164	-6.164	-2.362	-2.69	-1.157	0.129
0.135	-6.164	-6.164	-2.405	-2.69	-1.095	0.13
0.135	-6.165	-6.165	-2.333	-2.686	-1.101	0.13
0.136	-6.165	-6.165	-2.354	-2.694	-1.118	0.122
0.136	-6.165	-6.165	-2.303	-2.693	-1.123	0.125
0.136	-6.167	-6.167	-2.337	-2.7	-1.121	0.122
0.136	-6.169	-6.169	-2.345	-2.692	-1.112	0.122
0.137	-6.17	-6.17	-2.563	-2.672	-1.19	0.121
0.137	-6.172	-6.172	-2.465	-2.668	-1.169	0.119
0.137	-6.174	-6.174	-2.248	-2.7	-1.167	0.121
0.138	-6.177	-6.177	-2.268	-2.668	-1.227	0.13
0.138	-6.176	-6.176	-2.273	-2.693	-1.208	0.129
0.138	-6.178	-6.178	-2.329	-2.665	-1.237	0.129
0.139	-6.179	-6.179	-2.325	-2.688	-1.227	0.129
0.139	-6.181	-6.181	-2.269	-2.654	-1.229	0.137
0.139	-6.182	-6.182	-2.249	-2.687	-1.192	0.143
0.139	-6.182	-6.182	-2.284	-2.686	-1.16	0.145
0.14	-6.182	-6.182	-2.406	-2.697	-1.166	0.143
0.14	-6.184	-6.184	-2.376	-2.685	-1.141	0.143
0.14	-6.184	-6.184	-2.387	-2.666	-1.153	0.139
0.141	-6.184	-6.184	-2.137	-2.641	-1.136	0.13
0.141	-6.186	-6.186	-2.224	-2.635	-1.146	0.121
0.141	-6.187	-6.187	-2.226	-2.677	-1.09	0.125
0.142	-6.187	-6.187	-2.405	-2.693	-1.139	0.124
0.142	-6.186	-6.186	-2.23	-2.688	-1.142	0.121
0.142	-6.187	-6.187	-2.219	-2.672	-1.135	0.127
0.142	-6.187	-6.187	-2.343	-2.671	-1.099	0.127
0.143	-6.188	-6.188	-2.361	-2.685	-1.123	0.127
0.143	-6.189	-6.189	-2.343	-2.677	-1.11	0.125
0.143	-6.192	-6.192	-2.36	-2.646	-1.116	0.126
0.144	-6.192	-6.192	-2.357	-2.668	-1.111	0.129
0.144	-6.194	-6.194	-2.365	-2.708	-1.125	0.124
0.144	-6.197	-6.197	-2.344	-2.689	-1.125	0.124
0.145	-6.197	-6.197	-2.363	-2.614	-1.148	0.126
0.145	-6.199	-6.199	-2.292	-2.656	-1.098	0.126
0.145	-6.201	-6.201	-2.362	-2.734	-1.115	0.129
0.145	-6.202	-6.202	-2.319	-2.735	-1.115	0.127
0.146	-6.202	-6.202	-2.312	-2.731	-1.119	0.129
0.146	-6.203	-6.203	-2.332	-2.721	-1.173	0.129
0.146	-6.204	-6.204	-2.416	-2.725	-1.164	0.132
0.147	-6.204	-6.204	-2.436	-2.743	-1.177	0.139
0.147	-6.205	-6.205	-2.416	-2.744	-1.165	0.139
0.147	-6.205	-6.205	-2.392	-2.758	-1.192	0.14
0.148	-6.206	-6.206	-2.4	-2.745	-1.168	0.141
0.148	-6.207	-6.207	-2.42	-2.781	-1.192	0.132
0.148	-6.207	-6.207	-2.324	-2.768	-1.155	0.117
0.148	-6.207	-6.207	-2.291	-2.725	-1.169	0.117
0.149	-6.207	-6.207	-2.294	-2.686	-1.164	0.126
0.149	-6.208	-6.208	-2.243	-2.768	-1.102	0.125
0.149	-6.209	-6.209	-2.351	-2.744	-1.147	0.121
0.15	-6.21	-6.21	-2.323	-2.758	-1.145	0.118
0.15	-6.209	-6.209	-2.307	-2.763	-1.143	0.123
0.15	-6.212	-6.212	-2.429	-2.77	-1.156	0.127
0.151	-6.213	-6.213	-2.46	-2.769	-1.148	0.127
0.151	-6.215	-6.215	-2.41	-2.748	-1.126	0.127
0.151	-6.217	-6.217	-2.457	-2.768	-1.157	0.127
0.151	-6.219	-6.219	-2.341	-2.748	-1.17	0.129
0.152	-6.219	-6.219	-2.352	-2.761	-1.176	0.127
0.152	-6.22	-6.22	-2.353	-2.749	-1.133	0.114
0.152	-6.22	-6.22	-2.32	-2.751	-1.136	0.125
0.153	-6.222	-6.222	-2.392	-2.75	-1.138	0.124
0.153	-6.222	-6.222	-2.366	-2.757	-1.161	0.126
0.153	-6.223	-6.223	-2.383	-2.755	-1.135	0.13
0.154	-6.224	-6.224	-2.45	-2.757	-1.115	0.133
0.154	-6.224	-6.224	-2.453	-2.759	-1.149	0.135
0.154	-6.224	-6.224	-2.429	-2.752	-1.183	0.138
0.154	-6.225	-6.225	-2.435	-2.751	-1.171	0.14
0.155	-6.225	-6.225	-2.352	-2.765	-1.163	0.141
0.155	-6.226	-6.226	-2.305	-2.757	-1.141	0.136
0.155	-6.226	-6.226	-2.32	-2.762	-1.153	0.132
0.156	-6.226	-6.226	-2.351	-2.752	-1.161	0.119
0.156	-6.228	-6.228	-2.356	-2.759	-1.181	0.116
0.156	-6.227	-6.227	-2.324	-2.775	-1.157	0.125
0.157	-6.228	-6.228	-2.5	-2.76	-1.132	0.122
0.157	-6.23	-6.23	-2.496	-2.764	-1.146	0.123
0.157	-6.23	-6.23	-2.392	-2.76	-1.146	0.122
0.157	-6.232	-6.232	-2.505	-2.754	-1.156	0.122
0.158	-6.233	-6.233	-2.387	-2.753	-1.132	0.122
0.158	-6.236	-6.236	-1.955	-2.774	-1.142	0.126
0.158	-6.236	-6.236	-1.986	-2.757	-1.129	0.125
0.159	-6.237	-6.237	-1.972	-2.77	-1.163	0.12
0.159	-6.238	-6.238	-1.984	-2.763	-1.126	0.12
0.159	-6.238	-6.238	-1.965	-2.787	-1.183	0.117
0.16	-6.238	-6.238	-1.929	-2.756	-1.161	0.121
0.16	-6.239	-6.239	-1.909	-2.744	-1.226	0.122
0.16	-6.239	-6.239	-2.151	-2.733	-1.177	0.117
0.16	-6.24	-6.24	-2.162	-2.757	-1.157	0.12
0.161	-6.239	-6.239	-1.956	-2.71	-1.131	0.12
0.161	-6.24	-6.24	-2.007	-2.642	-1.157	0.121
0.161	-6.242	-6.242	-2.03	-2.633	-1.163	0.125
0.162	-6.241	-6.241	-2.059	-2.67	-1.153	0.135
0.162	-6.243	-6.243	-2.118	-2.655	-1.204	0.131
0.162	-6.243	-6.243	-2.289	-2.638	-1.19	0.14
0.163	-6.243	-6.243	-2.278	-2.66	-1.265	0.134
0.163	-6.242	-6.242	-2.538	-2.664	-1.152	0.129
0.163	-6.243	-6.243	-2.556	-2.653	-1.153	0.116
0.163	-6.243	-6.243	-2.558	-2.71	-1.116	0.111
0.164	-6.244	-6.244	-2.449	-2.763	-1.128	0.119
0.164	-6.246	-6.246	-2.446	-2.785	-1.125	0.121
0.164	-6.247	-6.247	-2.488	-2.707	-1.103	0.12
0.165	-6.25	-6.25	-2.432	-2.736	-1.115	0.118
0.165	-6.25	-6.25	-2.43	-2.769	-1.146	0.117
0.165	-6.252	-6.252	-2.442	-2.741	-1.157	0.116
0.166	-6.253	-6.253	-2.441	-2.769	-1.165	0.12
0.166	-6.252	-6.252	-2.436	-2.763	-1.158	0.12
0.166	-6.253	-6.253	-2.454	-2.747	-1.146	0.119
0.166	-6.252	-6.252	-2.437	-2.768	-1.167	0.117
0.167	-6.253	-6.253	-2.458	-2.733	-1.136	0.115
0.167	-6.253	-6.253	-2.414	-2.752	-1.168	0.118
0.167	-6.253	-6.253	-2.455	-2.764	-1.129	0.118
0.168	-6.254	-6.254	-2.445	-2.722	-1.132	0.119
0.168	-6.254	-6.254	-2.434	-2.745	-1.146	0.116
0.168	-6.254	-6.254	-2.487	-2.717	-1.155	0.12
0.169	-6.255	-6.255	-2.29	-2.761	-1.177	0.125
0.169	-6.256	-6.256	-2.228	-2.766	-1.159	0.131
0.169	-6.255	-6.255	-2.408	-2.702	-1.168	0.129
0.169	-6.255	-6.255	-2.279	-2.712	-1.164	0.132
0.17	-6.255	-6.255	-2.285	-2.699	-1.179	0.134
0.17	-6.255	-6.255	-2.291	-2.738	-1.172	0.131
0.17	-6.257	-6.257	-2.28	-2.74	-1.154	0.126
0.171	-6.257	-6.257	-2.272	-2.717	-1.161	0.117
0.171	-6.258	-6.258	-2.232	-2.724	-1.195	0.114
0.171	-6.261	-6.261	-2.23	-2.76	-1.177	0.123
0.172	-6.262	-6.262	-2.376	-2.714	-1.179	0.12
0.172	-6.263	-6.263	-2.229	-2.747	-1.17	0.115
0.172	-6.263	-6.263	-2.303	-2.752	-1.176	0.117
0.172	-6.264	-6.264	-2.296	-2.743	-1.111	0.12
0.173	-6.264	-6.264	-2.274	-2.739	-1.133	0.121
0.173	-6.264	-6.264	-2.285	-2.75	-1.106	0.12
0.173	-6.265	-6.265	-2.359	-2.733	-1.132	0.12
0.174	-6.265	-6.265	-2.291	-2.761	-1.106	0.121
0.174	-6.265	-6.265	-2.281	-2.754	-1.166	0.119
0.174	-6.266	-6.266	-2.406	-2.738	-1.102	0.116
0.175	-6.267	-6.267	-2.394	-2.719	-1.119	0.124
0.175	-6.269	-6.269	-2.419	-2.747	-1.136	0.119
0.175	-6.267	-6.267	-2.318	-2.698	-1.122	0.122
0.175	-6.267	-6.267	-2.532	-2.755	-1.159	0.116
0.176	-6.267	-6.267	-2.516	-2.736	-1.164	0.125
0.176	-6.267	-6.267	-2.271	-2.776	-1.182	0.123
0.176	-6.267	-6.267	-2.336	-2.76	-1.191	0.126
0.177	-6.268	-6.268	-2.333	-2.73	-1.18	0.135
0.177	-6.267	-6.267	-2.293	-2.712	-1.205	0.131
0.177	-6.268	-6.268	-2.337	-2.735	-1.182	0.135
0.178	-6.27	-6.27	-2.317	-2.753	-1.209	0.136
0.178	-6.27	-6.27	-2.306	-2.748	-1.194	0.129
0.178	-6.271	-6.271	-2.276	-2.74	-1.193	0.123
0.178	-6.273	-6.273	-2.309	-2.726	-1.173	0.114
0.179	-6.274	-6.274	-2.318	-2.71	-1.196	0.118
0.179	-6.274	-6.274	-2.329	-2.745	-1.193	0.12
0.179	-6.274	-6.274	-2.299	-2.737	-1.205	0.11
0.18	-6.276	-6.276	-2.359	-2.732	-1.173	0.114
0.18	-6.275	-6.275	-2.389	-2.738	-1.205	0.112
0.18	-6.275	-6.275	-2.338	-2.75	-1.184	0.121
0.181	-6.276	-6.276	-2.344	-2.783	-1.104	0.123
0.181	-6.275	-6.275	-2.354	-2.783	-1.09	0.115
0.181	-6.277	-6.277	-2.404	-2.769	-1.077	0.123
0.181	-6.276	-6.276	-2.314	-2.76	-1.079	0.121
0.182	-6.277	-6.277	-2.348	-2.75	-1.085	0.124
0.182	-6.277	-6.277	-2.354	-2.757	-1.06	0.116
0.182	-6.277	-6.277	-2.4	-2.767	-1.089	0.122
0.183	-6.276	-6.276	-2.416	-2.791	-1.18	0.117
0.183	-6.277	-6.277	-2.404	-2.78	-1.118	0.121
0.183	-6.276	-6.276	-2.394	-2.754	-1.194	0.122
0.184	-6.276	-6.276	-2.331	-2.75	-1.238	0.122
0.184	-6.276	-6.276	-2.291	-2.782	-1.184	0.123
0.184	-6.278	-6.278	-2.314	-2.766	-1.208	0.131
0.184	-6.279	-6.279	-2.286	-2.752	-1.201	0.125
0.185	-6.28	-6.28	-2.3	-2.735	-1.275	0.125
0.185	-6.281	-6.281	-2.328	-2.735	-1.182	0.129
0.185	-6.281	-6.281	-2.343	-2.712	-1.245	0.117
0.186	-6.283	-6.283	-2.451	-2.732	-1.242	0.106
0.186	-6.284	-6.284	-2.265	-2.723	-1.216	0.106
0.186	-6.285	-6.285	-2.288	-2.722	-1.148	0.114
0.187	-6.283	-6.283	-2.403	-2.724	-1.189	0.115
0.187	-6.285	-6.285	-2.371	-2.728	-1.174	0.107
0.187	-6.285	-6.285	-2.363	-2.769	-1.227	0.113
0.187	-6.285	-6.285	-2.351	-2.749	-1.203	0.112
0.188	-6.285	-6.285	-2.342	-2.776	-1.234	0.113
0.188	-6.286	-6.286	-2.409	-2.754	-1.184	0.113
0.188	-6.286	-6.286	-2.423	-2.766	-1.253	0.108
0.189	-6.285	-6.285	-2.379	-2.806	-1.202	0.112
0.189	-6.285	-6.285	-2.394	-2.82	-1.211	0.111
0.189	-6.285	-6.285	-2.366	-2.774	-1.216	0.114
0.19	-6.287	-6.287	-2.409	-2.785	-1.208	0.106
0.19	-6.285	-6.285	-2.351	-2.784	-1.206	0.108
0.19	-6.286	-6.286	-2.376	-2.796	-1.196	0.116
0.19	-6.285	-6.285	-2.413	-2.758	-1.217	0.107
0.191	-6.286	-6.286	-2.36	-2.765	-1.215	0.11
0.191	-6.287	-6.287	-2.33	-2.755	-1.228	-0.596
0.191	-6.288	-6.288	-2.388	-2.802	-1.237	-0.601
0.192	-6.289	-6.289	-2.418	-2.759	-1.259	-0.614
0.192	-6.291	-6.291	-2.423	-2.787	-1.266	-0.609
0.192	-6.291	-6.291	-2.481	-2.752	-1.206	-1.079
0.193	-6.294	-6.294	-2.434	-2.816	-1.259	-1.011
0.193	-6.293	-6.293	-2.455	-2.828	-1.223	-1.021
0.193	-6.294	-6.294	-2.471	-2.799	-1.261	-1.035
0.193	-6.294	-6.294	-2.498	-2.836	-1.268	-1.032
0.194	-6.295	-6.295	-2.481	-2.828	-1.271	-1.016
0.194	-6.294	-6.294	-2.418	-2.853	-1.263	-1.046
0.194	-6.294	-6.294	-2.45	-2.834	-1.28	-1.036
0.195	-6.295	-6.295	-2.425	-2.815	-1.278	-1.015
0.195	-6.295	-6.295	-2.424	-2.809	-1.265	-1.012
0.195	-6.295	-6.295	-2.442	-2.809	-1.292	-0.992
0.196	-6.295	-6.295	-2.356	-2.815	-1.288	-1.023
0.196	-6.294	-6.294	-2.451	-2.812	-1.27	-1.036
0.196	-6.295	-6.295	-2.456	-2.829	-1.247	-0.991
0.196	-6.295	-6.295	-2.425	-2.827	-1.255	-0.996
0.197	-6.294	-6.294	-2.393	-2.795	-1.239	-1.042
0.197	-6.295	-6.295	-2.445	-2.763	-1.303	-1.037
0.197	-6.296	-6.296	-2.47	-2.809	-1.245	-1.004
0.198	-6.296	-6.296	-2.473	-2.807	-1.297	-0.98
0.198	-6.298	-6.298	-2.479	-2.817	-1.275	-1.016
0.198	-6.3	-6.3	-2.494	-2.774	-1.306	-0.976
0.199	-6.301	-6.301	-2.489	-2.732	-1.28	-1
0.199	-6.301	-6.301	-2.486	-2.757	-1.32	-0.998
0.199	-6.302	-6.302	-2.474	-2.707	-1.303	-1.021
0.199	-6.304	-6.304	-2.493	-2.676	-1.291	-1.057
0.2	-6.304	-6.304	-2.491	-2.705	-1.304	-1.085
0.2	-6.304	-6.304	-2.452	-2.799	-1.298	-1.057
0.2	-6.304	-6.304	-2.463	-2.77	-1.234	-1.059
0.201	-6.305	-6.305	-2.51	-2.765	-1.219	-1.028
0.201	-6.306	-6.306	-2.498	-2.738	-1.234	-1.046
0.201	-6.306	-6.306	-2.481	-2.76	-1.238	-1.015
0.202	-6.307	-6.307	-2.489	-2.716	-1.229	-0.977
0.202	-6.307	-6.307	-2.462	-2.704	-1.231	-1.048
0.202	-6.306	-6.306	-2.378	-2.752	-1.223	-1.037
0.202	-6.306	-6.306	-2.488	-2.706	-1.252	-1.014
0.203	-6.308	-6.308	-2.471	-2.672	-1.231	-1.03
0.203	-6.308	-6.308	-2.508	-2.711	-1.236	-1.043
0.203	-6.308	-6.308	-2.535	-2.765	-1.228	-1.055
0.204	-6.308	-6.308	-2.479	-2.718	-1.225	-1.053
0.204	-6.308	-6.308	-2.47	-2.752	-1.239	-1.246
0.204	-6.309	-6.309	-2.463	-2.762	-1.238	-1.259
0.205	-6.31	-6.31	-2.478	-2.69	-1.241	-1.21
0.205	-6.312	-6.312	-2.515	-2.706	-1.232	-1.185
0.205	-6.313	-6.313	-2.54	-2.724	-1.239	-1.185
0.205	-6.314	-6.314	-2.507	-2.714	-1.268	-1.214
0.206	-6.316	-6.316	-2.539	-2.695	-1.281	-1.273
0.206	-6.315	-6.315	-2.479	-2.695	-1.276	-1.14
0.206	-6.316	-6.316	-2.522	-2.693	-1.276	-1.312
0.207	-6.318	-6.318	-2.522	-2.683	-1.279	-1.275
0.207	-6.318	-6.318	-2.536	-2.693	-1.281	-1.332
0.207	-6.318	-6.318	-2.549	-2.662	-1.256	-1.379
0.208	-6.32	-6.32	-2.549	-2.7	-1.294	-1.335
0.208	-6.318	-6.318	-2.577	-2.815	-1.284	-1.391
0.208	-6.319	-6.319	-2.545	-2.875	-1.334	-1.371
0.208	-6.32	-6.32	-2.637	-2.907	-1.283	-1.376
0.209	-6.32	-6.32	-2.534	-2.801	-1.306	-1.356
0.209	-6.321	-6.321	-2.525	-2.836	-1.276	-1.408
0.209	-6.321	-6.321	-2.526	-2.812	-1.286	-1.282
0.21	-6.321	-6.321	-2.584	-2.826	-1.262	-1.251
0.21	-6.321	-6.321	-2.537	-2.813	-1.303	-1.169
0.21	-6.322	-6.322	-2.535	-2.831	-1.265	-1.383
0.211	-6.322	-6.322	-2.511	-2.875	-1.311	-1.314
0.211	-6.322	-6.322	-2.557	-2.901	-1.257	-1.323
0.211	-6.323	-6.323	-2.514	-2.885	-1.293	-1.349
0.211	-6.324	-6.324	-2.554	-2.834	-1.255	-1.208
0.212	-6.325	-6.325	-2.481	-2.864	-1.359	-1.279
0.212	-6.328	-6.328	-2.592	-2.857	-1.265	-1.286
0.212	-6.328	-6.328	-2.504	-2.843	-1.317	-1.32
0.213	-6.329	-6.329	-2.498	-2.851	-1.286	-1.315
0.213	-6.329	-6.329	-2.569	-2.791	-1.291	-1.325
0.213	-6.33	-6.33	-2.596	-2.784	-1.277	-1.317
0.214	-6.331	-6.331	-2.505	-2.791	-1.325	-1.345
0.214	-6.33	-6.33	-2.514	-2.82	-1.335	-1.333
0.214	-6.331	-6.331	-2.563	-2.813	-1.339	-1.311
0.214	-6.33	-6.33	-2.545	-2.868	-1.286	-1.34
0.215	-6.332	-6.332	-2.531	-2.837	-1.334	-1.348
0.215	-6.332	-6.332	-2.575	-2.839	-1.314	-1.294
0.215	-6.333	-6.333	-2.58	-2.852	-1.326	-1.33
0.216	-6.332	-6.332	-2.612	-2.863	-1.317	-1.369
0.216	-6.334	-6.334	-2.643	-2.86	-1.312	-1.283
0.216	-6.334	-6.334	-2.599	-2.844	-1.301	-1.415
0.217	-6.334	-6.334	-2.544	-2.875	-1.316	-1.381
0.217	-6.336	-6.336	-2.564	-2.852	-1.301	-1.338
0.217	-6.335	-6.335	-2.587	-2.844	-1.308	-1.34
0.217	-6.336	-6.336	-2.564	-2.868	-1.316	-1.423
0.218	-6.336	-6.336	-2.577	-2.87	-1.309	-1.365
0.218	-6.337	-6.337	-2.697	-2.871	-1.294	-1.398
0.218	-6.338	-6.338	-2.571	-2.857	-1.287	-1.367
0.219	-6.34	-6.34	-2.604	-2.847	-1.188	-1.387
0.219	-6.341	-6.341	-2.565	-2.827	-1.306	-1.394
0.219	-6.342	-6.342	-2.564	-2.836	-1.185	-1.296
0.22	-6.341	-6.341	-2.611	-2.834	-1.308	-1.408
0.22	-6.343	-6.343	-2.598	-2.812	-1.286	-1.344
0.22	-6.344	-6.344	-2.571	-2.836	-1.312	-1.41
0.22	-6.343	-6.343	-2.57	-2.87	-1.307	-1.312
0.221	-6.344	-6.344	-2.555	-2.896	-1.312	-1.386
0.221	-6.344	-6.344	-2.546	-2.848	-1.318	-1.363
0.221	-6.345	-6.345	-2.558	-2.837	-1.349	-1.458
0.222	-6.346	-6.346	-2.549	-2.82	-1.221	-1.329
0.222	-6.346	-6.346	-2.563	-2.841	-1.353	-1.334
0.222	-6.346	-6.346	-2.569	-2.822	-1.193	-1.345
0.223	-6.347	-6.347	-2.616	-2.848	-1.204	-1.344
0.223	-6.347	-6.347	-2.579	-2.884	-1.213	-1.371
0.223	-6.348	-6.348	-2.568	-2.886	-1.192	-1.34
0.223	-6.349	-6.349	-2.633	-2.87	-1.126	-1.35
0.224	-6.349	-6.349	-2.567	-2.878	-1.13	-1.302
0.224	-6.349	-6.349	-2.586	-2.897	-1.138	-1.458
0.224	-6.349	-6.349	-2.587	-2.858	-1.122	-1.351
0.225	-6.349	-6.349	-2.594	-2.889	-1.14	-1.362
0.225	-6.35	-6.35	-2.705	-2.908	-1.125	-1.307
0.225	-6.35	-6.35	-2.741	-2.848	-1.128	-1.365
0.226	-6.353	-6.353	-2.702	-2.874	-1.123	-1.378
0.226	-6.355	-6.355	-2.616	-2.891	-1.135	-1.34
0.226	-6.356	-6.356	-2.57	-2.911	-1.116	-1.394
0.226	-6.36	-6.36	-2.626	-2.884	-1.138	-1.386
0.227	-6.359	-6.359	-2.633	-2.822	-1.112	-1.417
0.227	-6.36	-6.36	-2.587	-2.837	-1.112	-1.385
0.227	-6.36	-6.36	-2.558	-2.788	-1.125	-1.385
0.228	-6.362	-6.362	-2.691	-2.815	-1.143	-1.254
0.228	-6.361	-6.361	-2.588	-2.859	-1.149	-1.386
0.228	-6.361	-6.361	-2.634	-2.856	-1.137	-1.399
0.229	-6.363	-6.363	-2.651	-2.862	-1.161	-1.401
0.229	-6.362	-6.362	-2.656	-2.859	-1.172	-1.445
0.229	-6.364	-6.364	-2.58	-2.806	-1.176	-1.243
0.229	-6.364	-6.364	-2.596	-2.803	-1.22	-1.216
0.23	-6.364	-6.364	-2.613	-2.833	-1.216	-1.285
0.23	-6.366	-6.366	-2.615	-2.815	-1.215	-1.276
0.23	-6.365	-6.365	-2.688	-2.816	-1.214	-1.333
0.231	-6.366	-6.366	-2.549	-2.834	-1.219	-1.299
0.231	-6.366	-6.366	-2.478	-2.803	-1.209	-1.259
0.231	-6.365	-6.365	-2.571	-2.817	-1.22	-1.226
0.232	-6.366	-6.366	-2.585	-2.826	-1.203	-1.251
0.232	-6.368	-6.368	-2.552	-2.826	-1.236	-1.264
0.232	-6.369	-6.369	-2.524	-2.853	-1.193	-1.306
0.232	-6.372	-6.372	-2.567	-2.827	-1.226	-1.314
0.233	-6.372	-6.372	-2.529	-2.811	-1.225	-1.228
0.233	-6.373	-6.373	-2.575	-2.743	-1.209	-1.231
0.233	-6.375	-6.375	-2.593	-2.771	-1.199	-1.301
0.234	-6.375	-6.375	-2.605	-2.775	-1.204	-1.288
0.234	-6.376	-6.376	-2.484	-2.823	-1.354	-1.203
0.234	-6.377	-6.377	-2.59	-2.738	-1.353	-1.277
0.235	-6.377	-6.377	-2.555	-2.76	-1.35	-1.358
0.235	-6.377	-6.377	-2.525	-2.767	-1.415	-1.251
0.235	-6.377	-6.377	-2.477	-2.723	-1.348	-1.275
0.235	-6.377	-6.377	-2.499	-2.737	-1.227	-1.242
0.236	-6.38	-6.38	-2.488	-2.74	-1.186	-1.248
0.236	-6.38	-6.38	-2.519	-2.725	-1.215	-1.271
0.236	-6.38	-6.38	-2.561	-2.745	-1.224	-1.286
0.237	-6.381	-6.381	-2.515	-2.729	-1.239	-1.221
0.237	-6.379	-6.379	-2.545	-2.759	-1.224	-1.23
0.237	-6.38	-6.38	-2.539	-2.726	-1.239	-1.266
0.238	-6.381	-6.381	-2.53	-2.702	-1.237	-1.283
0.238	-6.38	-6.38	-2.513	-2.738	-1.391	-1.254
0.238	-6.381	-6.381	-2.551	-2.747	-1.227	-1.309
0.238	-6.383	-6.383	-2.494	-2.706	-1.228	-1.378
0.239	-6.383	-6.383	-2.535	-2.709	-1.236	-1.349
0.239	-6.385	-6.385	-2.576	-2.743	-1.208	-1.334
0.239	-6.386	-6.386	-2.543	-2.727	-1.241	-1.351
0.24	-6.389	-6.389	-2.745	-2.68	-1.23	-1.351
0.24	-6.388	-6.388	-2.723	-2.731	-1.245	-1.262
0.24	-6.389	-6.389	-2.744	-2.725	-1.236	-1.393
0.241	-6.391	-6.391	-2.705	-2.738	-1.254	-1.372
0.241	-6.391	-6.391	-2.719	-2.755	-1.267	-1.391
0.241	-6.392	-6.392	-2.688	-2.748	-1.263	-1.38
0.241	-6.392	-6.392	-2.693	-2.721	-1.263	-1.344
0.242	-6.393	-6.393	-2.669	-2.74	-1.276	-1.421
0.242	-6.394	-6.394	-2.699	-2.717	-1.286	-1.36
0.242	-6.393	-6.393	-2.68	-2.745	-1.263	-1.26
0.243	-6.396	-6.396	-2.683	-2.846	-1.296	-1.303
0.243	-6.395	-6.395	-2.666	-2.818	-1.299	-1.322
0.243	-6.396	-6.396	-2.668	-2.82	-1.262	-1.218
0.244	-6.396	-6.396	-2.676	-2.859	-1.306	-1.334
0.244	-6.396	-6.396	-2.689	-2.774	-1.303	-1.372
0.244	-6.395	-6.395	-2.708	-2.733	-1.298	-1.276
0.244	-6.394	-6.394	-2.703	-2.719	-1.27	-1.282
0.245	-6.396	-6.396	-2.706	-2.734	-1.355	-1.277
0.245	-6.397	-6.397	-2.708	-2.721	-1.292	-1.333
0.245	-6.397	-6.397	-2.786	-2.726	-1.315	-1.35
0.246	-6.399	-6.399	-2.695	-2.737	-1.439	-1.453
0.246	-6.4	-6.4	-2.71	-2.712	-1.351	-1.303
0.246	-6.403	-6.403	-2.607	-2.723	-1.301	-1.377
0.247	-6.404	-6.404	-2.659	-2.742	-1.301	-2.277
0.247	-6.405	-6.405	-2.452	-2.75	-1.279	-2.009
0.247	-6.404	-6.404	-2.44	-2.728	-1.427	-2.205
0.247	-6.406	-6.406	-2.466	-2.752	-1.412	-2.145
0.248	-6.406	-6.406	-2.34	-2.695	-1.39	-2.22
0.248	-6.407	-6.407	-2.3	-2.728	-1.392	-2.072
0.248	-6.408	-6.408	-2.33	-2.755	-1.403	-2.178
0.249	-6.409	-6.409	-2.431	-2.745	-1.392	-2.125
0.249	-6.408	-6.408	-2.463	-2.77	-1.405	-2.077
0.249	-6.409	-6.409	-2.596	-2.762	-1.385	-2.062
0.25	-6.409	-6.409	-2.656	-2.756	-1.414	-2.245
0.25	-6.41	-6.41	-2.567	-2.737	-1.39	-2.269
0.25	-6.41	-6.41	-2.659	-2.785	-1.403	-2.201
0.251	-6.41	-6.41	-2.603	-2.724	-1.392	-2.308
0.251	-6.411	-6.411	-2.668	-2.787	-1.423	-2.261
0.251	-6.41	-6.41	-2.68	-2.767	-1.42	-2.191
0.251	-6.411	-6.411	-2.691	-2.765	-1.402	-2.262
0.252	-6.411	-6.411	-2.704	-2.747	-1.423	-2.199
0.252	-6.412	-6.412	-2.599	-2.77	-1.401	-2.375
0.252	-6.415	-6.415	-2.498	-2.761	-1.398	-2.287
0.253	-6.413	-6.413	-2.496	-2.767	-1.399	-2.198
0.253	-6.415	-6.415	-2.608	-2.804	-1.405	-2.255
0.253	-6.418	-6.418	-2.624	-2.786	-1.376	-2.279
0.254	-6.418	-6.418	-2.595	-2.834	-1.405	-2.239
0.254	-6.418	-6.418	-2.611	-2.889	-1.328	-2.176
0.254	-6.419	-6.419	-2.619	-2.909	-1.386	-2.173
0.254	-6.419	-6.419	-2.404	-2.895	-1.407	-2.232
0.255	-6.42	-6.42	-2.478	-2.769	-1.394	-2.192
0.255	-6.421	-6.421	-2.474	-2.917	-1.402	-2.234
0.255	-6.421	-6.421	-2.384	-2.748	-1.406	-2.319
0.256	-6.422	-6.422	-2.393	-2.746	-1.395	-2.313
0.256	-6.422	-6.422	-2.562	-2.781	-1.418	-2.309
0.256	-6.422	-6.422	-2.464	-2.782	-1.392	-2.309
0.257	-6.421	-6.421	-2.571	-2.831	-1.416	-2.234
0.257	-6.423	-6.423	-2.392	-2.896	-1.436	-2.179
0.257	-6.422	-6.422	-2.43	-2.837	-1.404	-2.255
0.257	-6.422	-6.422	-2.472	-2.92	-1.419	-2.254
0.258	-6.423	-6.423	-2.462	-2.897	-1.402	-2.221
0.258	-6.423	-6.423	-2.532	-2.869	-1.431	-2.259
0.258	-6.423	-6.423	-2.478	-2.865	-1.431	-2.246
0.259	-6.424	-6.424	-2.506	-2.916	-1.433	-2.258
0.259	-6.425	-6.425	-2.513	-2.907	-1.438	-2.266
0.259	-6.427	-6.427	-2.538	-2.905	-1.432	-2.286
0.26	-6.427	-6.427	-2.458	-2.867	-1.43	-2.261
0.26	-6.429	-6.429	-2.457	-2.911	-1.434	-2.274
0.26	-6.429	-6.429	-2.42	-2.888	-1.429	-2.209
0.26	-6.43	-6.43	-2.487	-2.893	-1.427	-2.243
0.261	-6.431	-6.431	-2.453	-2.842	-1.46	-2.242
0.261	-6.431	-6.431	-2.42	-2.914	-1.47	-2.26
0.261	-6.433	-6.433	-2.332	-2.847	-1.491	-2.248
0.262	-6.432	-6.432	-2.392	-2.875	-1.476	-2.249
0.262	-6.431	-6.431	-2.445	-2.872	-1.493	-2.204
0.262	-6.433	-6.433	-2.474	-2.839	-1.472	-2.247
0.262	-6.432	-6.432	-2.45	-2.809	-1.484	-2.242
0.263	-6.432	-6.432	-2.395	-2.842	-1.46	-2.248
0.263	-6.434	-6.434	-2.369	-2.9	-1.477	-2.259
0.263	-6.433	-6.433	-2.453	-2.907	-1.424	-2.394
0.264	-6.433	-6.433	-2.422	-2.808	-1.46	-2.266
0.264	-6.435	-6.435	-2.452	-2.745	-1.44	-2.513
0.264	-6.434	-6.434	-2.478	-2.822	-1.462	-2.433
0.265	-6.435	-6.435	-2.55	-2.919	-1.493	-2.442
0.265	-6.434	-6.434	-2.555	-2.859	-1.505	-2.311
0.265	-6.435	-6.435	-2.628	-2.951	-1.485	-2.342
0.265	-6.436	-6.436	-2.59	-2.928	-1.48	-2.29
0.266	-6.436	-6.436	-2.589	-2.942	-1.491	-2.34
0.266	-6.437	-6.437	-2.466	-2.902	-1.506	-2.289
0.266	-6.438	-6.438	-2.514	-2.949	-1.551	-2.23
0.267	-6.44	-6.44	-2.411	-2.941	-1.567	-2.214
0.267	-6.441	-6.441	-2.394	-2.907	-1.555	-2.261
0.267	-6.441	-6.441	-2.552	-2.913	-1.561	-2.19
0.268	-6.441	-6.441	-2.509	-2.901	-1.581	-2.203
0.268	-6.441	-6.441	-2.653	-2.873	-1.547	-2.211
0.268	-6.441	-6.441	-2.576	-2.821	-1.582	-2.233
0.268	-6.443	-6.443	-2.631	-2.79	-1.554	-2.157
0.269	-6.442	-6.442	-2.551	-2.832	-1.564	-2.22
0.269	-6.444	-6.444	-2.555	-2.805	-1.565	-2.321
0.269	-6.444	-6.444	-2.556	-2.808	-1.556	-2.3
0.27	-6.443	-6.443	-2.598	-2.843	-1.558	-2.324
0.27	-6.443	-6.443	-2.676	-2.893	-1.555	-2.244
0.27	-6.443	-6.443	-2.473	-2.988	-1.581	-2.22
0.271	-6.443	-6.443	-2.526	-3.014	-1.538	-2.232
0.271	-6.444	-6.444	-2.546	-2.933	-1.58	-2.214
0.271	-6.444	-6.444	-2.451	-2.961	-1.524	-2.245
0.271	-6.445	-6.445	-2.517	-2.946	-1.557	-2.221
0.272	-6.444	-6.444	-2.5	-2.923	-1.552	-2.237
0.272	-6.444	-6.444	-2.495	-2.901	-1.562	-2.235
0.272	-6.445	-6.445	-2.358	-2.916	-1.537	-2.194
0.273	-6.446	-6.446	-2.533	-2.962	-1.568	-2.252
0.273	-6.448	-6.448	-2.457	-2.926	-1.558	-2.225
0.273	-6.448	-6.448	-2.431	-2.968	-1.553	-2.216
0.274	-6.449	-6.449	-2.414	-2.927	-1.516	-2.237
0.274	-6.451	-6.451	-2.455	-2.98	-1.538	-2.216
0.274	-6.451	-6.451	-2.738	-2.986	-1.517	-2.253
0.274	-6.452	-6.452	-2.813	-2.996	-1.571	-2.22
0.275	-6.452	-6.452	-2.673	-3.032	-1.527	-2.248
0.275	-6.453	-6.453	-2.739	-2.929	-1.531	-2.208
0.275	-6.453	-6.453	-2.455	-2.986	-1.514	-2.248
0.276	-6.453	-6.453	-2.637	-2.993	-1.53	-2.264
0.276	-6.454	-6.454	-2.447	-2.975	-1.532	-2.253
0.276	-6.454	-6.454	-2.303	-2.946	-1.568	-2.259
0.277	-6.453	-6.453	-2.315	-2.963	-1.528	-2.261
0.277	-6.454	-6.454	-2.311	-2.955	-1.536	-2.231
0.277	-6.455	-6.455	-2.321	-3.011	-1.483	-2.228
0.277	-6.455	-6.455	-2.18	-2.975	-1.504	-2.286
0.278	-6.455	-6.455	-2.33	-2.962	-1.515	-2.262
0.278	-6.456	-6.456	-2.275	-2.967	-1.545	-2.28
0.278	-6.456	-6.456	-2.272	-2.969	-1.573	-2.322
0.279	-6.455	-6.455	-2.376	-3.047	-1.551	-2.274
0.279	-6.454	-6.454	-2.421	-3.004	-1.559	-2.216
0.279	-6.456	-6.456	-2.384	-2.985	-1.572	-2.276
0.28	-6.458	-6.458	-2.338	-2.994	-1.597	-2.264
0.28	-6.457	-6.457	-2.547	-3.01	-1.72	-2.27
0.28	-6.459	-6.459	-2.599	-2.965	-1.661	-2.296
0.28	-6.46	-6.46	-2.636	-2.997	-1.764	-2.312
0.281	-6.461	-6.461	-2.566	-3.006	-1.755	-2.359
0.281	-6.462	-6.462	-2.467	-3.008	-1.813	-2.308
0.281	-6.462	-6.462	-2.496	-2.995	-1.632	-2.389
0.282	-6.462	-6.462	-2.556	-3.016	-1.784	-2.252
0.282	-6.464	-6.464	-2.503	-3.033	-1.702	-2.29
0.282	-6.463	-6.463	-2.57	-2.998	-1.883	-2.217
0.283	-6.463	-6.463	-2.528	-3.011	-1.72	-2.344
0.283	-6.464	-6.464	-2.599	-2.966	-1.77	-2.22
0.283	-6.464	-6.464	-2.606	-2.955	-1.691	-2.225
0.283	-6.464	-6.464	-2.569	-2.97	-1.758	-2.27
0.284	-6.464	-6.464	-2.451	-2.906	-1.699	-2.317
0.284	-6.465	-6.465	-2.502	-2.888	-1.767	-2.346
0.284	-6.465	-6.465	-2.366	-2.911	-1.749	-2.361
0.285	-6.465	-6.465	-2.322	-2.927	-1.79	-2.395
0.285	-6.465	-6.465	-2.44	-2.87	-1.722	-2.326
0.285	-6.464	-6.464	-2.457	-2.912	-1.743	-2.335
0.286	-6.464	-6.464	-2.717	-3	-1.649	-2.398
0.286	-6.464	-6.464	-2.556	-3.002	-1.728	-2.358
0.286	-6.464	-6.464	-2.608	-2.936	-1.656	-2.321
0.286	-6.465	-6.465	-2.64	-3.014	-1.693	-2.331
0.287	-6.466	-6.466	-2.549	-2.998	-1.711	-2.385
0.287	-6.468	-6.468	-2.894	-3.013	-1.74	-2.355
0.287	-6.467	-6.467	-3.233	-2.986	-1.744	-2.388
0.288	-6.468	-6.468	-3.411	-3.029	-1.764	-2.381
0.288	-6.469	-6.469	-3.503	-2.998	-1.706	-2.382
0.288	-6.469	-6.469	-3.537	-3.014	-1.698	-2.385
0.289	-6.469	-6.469	-3.435	-2.976	-1.63	-2.38
0.289	-6.469	-6.469	-3.338	-3.063	-1.62	-2.301
0.289	-6.47	-6.47	-3.259	-2.975	-1.722	-2.284
0.289	-6.471	-6.471	-3.376	-2.976	-1.703	-2.282
0.29	-6.47	-6.47	-3.345	-2.968	-1.735	-2.274
0.29	-6.47	-6.47	-3.276	-3.013	-1.688	-2.291
[truncated: 4,517 more rows]

## Sheet: Figure 2c
2	2	2	5	5	16	12	25	32	32	35	76	56	59	66	65	75	96	120	89	75	152	129	103	137	206	200	218	181	173	230	166	209	228	250	164	284	183	162	141	132	151	115	144	139	113	92	81	51	64
2	12	6	28	15	30	52	66	133	152	176	259	249	328	350	397	336	437	378	524	488	640	682	498	579	810	745	871	905	846	939	772	757	977	899	794	988	800	802	694	675	519	543	626	569	423	407	325	241	290
8	26	38	54	18	71	102	144	188	207	302	415	424	538	784	709	729	827	942	1007	1019	1177	1624	1292	1327	1463	1548	1685	1994	1674	1876	1859	1877	2136	1815	1790	1945	1580	1582	1494	1190	1046	1019	934	1027	829	680	629	437	362
0	4	26	43	84	130	157	265	268	268	379	529	518	541	840	747	1078	1448	1367	1446	1500	1743	2024	2016	1988	2357	2307	2558	2746	2530	3058	2689	2752	3281	2902	3031	3154	2666	2720	2676	2301	2153	2008	1686	1720	1313	1182	1164	817	565
0	2	34	17	86	120	160	224	269	331	388	623	614	702	797	882	992	1345	1261	1743	1727	1938	2407	2166	2224	2936	2677	3029	3720	3273	3865	3490	3397	3981	3507	4011	4493	4017	3986	4557	3600	3325	2993	2784	2727	1967	1679	1584	1185	1042
0	0	0	10	66	75	84	122	248	295	303	408	406	575	792	656	682	977	1128	1413	1423	1502	2028	1990	2314	2438	2558	2835	3701	3141	3801	3623	3787	4555	4182	4266	4806	4241	3921	4801	4198	3998	3593	3511	3575	3106	2746	2486	1842	1641
0	0	4	12	14	42	75	89	183	203	149	289	315	329	417	502	559	622	834	1075	850	1032	1355	1529	1646	2094	2177	2290	2668	2575	2667	2923	3035	3586	3632	3613	4059	3996	3684	3831	3249	3275	3402	2998	3325	2738	2613	2767	2181	1648
0	0	4	36	34	47	85	80	91	66	77	122	178	283	412	361	427	615	614	731	730	911	1088	1239	1255	1812	1633	1839	2015	2009	2409	2260	2409	2819	2562	2788	3340	3063	2969	3407	2917	2953	3017	2635	3153	2511	2565	2440	1747	1429
0	0	0	6	20	20	29	33	35	42	60	147	191	174	174	223	279	365	341	483	568	527	766	902	855	1264	1186	1281	1517	1472	1841	1707	1797	2156	1941	1997	2315	2251	2253	2883	2732	2679	2566	2368	2492	2031	1940	2200	1792	1489
0	0	0	8	0	8	6	12	26	25	57	91	149	144	175	192	231	223	233	401	435	450	551	480	554	748	876	1039	960	1144	1563	1584	1685	1648	1461	1581	1965	1802	1827	2280	2005	2207	2165	2096	2047	1726	1628	1756	1452	1395
0	0	0	0	0	2	4	17	38	49	72	55	117	199	239	234	265	260	194	258	250	330	432	439	452	450	649	810	1211	1090	1379	1272	1346	1478	1490	1437	1677	1508	1464	1975	1727	1745	1668	1765	2088	1687	1828	1713	1365	1292
0	0	0	0	0	0	30	2	8	34	98	94	61	117	177	204	314	441	448	517	361	442	451	432	447	653	551	677	1012	928	1284	1311	1503	1615	1401	1618	1850	1800	1795	2180	2055	2108	2063	1810	2150	2020	1858	1911	1468	1568
0	0	0	0	0	2	0	6	12	27	26	100	108	111	182	169	148	294	318	379	409	537	794	745	679	878	783	977	1150	1034	1451	1661	1725	2244	2004	2055	2232	2122	2313	2530	2596	2666	2832	2726	2829	2712	2741	2614	2104	2000
0	0	0	0	0	0	0	0	8	2	25	26	53	61	141	125	202	271	294	369	421	399	567	549	560	704	790	914	1170	1242	1525	1522	1936	2275	2010	2334	2590	2691	2559	3105	2994	3082	3161	3113	3509	2916	3064	3278	2839	2514
0	0	0	0	0	0	0	0	0	0	2	8	18	49	77	69	81	115	154	190	241	307	390	460	508	650	769	843	1129	1235	1732	1573	1698	2022	1965	2088	2916	2692	2679	3296	2764	2927	3028	2993	3514	3016	3196	3688	3180	3046
0	0	0	0	0	0	0	0	0	2	0	11	3	24	46	21	42	52	52	89	124	252	279	347	370	515	599	594	779	850	1180	1158	1386	1715	1661	1818	2214	2207	2079	2456	2488	2709	2851	2616	3102	2934	3055	3523	3365	3483
0	0	0	0	0	0	0	0	0	0	0	1	4	6	10	15	24	47	34	52	88	105	203	218	275	342	375	409	418	479	606	821	881	1168	1264	1444	1811	1535	1634	1818	1926	2083	2052	2225	2637	2468	2357	2845	2513	2750
0	0	0	0	0	0	0	0	0	6	2	0	4	3	9	14	14	39	84	138	139	106	195	221	302	384	328	393	415	330	410	510	617	783	767	1001	1133	1059	1188	1428	1486	1614	1678	1517	1757	1876	1863	2231	1917	1789
0	0	0	0	0	0	0	0	0	22	16	17	12	15	8	5	20	29	33	46	56	106	123	176	199	285	292	268	305	290	296	353	425	533	505	666	728	639	859	1126	942	1166	1121	1204	1427	1317	1413	1496	1363	1284
0	0	0	0	0	0	0	0	0	6	22	36	38	53	47	25	38	15	14	42	32	33	53	85	92	109	115	176	255	232	246	315	400	529	535	514	705	660	682	753	776	931	875	975	1007	880	1003	1319	1169	1086
0	0	0	0	0	0	0	0	0	0	0	0	20	14	36	39	59	43	45	51	58	56	43	65	50	119	98	100	211	265	262	320	396	513	521	648	645	669	599	855	789	905	943	995	962	709	896	821	814	954
0	0	0	0	0	0	0	0	0	0	0	0	4	0	4	21	32	64	56	60	58	69	92	130	129	121	115	149	156	210	271	263	331	429	437	551	695	685	650	648	774	880	985	1048	1117	858	774	787	780	897
0	0	0	0	0	0	0	0	0	0	0	0	0	0	0	33	12	28	44	69	69	85	167	124	152	120	125	114	272	239	266	220	247	377	369	555	575	649	738	838	782	807	1016	1141	1249	1078	893	1071	951	884
0	0	0	0	0	0	0	0	0	0	0	0	0	0	0	14	6	4	32	41	92	110	119	131	150	206	203	160	270	245	404	315	308	373	380	553	629	625	758	997	1033	1116	1090	968	1259	1162	1351	1409	1152	1263
0	0	0	0	0	0	0	0	0	0	0	0	0	0	0	4	9	6	19	45	30	46	52	97	150	232	228	274	331	331	506	533	442	585	545	537	919	859	1022	1296	1297	1226	1402	1262	1568	1397	1579	1823	1639	1656
0	0	0	0	0	0	0	0	0	0	0	0	0	0	0	1	3	16	12	13	5	20	28	33	98	147	232	183	333	353	483	547	615	702	855	803	1018	986	1080	1449	1524	1498	1630	1722	2004	1716	1927	2065	1872	1994
0	0	0	0	0	0	0	0	0	0	0	0	0	0	0	19	5	4	7	23	18	22	28	39	103	128	216	260	302	395	410	415	467	783	821	967	1349	1197	1282	1599	1631	1762	1871	2133	2664	2483	2657	3162	2796	2794
0	0	0	0	0	0	0	0	0	0	0	0	0	0	0	5	16	12	15	8	13	31	34	27	70	84	89	232	278	284	442	567	478	621	658	938	1142	1457	1438	2142	1815	2059	2294	2735	3716	3205	3338	4282	3999	4182
0	0	0	0	0	0	0	0	0	0	0	0	0	0	0	0	0	12	15	20	19	19	36	25	28	95	95	88	151	172	346	420	590	770	770	833	1267	1276	1545	1976	2207	2346	2972	3304	4380	4344	4898	5578	5544	5853
0	0	0	0	0	0	0	0	0	0	0	0	0	0	0	0	0	0	5	1	1	3	1	9	7	14	16	18	86	99	110	128	295	377	420	502	674	780	1008	1545	1499	1885	2345	2670	3605	3980	4554	5739	5923	6421
0	0	0	0	0	0	0	0	0	0	0	0	0	0	0	0	0	0	0	0	0	0	0	13	8	6	14	31	34	32	67	87	166	232	165	217	381	478	454	695	704	1019	1174	1530	2249	2173	2350	3230	3309	3930
0	0	0	0	0	0	0	0	0	0	0	0	0	0	0	0	0	0	0	0	0	0	0	6	5	11	6	17	21	31	36	37	53	89	107	146	173	259	284	334	350	490	598	728	928	1036	1340	1552	1631	2141
0	0	0	0	0	0	0	0	0	0	0	0	0	0	0	0	0	0	0	0	0	0	0	0	0	7	10	8	22	14	29	13	20	21	51	50	54	78	171	182	209	263	402	459	651	696	845	1065	1040	1098
0	0	0	0	0	0	0	0	0	0	0	0	0	0	0	0	0	0	0	0	0	0	0	0	0	3	10	17	22	21	26	10	4	2	9	11	32	73	124	184	178	159	215	223	336	457	421	818	865	819
0	0	0	0	0	0	0	0	0	0	0	0	0	0	0	0	0	0	0	0	0	0	0	0	0	0	0	3	2	2	13	7	0	13	6	17	14	52	97	128	174	127	182	145	224	265	356	657	610	656
0	0	0	0	0	0	0	0	0	0	0	0	0	0	0	0	0	0	0	0	0	0	0	0	0	0	0	0	0	0	0	0	10	13	15	16	24	22	21	44	66	108	120	86	125	169	255	310	355	462
0	0	0	0	0	0	0	0	0	0	0	0	0	0	0	0	0	0	0	0	0	0	0	0	0	0	0	0	0	0	0	0	6	1	12	15	12	41	11	7	24	18	31	64	108	128	219	247	238	283
0	0	0	0	0	0	0	0	0	0	0	0	0	0	0	0	0	0	0	0	0	0	0	0	0	0	0	0	0	0	0	0	0	0	0	3	6	8	7	2	6	13	14	26	51	27	68	130	130	176
0	0	0	0	0	0	0	0	0	0	0	0	0	0	0	0	0	0	0	0	0	0	0	0	0	2	0	0	0	0	2	0	0	0	0	0	2	12	11	14	9	2	4	2	36	35	23	49	68	132
0	0	0	0	0	0	0	0	0	0	0	0	0	0	0	0	0	0	0	0	0	0	0	0	0	0	0	0	0	2	6	0	0	0	0	2	8	7	5	11	10	0	4	1	28	33	9	24	52	74
0	0	0	0	0	0	0	0	0	0	0	0	0	0	0	0	0	0	0	0	0	0	0	0	0	0	0	0	0	0	2	0	0	1	3	13	15	4	1	3	1	2	4	7	6	4	17	5	15	19
0	0	0	0	0	0	0	0	0	0	0	0	0	0	0	0	0	0	0	0	0	0	0	0	0	0	0	0	0	0	0	0	0	0	2	7	12	1	0	0	0	4	0	10	3	6	3	2	12	3
0	0	0	0	0	0	0	0	0	0	0	0	0	0	0	0	0	0	0	0	0	0	0	0	0	0	0	0	0	0	0	0	0	0	2	2	5	7	0	3	0	8	2	5	9	4	14	7	5	5
0	0	0	0	0	0	0	0	0	0	0	0	0	0	0	0	0	0	0	0	0	0	0	0	0	0	0	0	0	0	0	0	0	0	0	0	1	1	0	5	0	1	3	1	5	8	6	22	11	11
0	0	0	0	0	0	0	0	0	0	0	0	0	0	0	0	0	0	0	0	0	0	0	0	0	0	0	0	0	0	0	0	0	0	0	0	0	0	2	3	0	0	3	4	4	11	8	9	11	5
0	0	0	0	0	0	0	0	0	0	0	0	0	0	0	0	0	0	0	0	0	0	0	0	0	0	0	0	0	0	2	0	0	0	0	0	0	0	0	4	0	0	0	1	0	5	0	0	2	1
0	0	0	0	0	0	0	0	0	0	0	0	0	0	0	0	0	0	0	0	0	0	0	0	0	0	0	0	0	0	0	0	0	1	0	0	1	1	4	2	0	0	1	1	2	0	0	0	0	0
0	0	0	0	0	0	0	0	0	0	0	0	0	0	0	0	0	0	0	0	0	0	0	0	0	0	0	0	0	0	0	0	0	0	0	0	0	0	0	0	0	0	0	0	0	0	0	0	1	0
0	0	0	0	0	0	0	0	0	0	0	0	0	0	0	0	0	0	0	0	0	0	0	0	0	0	0	0	0	0	0	0	0	0	0	0	0	0	0	0	0	0	0	0	0	2	0	0	0	0
0	0	0	0	0	0	0	0	0	0	0	0	0	0	0	0	0	0	0	0	0	0	0	0	0	0	0	0	0	0	0	0	0	0	0	0	0	0	0	0	0	0	0	0	0	0	0	0	0	0
0	0	0	0	0	0	0	0	0	0	0	0	0	0	0	0	0	0	0	0	0	0	0	0	0	0	0	0	0	0	0	0	0	0	0	0	0	0	0	0	0	0	0	0	0	0	0	0	0	0
0	0	0	0	0	0	0	0	0	0	0	0	0	0	0	0	0	0	0	0	0	0	0	0	0	0	0	0	0	0	0	0	0	0	0	0	0	0	0	0	0	0	0	0	0	0	0	0	0	0
0	0	0	0	0	0	0	0	0	0	0	0	0	0	0	0	0	0	0	0	0	0	0	0	0	0	0	0	0	0	0	0	0	0	0	0	0	0	0	0	0	0	0	0	0	0	0	0	0	0
0	0	0	0	0	0	0	0	0	0	0	0	0	0	0	0	0	0	0	0	0	0	0	0	0	0	0	0	0	0	0	0	0	0	0	0	0	0	0	0	0	0	0	0	0	0	0	0	0	0
0	0	0	0	0	0	0	0	0	0	0	0	0	0	0	0	0	0	0	0	0	0	0	0	0	0	0	0	0	0	0	0	0	0	0	0	0	0	0	0	0	0	0	0	0	0	0	0	0	0
0	0	0	0	0	0	0	0	0	0	0	0	0	0	0	0	0	0	0	0	0	0	0	0	0	0	0	0	0	0	0	0	0	0	0	0	0	0	0	0	0	0	0	0	0	0	0	0	0	0
0	0	0	0	0	0	0	0	0	0	0	0	0	0	0	0	0	0	0	0	0	0	0	0	0	0	0	0	0	0	0	0	0	0	0	0	0	0	0	0	0	0	0	0	0	0	0	0	0	0
0	0	0	0	0	0	0	0	0	0	0	0	0	0	0	0	0	0	0	0	0	0	0	0	0	0	0	0	0	0	0	0	0	0	0	0	0	0	0	0	0	0	0	0	0	0	0	0	0	0
0	0	0	0	0	0	0	0	0	0	0	0	0	0	0	0	0	0	0	0	0	0	0	0	0	0	0	0	0	0	0	0	0	0	0	0	0	0	0	0	0	0	0	0	0	0	0	0	0	0
0	0	0	0	0	0	0	0	0	0	0	0	0	0	0	0	0	0	0	0	0	0	0	0	0	0	0	0	0	0	0	0	0	0	0	0	0	0	0	0	0	0	0	0	0	0	0	0	0	0
0	0	0	0	0	0	0	0	0	0	0	0	0	0	0	0	0	0	0	0	0	0	0	0	0	0	0	0	0	0	0	0	0	0	0	0	0	0	0	0	0	0	0	0	0	0	0	0	0	0
0	0	0	0	0	0	0	0	0	0	0	0	0	0	0	0	0	0	0	0	0	0	0	0	0	0	0	0	0	0	0	0	0	0	0	0	0	0	0	0	0	0	0	0	0	0	0	0	0	0
0	0	0	0	0	0	0	0	0	0	0	0	0	0	0	0	0	0	0	0	0	0	0	0	0	0	0	0	0	0	0	0	0	0	0	0	0	0	0	0	0	0	0	0	0	0	0	0	0	0
0	0	0	0	0	0	0	0	0	0	0	0	0	0	0	0	0	0	0	0	0	0	0	0	0	0	0	0	0	0	0	0	0	0	0	0	0	0	0	0	0	0	0	0	0	0	0	0	0	0
0	0	0	0	0	0	0	0	0	0	0	0	0	0	0	0	0	0	0	0	0	0	0	0	0	0	0	0	0	0	0	0	0	0	0	0	0	0	0	0	0	0	0	0	0	0	0	0	0	0
0	0	0	0	0	0	0	0	0	0	0	0	0	0	0	0	0	0	0	0	0	0	0	0	0	0	0	0	0	0	0	0	0	0	0	0	0	0	0	0	0	0	0	0	0	0	0	0	0	0
0	0	0	0	0	0	0	0	0	0	0	0	0	0	0	0	0	0	0	0	0	0	0	0	0	0	0	0	0	0	0	0	0	0	0	0	0	0	0	0	0	0	0	0	0	0	0	0	0	0
0	0	0	0	0	0	0	0	0	0	0	0	0	0	0	0	0	0	0	0	0	0	0	0	0	0	0	0	0	0	0	0	0	0	0	0	0	0	0	0	0	0	0	0	0	0	0	0	0	0
0	0	0	0	0	0	0	0	0	0	0	0	0	0	0	0	0	0	0	0	0	0	0	0	0	0	0	0	0	0	0	0	0	0	0	0	0	0	0	0	0	0	0	0	0	0	0	0	0	0
0	0	0	0	0	0	0	0	0	0	0	0	0	0	0	0	0	0	0	0	0	0	0	0	0	0	0	0	0	0	0	0	0	0	0	0	0	0	0	0	0	0	0	0	0	0	0	0	0	0
0	0	0	0	0	0	0	0	0	0	0	0	0	0	0	0	0	0	0	0	0	0	0	0	0	0	0	0	0	0	0	0	0	0	0	0	0	0	0	0	0	0	0	0	0	0	0	0	0	0
0	0	0	0	0	0	0	0	0	0	0	0	0	0	0	0	0	0	0	0	0	0	0	0	0	0	0	0	0	0	0	0	0	0	0	0	0	0	0	0	0	0	0	0	0	0	0	0	0	0
0	0	0	0	0	0	0	0	0	0	0	0	0	0	0	0	0	0	0	0	0	0	0	0	0	0	0	0	0	0	0	0	0	0	0	0	0	0	0	0	0	0	0	0	0	0	0	0	0	0
0	0	0	0	0	0	0	0	0	0	0	0	0	0	0	0	0	0	0	0	0	0	0	0	0	0	0	0	0	0	0	0	0	0	0	0	0	0	0	0	0	0	0	0	0	0	0	0	0	0
0	0	0	0	0	0	0	0	0	0	0	0	0	0	0	0	0	0	0	0	0	0	0	0	0	0	0	0	0	0	0	0	0	0	0	0	0	0	0	0	0	0	0	0	0	0	0	0	0	0
0	0	0	0	0	0	0	0	0	0	0	0	0	0	0	0	0	0	0	0	0	0	0	0	0	0	0	0	0	0	0	0	0	0	0	0	0	0	0	0	0	0	0	0	0	0	0	0	0	0
0	0	0	0	0	0	0	0	0	0	0	0	0	0	0	0	0	0	0	0	0	0	0	0	0	0	0	0	0	0	0	0	0	0	0	0	0	0	0	0	0	0	0	0	0	0	0	0	0	0
0	0	0	0	0	0	0	0	0	0	0	0	0	0	0	0	0	0	0	0	0	0	0	0	0	0	0	0	0	0	0	0	0	0	0	0	0	0	0	0	0	0	0	0	0	0	0	0	0	0
0	0	0	0	0	0	0	0	0	0	0	0	0	0	0	0	0	0	0	0	0	0	0	0	0	0	0	0	0	0	0	0	0	0	0	0	0	0	0	0	0	0	0	0	0	0	0	0	0	0
0	0	0	0	0	0	0	0	0	0	0	0	0	0	0	0	0	0	0	0	0	0	0	0	0	0	0	0	0	0	0	0	0	0	0	0	0	0	0	0	0	0	0	0	0	0	0	0	0	0
0	0	0	0	0	0	0	0	0	0	0	0	0	0	0	0	0	0	0	0	0	0	0	0	0	0	0	0	0	0	0	0	0	0	0	0	0	0	0	0	0	0	0	0	0	0	0	0	0	0
0	0	0	0	0	0	0	0	0	0	0	0	0	0	0	0	0	0	0	0	0	0	0	0	0	0	0	0	0	0	0	0	0	0	0	0	0	0	0	0	0	0	0	0	0	0	0	0	0	0
0	0	0	0	0	0	0	0	0	0	0	0	0	0	0	0	0	0	0	0	0	0	0	0	0	0	0	0	0	0	0	0	0	0	0	0	0	0	0	0	0	0	0	0	0	0	0	0	0	0
0	0	0	0	0	0	0	0	0	0	0	0	0	0	0	0	0	0	0	0	0	0	0	0	0	0	0	0	0	0	0	0	0	0	0	0	0	0	0	0	0	0	0	0	0	0	0	0	0	0
0	0	0	0	0	0	0	0	0	0	0	0	0	0	0	0	0	0	0	0	0	0	0	0	0	0	0	0	0	0	0	0	0	0	0	0	0	0	0	0	0	0	0	0	0	0	0	0	0	0
0	0	0	0	0	0	0	0	0	0	0	0	0	0	0	0	0	0	0	0	0	0	0	0	0	0	0	0	0	0	0	0	0	0	0	0	0	0	0	0	0	0	0	0	0	0	0	0	0	0
0	0	0	0	0	0	0	0	0	0	0	0	0	0	0	0	0	0	0	0	0	0	0	0	0	0	0	0	0	0	0	0	0	0	0	0	0	0	0	0	0	0	0	0	0	0	0	0	0	0
0	0	0	0	0	0	0	0	0	0	0	0	0	0	0	0	0	0	0	0	0	0	0	0	0	0	0	0	0	0	0	0	0	0	0	0	0	0	0	0	0	0	0	0	0	0	0	0	0	0
0	0	0	0	0	0	0	0	0	0	0	0	0	0	0	0	0	0	0	0	0	0	0	0	0	0	0	0	0	0	0	0	0	0	0	0	0	0	0	0	0	0	0	0	0	0	0	0	0	0
0	0	0	0	0	0	0	0	0	0	0	0	0	0	0	0	0	0	0	0	0	0	0	0	0	0	0	0	0	0	0	0	0	0	0	0	0	0	0	0	0	0	0	0	0	0	0	0	0	0
0	0	0	0	0	0	0	0	0	0	0	0	0	0	0	0	0	0	0	0	0	0	0	0	0	0	0	0	0	0	0	0	0	0	0	0	0	0	0	0	0	0	0	0	0	0	0	0	0	0
0	0	0	0	0	0	0	0	0	0	0	0	0	0	0	0	0	0	0	0	0	0	0	0	0	0	0	0	0	0	0	0	0	0	0	0	0	0	0	0	0	0	0	0	0	0	0	0	0	0
0	0	0	0	0	0	0	0	0	0	0	0	0	0	0	0	0	0	0	0	0	0	0	0	0	0	0	0	0	0	0	0	0	0	0	0	0	0	0	0	0	0	0	0	0	0	0	0	0	0
0	0	0	0	0	0	0	0	0	0	0	0	0	0	0	0	0	0	0	0	0	0	0	0	0	0	0	0	0	0	0	0	0	0	0	0	0	0	0	0	0	0	0	0	0	0	0	0	0	0
0	0	0	0	0	0	0	0	0	0	0	0	0	0	0	0	0	0	0	0	0	0	0	0	0	0	0	0	0	0	0	0	0	0	0	0	0	0	0	0	0	0	0	0	0	0	0	0	0	0
0	0	0	0	0	0	0	0	0	0	0	0	0	0	0	0	0	0	0	0	0	0	0	0	0	0	0	0	0	0	0	0	0	0	0	0	0	0	0	0	0	0	0	0	0	0	0	0	0	0
0	0	0	0	0	0	0	0	0	0	0	0	0	0	0	0	0	0	0	0	0	0	0	0	0	0	0	0	0	0	0	0	0	0	0	0	0	0	0	0	0	0	0	0	0	0	0	0	0	0
0	0	0	0	0	0	0	0	0	0	0	0	0	0	0	0	0	0	0	0	0	0	0	0	0	0	0	0	0	0	0	0	0	0	0	0	0	0	0	0	0	0	0	0	0	0	0	0	0	0
0	0	0	0	0	0	0	0	0	0	0	0	0	0	0	0	0	0	0	0	0	0	0	0	0	0	0	0	0	0	0	0	0	0	0	0	0	0	0	0	0	0	0	0	0	0	0	0	0	0
0	0	0	0	0	0	0	0	0	0	0	0	0	0	0	0	0	0	0	0	0	0	0	0	0	0	0	0	0	0	0	0	0	0	0	0	0	0	0	0	0	0	0	0	0	0	0	0	0	0
0	0	0	0	0	0	0	0	0	0	0	0	0	0	0	0	0	0	0	0	0	0	0	0	0	0	0	0	0	0	0	0	0	0	0	0	0	0	0	0	0	0	0	0	0	0	0	0	0	0
0	0	0	0	0	0	0	0	0	0	0	0	0	0	0	0	0	0	0	0	0	0	0	0	0	0	0	0	0	0	0	0	0	0	0	0	0	0	0	0	0	0	0	0	0	0	0	0	0	0
0	0	0	0	0	0	0	0	0	0	0	0	0	0	0	0	0	0	0	0	0	0	0	0	0	0	0	0	0	0	0	0	0	0	0	0	0	0	0	0	0	0	0	0	0	0	0	0	0	0
0	0	0	0	0	0	0	0	0	0	0	0	0	0	0	0	0	0	0	0	0	0	0	0	0	0	0	0	0	0	0	0	0	0	0	0	0	0	0	0	0	0	0	0	0	0	0	0	0	0
0	0	0	0	0	0	0	0	0	0	0	0	0	0	0	0	0	0	0	0	0	0	0	0	0	0	0	0	0	0	0	0	0	0	0	0	0	0	0	0	0	0	0	0	0	0	0	0	0	0
0	0	0	0	0	0	0	0	0	0	0	0	0	0	0	0	0	0	0	0	0	0	0	0	0	0	0	0	0	0	0	0	0	0	0	0	0	0	0	0	0	0	0	0	0	0	0	0	0	0
0	0	0	0	0	0	0	0	0	0	0	0	0	0	0	0	0	0	0	0	0	0	0	0	0	0	0	0	0	0	0	0	0	0	0	0	0	0	0	0	0	0	0	0	0	0	0	0	0	0
0	0	0	0	0	0	0	0	0	0	0	0	0	0	0	0	0	0	0	0	0	0	0	0	0	0	0	0	0	0	0	0	0	0	0	0	0	0	0	0	0	0	0	0	0	0	0	0	0	0
0	0	0	0	0	0	0	0	0	0	0	0	0	0	0	0	0	0	0	0	0	0	0	0	0	0	0	0	0	0	0	0	0	0	0	0	0	0	0	0	0	0	0	0	0	0	0	0	0	0
0	0	0	0	0	0	0	0	0	0	0	0	0	0	0	0	0	0	0	0	0	0	0	0	0	0	0	0	0	0	0	0	0	0	0	0	0	0	0	0	0	0	0	0	0	0	0	0	0	0
0	0	0	0	0	0	0	0	0	0	0	0	0	0	0	0	0	0	0	0	0	0	0	0	0	0	0	0	0	0	0	0	0	0	0	0	0	0	0	0	0	0	0	0	0	0	0	0	0	0
0	0	0	0	0	0	0	0	0	0	0	0	0	0	0	0	0	0	0	0	0	0	0	0	0	0	0	0	0	0	0	0	0	0	0	0	0	0	0	0	0	0	0	0	0	0	0	0	0	0
0	0	0	0	0	0	0	0	0	0	0	0	0	0	0	0	0	0	0	0	0	0	0	0	0	0	0	0	0	0	0	0	0	0	0	0	0	0	0	0	0	0	0	0	0	0	0	0	0	0
0	0	0	0	0	0	0	0	0	0	0	0	0	0	0	0	0	0	0	0	0	0	0	0	0	0	0	0	0	0	0	0	0	0	0	0	0	0	0	0	0	0	0	0	0	0	0	0	0	0
0	0	0	0	0	0	0	0	0	0	0	0	0	0	0	0	0	0	0	0	0	0	0	0	0	0	0	0	0	0	0	0	0	0	0	0	0	0	0	0	0	0	0	0	0	0	0	0	0	0
0	0	0	0	0	0	0	0	0	0	0	0	0	0	0	0	0	0	0	0	0	0	0	0	0	0	0	0	0	0	0	0	0	0	0	0	0	0	0	0	0	0	0	0	0	0	0	0	0	0
0	0	0	0	0	0	0	0	0	0	0	0	0	0	0	0	0	0	0	0	0	0	0	0	0	0	0	0	0	0	0	0	0	0	0	0	0	0	0	0	0	0	0	0	0	0	0	0	0	0
0	0	0	0	0	0	0	0	0	0	0	0	0	0	0	0	0	0	0	0	0	0	0	0	0	0	0	0	0	0	0	0	0	0	0	0	0	0	0	0	0	0	0	0	0	0	0	0	0	0
0	0	0	0	0	0	0	0	0	0	0	0	0	0	0	0	0	0	0	0	0	0	0	0	0	0	0	0	0	0	0	0	0	0	0	0	0	0	0	0	0	0	0	0	0	0	0	0	0	0
0	0	0	0	0	0	0	0	0	0	0	0	0	0	0	0	0	0	0	0	0	0	0	0	0	0	0	0	0	0	0	0	0	0	0	0	0	0	0	0	0	0	0	0	0	0	0	0	0	0
0	0	0	0	0	0	0	0	0	0	0	0	0	0	0	0	0	0	0	0	0	0	0	0	0	0	0	0	0	0	0	0	0	0	0	0	0	0	0	0	0	0	0	0	0	0	0	0	0	0
0	0	0	0	0	0	0	0	0	0	0	0	0	0	0	0	0	0	0	0	0	0	0	0	0	0	0	0	0	0	0	0	0	0	0	0	0	0	0	0	0	0	0	0	0	0	0	0	0	0
0	0	0	0	0	0	0	0	0	0	0	0	0	0	0	0	0	0	0	0	0	0	0	0	0	0	0	0	0	0	0	0	0	0	0	0	0	0	0	0	0	0	0	0	0	0	0	0	0	0
0	0	0	0	0	0	0	0	0	0	0	0	0	0	0	0	0	0	0	0	0	0	0	0	0	0	0	0	0	0	0	0	0	0	0	0	0	0	0	0	0	0	0	0	0	0	0	0	0	0
0	0	0	0	0	0	0	0	0	0	0	0	0	0	0	0	0	0	0	0	0	0	0	0	0	0	0	0	0	0	0	0	0	0	0	0	0	0	0	0	0	0	0	0	0	0	0	0	0	0
0	0	0	0	0	0	0	0	0	0	0	0	0	0	0	0	0	0	0	0	0	0	0	0	0	0	0	0	0	0	0	0	0	0	0	0	0	0	0	0	0	0	0	0	0	0	0	0	0	0
0	0	0	0	0	0	0	0	0	0	0	0	0	0	0	0	0	0	0	0	0	0	0	0	0	0	0	0	0	0	0	0	0	0	0	0	0	0	0	0	0	0	0	0	0	0	0	0	0	0
0	0	0	0	0	0	0	0	0	0	0	0	0	0	0	0	0	0	0	0	0	0	0	0	0	0	0	0	0	0	0	0	0	0	0	0	0	0	0	0	0	0	0	0	0	0	0	0	0	0
0	0	0	0	0	0	0	0	0	0	0	0	0	0	0	0	0	0	0	0	0	0	0	0	0	0	0	0	0	0	0	0	0	0	0	0	0	0	0	0	0	0	0	0	0	0	0	0	0	0
0	0	0	0	0	0	0	0	0	0	0	0	0	0	0	0	0	0	0	0	0	0	0	0	0	0	0	0	0	0	0	0	0	0	0	0	0	0	0	0	0	0	0	0	0	0	0	0	0	0
0	0	0	0	0	0	0	0	0	0	0	0	0	0	0	0	0	0	0	0	0	0	0	0	0	0	0	0	0	0	0	0	0	0	0	0	0	0	0	0	0	0	0	0	0	0	0	0	0	0
0	0	0	0	0	0	0	0	0	0	0	0	0	0	0	0	0	0	0	0	0	0	0	0	0	0	0	0	0	0	0	0	0	0	0	0	0	0	0	0	0	0	0	0	0	0	0	0	0	0
0	0	0	0	0	0	0	0	0	0	0	0	0	0	0	0	0	0	0	0	0	0	0	0	0	0	0	0	0	0	0	0	0	0	0	0	0	0	0	0	0	0	0	0	0	0	0	0	0	0
0	0	0	0	0	0	0	0	0	0	0	0	0	0	0	0	0	0	0	0	0	0	0	0	0	0	0	0	0	0	0	0	0	0	0	0	0	0	0	0	0	0	0	0	0	0	0	0	0	0
0	0	0	0	0	0	0	0	0	0	0	0	0	0	0	0	0	0	0	0	0	0	0	0	0	0	0	0	0	0	0	0	0	0	0	0	0	0	0	0	0	0	0	0	0	0	0	0	0	0
0	0	0	0	0	0	0	0	0	0	0	0	0	0	0	0	0	0	0	0	0	0	0	0	0	0	0	0	0	0	0	0	0	0	0	0	0	0	0	0	0	0	0	0	0	0	0	0	0	0
0	0	0	0	0	0	0	0	0	0	0	0	0	0	0	0	0	0	0	0	0	0	0	0	0	0	0	0	0	0	0	0	0	0	0	0	0	0	0	0	0	0	0	0	0	0	0	0	0	0
0	0	0	0	0	0	0	0	0	0	0	0	0	0	0	0	0	0	0	0	0	0	0	0	0	0	0	0	0	0	0	0	0	0	0	0	0	0	0	0	0	0	0	0	0	0	0	0	0	0
0	0	0	0	0	0	0	0	0	0	0	0	0	0	0	0	0	0	0	0	0	0	0	0	0	0	0	0	0	0	0	0	0	0	0	0	0	0	0	0	0	0	0	0	0	0	0	0	0	0
0	0	0	0	0	0	0	0	0	0	0	0	0	0	0	0	0	0	0	0	0	0	0	0	0	0	0	0	0	0	0	0	0	0	0	0	0	0	0	0	0	0	0	0	0	0	0	0	0	0
0	0	0	0	0	0	0	0	0	0	0	0	0	0	0	0	0	0	0	0	0	0	0	0	0	0	0	0	0	0	0	0	0	0	0	0	0	0	0	0	0	0	0	0	0	0	0	0	0	0
0	0	0	0	0	0	0	0	0	0	0	0	0	0	0	0	0	0	0	0	0	0	0	0	0	0	0	0	0	0	0	0	0	0	0	0	0	0	0	0	0	0	0	0	0	0	0	0	0	0
0	0	0	0	0	0	0	0	0	0	0	0	0	0	0	0	0	0	0	0	0	0	0	0	0	0	0	0	0	0	0	0	0	0	0	0	0	0	0	0	0	0	0	0	0	0	0	0	0	0
0	0	0	0	0	0	0	0	0	0	0	0	0	0	0	0	0	0	0	0	0	0	0	0	0	0	0	0	0	0	0	0	0	0	0	0	0	0	0	0	0	0	0	0	0	0	0	0	0	0
0	0	0	0	0	0	0	0	0	0	0	0	0	0	0	0	0	0	0	0	0	0	0	0	0	0	0	0	0	0	0	0	0	0	0	0	0	0	0	0	0	0	0	0	0	0	0	0	0	0
0	0	0	0	0	0	0	0	0	0	0	0	0	0	0	0	0	0	0	0	0	0	0	0	0	0	0	0	0	0	0	0	0	0	0	0	0	0	0	0	0	0	0	0	0	0	0	0	0	0
0	0	0	0	0	0	0	0	0	0	0	0	0	0	0	0	0	0	0	0	0	0	0	0	0	0	0	0	0	0	0	0	0	0	0	0	0	0	0	0	0	0	0	0	0	0	0	0	0	0
0	0	0	0	0	0	0	0	0	0	0	0	0	0	0	0	0	0	0	0	0	0	0	0	0	0	0	0	0	0	0	0	0	0	0	0	0	0	0	0	0	0	0	0	0	0	0	0	0	0
0	0	0	0	0	0	0	0	0	0	0	0	0	0	0	0	0	0	0	0	0	0	0	0	0	0	0	0	0	0	0	0	0	0	0	0	0	0	0	0	0	0	0	0	0	0	0	0	0	0
0	0	0	0	0	0	0	0	0	0	0	0	0	0	0	0	0	0	0	0	0	0	0	0	0	0	0	0	0	0	0	0	0	0	0	0	0	0	0	0	0	0	0	0	0	0	0	0	0	0
0	0	0	0	0	0	0	0	0	0	0	0	0	0	0	0	0	0	0	0	0	0	0	0	0	0	0	0	0	0	0	0	0	0	0	0	0	0	0	0	0	0	0	0	0	0	0	0	0	0
0	0	0	0	0	0	0	0	0	0	0	0	0	0	0	0	0	0	0	0	0	0	0	0	0	0	0	0	0	0	0	0	0	0	0	0	0	0	0	0	0	0	0	0	0	0	0	0	0	0
0	0	0	0	0	0	0	0	0	0	0	0	0	0	0	0	0	0	0	0	0	0	0	0	0	0	0	0	0	0	0	0	0	0	0	0	0	0	0	0	0	0	0	0	0	0	0	0	0	0
0	0	0	0	0	0	0	0	0	0	0	0	0	0	0	0	0	0	0	0	0	0	0	0	0	0	0	0	0	0	0	0	0	0	0	0	0	0	0	0	0	0	0	0	0	0	0	0	0	0
0	0	0	0	0	0	0	0	0	0	0	0	0	0	0	0	0	0	0	0	0	0	0	0	0	0	0	0	0	0	0	0	0	0	0	0	0	0	0	0	0	0	0	0	0	0	0	0	0	0
0	0	0	0	0	0	0	0	0	0	0	0	0	0	0	0	0	0	0	0	0	0	0	0	0	0	0	0	0	0	0	0	0	0	0	0	0	0	0	0	0	0	0	0	0	0	0	0	0	0
0	0	0	0	0	0	0	0	0	0	0	0	0	0	0	0	0	0	0	0	0	0	0	0	0	0	0	0	0	0	0	0	0	0	0	0	0	0	0	0	0	0	0	0	0	0	0	0	0	0
0	0	0	0	0	0	0	0	0	0	0	0	0	0	0	0	0	0	0	0	0	0	0	0	0	0	0	0	0	0	0	0	0	0	0	0	0	0	0	0	0	0	0	0	0	0	0	0	0	0
0	0	0	0	0	0	0	0	0	0	0	0	0	0	0	0	0	0	0	0	0	0	0	0	0	0	0	0	0	0	0	0	0	0	0	0	0	0	0	0	0	0	0	0	0	0	0	0	0	0
0	0	0	0	0	0	0	0	0	0	0	0	0	0	0	0	0	0	0	0	0	0	0	0	0	0	0	0	0	0	0	0	0	0	0	0	0	0	0	0	0	0	0	0	0	0	0	0	0	0
0	0	0	0	0	0	0	0	0	0	0	0	0	0	0	0	0	0	0	0	0	0	0	0	0	0	0	0	0	0	0	0	0	0	0	0	0	0	0	0	0	0	0	0	0	0	0	0	0	0
0	0	0	0	0	0	0	0	0	0	0	0	0	0	0	0	0	0	0	0	0	0	0	0	0	0	0	0	0	0	0	0	0	0	0	0	0	0	0	0	0	0	0	0	0	0	0	0	0	0
0	0	0	0	0	0	0	0	0	0	0	0	0	0	0	0	0	0	0	0	0	0	0	0	0	0	0	0	0	0	0	0	0	0	0	0	0	0	0	0	0	0	0	0	0	0	0	0	0	0
0	0	0	0	0	0	0	0	0	0	0	0	0	0	0	0	0	0	0	0	0	0	0	0	0	0	0	0	0	0	0	0	0	0	0	0	0	0	0	0	0	0	0	0	0	0	0	0	0	0
0	0	0	0	0	0	0	0	0	0	0	0	0	0	0	0	0	0	0	0	0	0	0	0	0	0	0	0	0	0	0	0	0	0	0	0	0	0	0	0	0	0	0	0	0	0	0	0	0	0
0	0	0	0	0	0	0	0	0	0	0	0	0	0	0	0	0	0	0	0	0	0	0	0	0	0	0	0	0	0	0	0	0	0	0	0	0	0	0	0	0	0	0	0	0	0	0	0	0	0
0	0	0	0	0	0	0	0	0	0	0	0	0	0	0	0	0	0	0	0	0	0	0	0	0	0	0	0	0	0	0	0	0	0	0	0	0	0	0	0	0	0	0	0	0	0	0	0	0	0
0	0	0	0	0	0	0	0	0	0	0	0	0	0	0	0	0	0	0	0	0	0	0	0	0	0	0	0	0	0	0	0	0	0	0	0	0	0	0	0	0	0	0	0	0	0	0	0	0	0
0	0	0	0	0	0	0	0	0	0	0	0	0	0	0	0	0	0	0	0	0	0	0	0	0	0	0	0	0	0	0	0	0	0	0	0	0	0	0	0	0	0	0	0	0	0	0	0	0	0
0	0	0	0	0	0	0	0	0	0	0	0	0	0	0	0	0	0	0	0	0	0	0	0	0	0	0	0	0	0	0	0	0	0	0	0	0	0	0	0	0	0	0	0	0	0	0	0	0	0
0	0	0	0	0	0	0	0	0	0	0	0	0	0	0	0	0	0	0	0	0	0	0	0	0	0	0	0	0	0	0	0	0	0	0	0	0	0	0	0	0	0	0	0	0	0	0	0	0	0
0	0	0	0	0	0	0	0	0	0	0	0	0	0	0	0	0	0	0	0	0	0	0	0	0	0	0	0	0	0	0	0	0	0	0	0	0	0	0	0	0	0	0	0	0	0	0	0	0	0
0	0	0	0	0	0	0	0	0	0	0	0	0	0	0	0	0	0	0	0	0	0	0	0	0	0	0	0	0	0	0	0	0	0	0	0	0	0	0	0	0	0	0	0	0	0	0	0	0	0
0	0	0	0	0	0	0	0	0	0	0	0	0	0	0	0	0	0	0	0	0	0	0	0	0	0	0	0	0	0	0	0	0	0	0	0	0	0	0	0	0	0	0	0	0	0	0	0	0	0
0	0	0	0	0	0	0	0	0	0	0	0	0	0	0	0	0	0	0	0	0	0	0	0	0	0	0	0	0	0	0	0	0	0	0	0	0	0	0	0	0	0	0	0	0	0	0	0	0	0
0	0	0	0	0	0	0	0	0	0	0	0	0	0	0	0	0	0	0	0	0	0	0	0	0	0	0	0	0	0	0	0	0	0	0	0	0	0	0	0	0	0	0	0	0	0	0	0	0	0
0	0	0	0	0	0	0	0	0	0	0	0	0	0	0	0	0	0	0	0	0	0	0	0	0	0	0	0	0	0	0	0	0	0	0	0	0	0	0	0	0	0	0	0	0	0	0	0	0	0
0	0	0	0	0	0	0	0	0	0	0	0	0	0	0	0	0	0	0	0	0	0	0	0	0	0	0	0	0	0	0	0	0	0	0	0	0	0	0	0	0	0	0	0	0	0	0	0	0	0
0	0	0	0	0	0	0	0	0	0	0	0	0	0	0	0	0	0	0	0	0	0	0	0	0	0	0	0	0	0	0	0	0	0	0	0	0	0	0	0	0	0	0	0	0	0	0	0	0	0
0	0	0	0	0	0	0	0	0	0	0	0	0	0	0	0	0	0	0	0	0	0	0	0	0	0	0	0	0	0	0	0	0	0	0	0	0	0	0	0	0	0	0	0	0	0	0	0	0	0
0	0	0	0	0	0	0	0	0	0	0	0	0	0	0	0	0	0	0	0	0	0	0	0	0	0	0	0	0	0	0	0	0	0	0	0	0	0	0	0	0	0	0	0	0	0	0	0	0	0
0	0	0	0	0	0	0	0	0	0	0	0	0	0	0	0	0	0	0	0	0	0	0	0	0	0	0	0	0	0	0	0	0	0	0	0	0	0	0	0	0	0	0	0	0	0	0	0	0	0
0	0	0	0	0	0	0	0	0	0	0	0	0	0	0	0	0	0	0	0	0	0	0	0	0	0	0	0	0	0	0	0	0	0	0	0	0	0	0	0	0	0	0	0	0	0	0	0	0	0
0	0	0	0	0	0	0	0	0	0	0	0	0	0	0	0	0	0	0	0	0	0	0	0	0	0	0	0	0	0	0	0	0	0	0	0	0	0	0	0	0	0	0	0	0	0	0	0	0	0
0	0	0	0	0	0	0	0	0	0	0	0	0	0	0	0	0	0	0	0	0	0	0	0	0	0	0	0	0	0	0	0	0	0	0	0	0	0	0	0	0	0	0	0	0	0	0	0	0	0
0	0	0	0	0	0	0	0	0	0	0	0	0	0	0	0	0	0	0	0	0	0	0	0	0	0	0	0	0	0	0	0	0	0	0	0	0	0	0	0	0	0	0	0	0	0	0	0	0	0
0	0	0	0	0	0	0	0	0	0	0	0	0	0	0	0	0	0	0	0	0	0	0	0	0	0	0	0	0	0	0	0	0	0	0	0	0	0	0	0	0	0	0	0	0	0	0	0	0	0
0	0	0	0	0	0	0	0	0	0	0	0	0	0	0	0	0	0	0	0	0	0	0	0	0	0	0	0	0	0	0	0	0	0	0	0	0	0	0	0	0	0	0	0	0	0	0	0	0	0
0	0	0	0	0	0	0	0	0	0	0	0	0	0	0	0	0	0	0	0	0	0	0	0	0	0	0	0	0	0	0	0	0	0	0	0	0	0	0	0	0	0	0	0	0	0	0	0	0	0
0	0	0	0	0	0	0	0	0	0	0	0	0	0	0	0	0	0	0	0	0	0	0	0	0	0	0	0	0	0	0	0	0	0	0	0	0	0	0	0	0	0	0	0	0	0	0	0	0	0
0	0	0	0	0	0	0	0	0	0	0	0	0	0	0	0	0	0	0	0	0	0	0	0	0	0	0	0	0	0	0	0	0	0	0	0	0	0	0	0	0	0	0	0	0	0	0	0	0	0
0	0	0	0	0	0	0	0	0	0	0	0	0	0	0	0	0	0	0	0	0	0	0	0	0	0	0	0	0	0	0	0	0	0	0	0	0	0	0	0	0	0	0	0	0	0	0	0	0	0
0	0	0	0	0	0	0	0	0	0	0	0	0	0	0	0	0	0	0	0	0	0	0	0	0	0	0	0	0	0	0	0	0	0	0	0	0	0	0	0	0	0	0	0	0	0	0	0	0	0
0	0	0	0	0	0	0	0	0	0	0	0	0	0	0	0	0	0	0	0	0	0	0	0	0	0	0	0	0	0	0	0	0	0	0	0	0	0	0	0	0	0	0	0	0	0	0	0	0	0
0	0	0	0	0	0	0	0	0	0	0	0	0	0	0	0	0	0	0	0	0	0	0	0	0	0	0	0	0	0	0	0	0	0	0	0	0	0	0	0	0	0	0	0	0	0	0	0	0	0
0	0	0	0	0	0	0	0	0	0	0	0	0	0	0	0	0	0	0	0	0	0	0	0	0	0	0	0	0	0	0	0	0	0	0	0	0	0	0	0	0	0	0	0	0	0	0	0	0	0
0	0	0	0	0	0	0	0	0	0	0	0	0	0	0	0	0	0	0	0	0	0	0	0	0	0	0	0	0	0	0	0	0	0	0	0	0	0	0	0	0	0	0	0	0	0	0	0	0	0
0	0	0	0	0	0	0	0	0	0	0	0	0	0	0	0	0	0	0	0	0	0	0	0	0	0	0	0	0	0	0	0	0	0	0	0	0	0	0	0	0	0	0	0	0	0	0	0	0	0
0	0	0	0	0	0	0	0	0	0	0	0	0	0	0	0	0	0	0	0	0	0	0	0	0	0	0	0	0	0	0	0	0	0	0	0	0	0	0	0	0	0	0	0	0	0	0	0	0	0
0	0	0	0	0	0	0	0	0	0	0	0	0	0	0	0	0	0	0	0	0	0	0	0	0	0	0	0	0	0	0	0	0	0	0	0	0	0	0	0	0	0	0	0	0	0	0	0	0	0
0	0	0	0	0	0	0	0	0	0	0	0	0	0	0	0	0	0	0	0	0	0	0	0	0	0	0	0	0	0	0	0	0	0	0	0	0	0	0	0	0	0	0	0	0	0	0	0	0	0
0	0	0	0	0	0	0	0	0	0	0	0	0	0	0	0	0	0	0	0	0	0	0	0	0	0	0	0	0	0	0	0	0	0	0	0	0	0	0	0	0	0	0	0	0	0	0	0	0	0
0	0	0	0	0	0	0	0	0	0	0	0	0	0	0	0	0	0	0	0	0	0	0	0	0	0	0	0	0	0	0	0	0	0	0	0	0	0	0	0	0	0	0	0	0	0	0	0	0	0
0	0	0	0	0	0	0	0	0	0	0	0	0	0	0	0	0	0	0	0	0	0	0	0	0	0	0	0	0	0	0	0	0	0	0	0	0	0	0	0	0	0	0	0	0	0	0	0	0	0
0	0	0	0	0	0	0	0	0	0	0	0	0	0	0	0	0	0	0	0	0	0	0	0	0	0	0	0	0	0	0	0	0	0	0	0	0	0	0	0	0	0	0	0	0	0	0	0	0	0
0	0	0	0	0	0	0	0	0	0	0	0	0	0	0	0	0	0	0	0	0	0	0	0	0	0	0	0	0	0	0	0	0	0	0	0	0	0	0	0	0	0	0	0	0	0	0	0	0	0
0	0	0	0	0	0	0	0	0	0	0	0	0	0	0	0	0	0	0	0	0	0	0	0	0	0	0	0	0	0	0	0	0	0	0	0	0	0	0	0	0	0	0	0	0	0	0	0	0	0
0	0	0	0	0	0	0	0	0	0	0	0	0	0	0	0	0	0	0	0	0	0	0	0	0	0	0	0	0	0	0	0	0	0	0	0	0	0	0	0	0	0	0	0	0	0	0	0	0	0
0	0	0	0	0	0	0	0	0	0	0	0	0	0	0	0	0	0	0	0	0	0	0	0	0	0	0	0	0	0	0	0	0	0	0	0	0	0	0	0	0	0	0	0	0	0	0	0	0	0
0	0	0	0	0	0	0	0	0	0	0	0	0	0	0	0	0	0	0	0	0	0	0	0	0	0	0	0	0	0	0	0	0	0	0	0	0	0	0	0	0	0	0	0	0	0	0	0	0	0
0	0	0	0	0	0	0	0	0	0	0	0	0	0	0	0	0	0	0	0	0	0	0	0	0	0	0	0	0	0	0	0	0	0	0	0	0	0	0	0	0	0	0	0	0	0	0	0	0	0
0	0	0	0	0	0	0	0	0	0	0	0	0	0	0	0	0	0	0	0	0	0	0	0	0	0	0	0	0	0	0	0	0	0	0	0	0	0	0	0	0	0	0	0	0	0	0	0	0	0
0	0	0	0	0	0	0	0	0	0	0	0	0	0	0	0	0	0	0	0	0	0	0	0	0	0	0	0	0	0	0	0	0	0	0	0	0	0	0	0	0	0	0	0	0	0	0	0	0	0
0	0	0	0	0	0	0	0	0	0	0	0	0	0	0	0	0	0	0	0	0	0	0	0	0	0	0	0	0	0	0	0	0	0	0	0	0	0	0	0	0	0	0	0	0	0	0	0	0	0
0	0	0	0	0	0	0	0	0	0	0	0	0	0	0	0	0	0	0	0	0	0	0	0	0	0	0	0	0	0	0	0	0	0	0	0	0	0	0	0	0	0	0	0	0	0	0	0	0	0
0	0	0	0	0	0	0	0	0	0	0	0	0	0	0	0	0	0	0	0	0	0	0	0	0	0	0	0	0	0	0	0	0	0	0	0	0	0	0	0	0	0	0	0	0	0	0	0	0	0
0	0	0	0	0	0	0	0	0	0	0	0	0	0	0	0	0	0	0	0	0	0	0	0	0	0	0	0	0	0	0	0	0	0	0	0	0	0	0	0	0	0	0	0	0	0	0	0	0	0
0	0	0	0	0	0	0	0	0	0	0	0	0	0	0	0	0	0	0	0	0	0	0	0	0	0	0	0	0	0	0	0	0	0	0	0	0	0	0	0	0	0	0	0	0	0	0	0	0	0
0	0	0	0	0	0	0	0	0	0	0	0	0	0	0	0	0	0	0	0	0	0	0	0	0	0	0	0	0	0	0	0	0	0	0	0	0	0	0	0	0	0	0	0	0	0	0	0	0	0
0	0	0	0	0	0	0	0	0	0	0	0	0	0	0	0	0	0	0	0	0	0	0	0	0	0	0	0	0	0	0	0	0	0	0	0	0	0	0	0	0	0	0	0	0	0	0	0	0	0
0	0	0	0	0	0	0	0	0	0	0	0	0	0	0	0	0	0	0	0	0	0	0	0	0	0	0	0	0	0	0	0	0	0	0	0	0	0	0	0	0	0	0	0	0	0	0	0	0	0
0	0	0	0	0	0	0	0	0	0	0	0	0	0	0	0	0	0	0	0	0	0	0	0	0	0	0	0	0	0	0	0	0	0	0	0	0	0	0	0	0	0	0	0	0	0	0	0	0	0
0	0	0	0	0	0	0	0	0	0	0	0	0	0	0	0	0	0	0	0	0	0	0	0	0	0	0	0	0	0	0	0	0	0	0	0	0	0	0	0	0	0	0	0	0	0	0	0	0	0
0	0	0	0	0	0	0	0	0	0	0	0	0	0	0	0	0	0	0	0	0	0	0	0	0	0	0	0	0	0	0	0	0	0	0	0	0	0	0	0	0	0	0	0	0	0	0	0	0	0
0	0	0	0	0	0	0	0	0	0	0	0	0	0	0	0	0	0	0	0	0	0	0	0	0	0	0	0	0	0	0	0	0	0	0	0	0	0	0	0	0	0	0	0	0	0	0	0	0	0
0	0	0	0	0	0	0	0	0	0	0	0	0	0	0	0	0	0	0	0	0	0	0	0	0	0	0	0	0	0	0	0	0	0	0	0	0	0	0	0	0	0	0	0	0	0	0	0	0	0
0	0	0	0	0	0	0	0	0	0	0	0	0	0	0	0	0	0	0	0	0	0	0	0	0	0	0	0	0	0	0	0	0	0	0	0	0	0	0	0	0	0	0	0	0	0	0	0	0	0
0	0	0	0	0	0	0	0	0	0	0	0	0	0	0	0	0	0	0	0	0	0	0	0	0	0	0	0	0	0	0	0	0	0	0	0	0	0	0	0	0	0	0	0	0	0	0	0	0	0
0	0	0	0	0	0	0	0	0	0	0	0	0	0	0	0	0	0	0	0	0	0	0	0	0	0	0	0	0	0	0	0	0	0	0	0	0	0	0	0	0	0	0	0	0	0	0	0	0	0
0	0	0	0	0	0	0	0	0	0	0	0	0	0	0	0	0	0	0	0	0	0	0	0	0	0	0	0	0	0	0	0	0	0	0	0	0	0	0	0	0	0	0	0	0	0	0	0	0	0
0	0	0	0	0	0	0	0	0	0	0	0	0	0	0	0	0	0	0	0	0	0	0	0	0	0	0	0	0	0	0	0	0	0	0	0	0	0	0	0	0	0	0	0	0	0	0	0	0	0
0	0	0	0	0	0	0	0	0	0	0	0	0	0	0	0	0	0	0	0	0	0	0	0	0	0	0	0	0	0	0	0	0	0	0	0	0	0	0	0	0	0	0	0	0	0	0	0	0	0
0	0	0	0	0	0	0	0	0	0	0	0	0	0	0	0	0	0	0	0	0	0	0	0	0	0	0	0	0	0	0	0	0	0	0	0	0	0	0	0	0	0	0	0	0	0	0	0	0	0
0	0	0	0	0	0	0	0	0	0	0	0	0	0	0	0	0	0	0	0	0	0	0	0	0	0	0	0	0	0	0	0	0	0	0	0	0	0	0	0	0	0	0	0	0	0	0	0	0	0
0	0	0	0	0	0	0	0	0	0	0	0	0	0	0	0	0	0	0	0	0	0	0	0	0	0	0	0	0	0	0	0	0	0	0	0	0	0	0	0	0	0	0	0	0	0	0	0	0	0
0	0	0	0	0	0	0	0	0	0	0	0	0	0	0	0	0	0	0	0	0	0	0	0	0	0	0	0	0	0	0	0	0	0	0	0	0	0	0	0	0	0	0	0	0	0	0	0	0	0
0	0	0	0	0	0	0	0	0	0	0	0	0	0	0	0	0	0	0	0	0	0	0	0	0	0	0	0	0	0	0	0	0	0	0	0	0	0	0	0	0	0	0	0	0	0	0	0	0	0
0	0	0	0	0	0	0	0	0	0	0	0	0	0	0	0	0	0	0	0	0	0	0	0	0	0	0	0	0	0	0	0	0	0	0	0	0	0	0	0	0	0	0	0	0	0	0	0	0	0
0	0	0	0	0	0	0	0	0	0	0	0	0	0	0	0	0	0	0	0	0	0	0	0	0	0	0	0	0	0	0	0	0	0	0	0	0	0	0	0	0	0	0	0	0	0	0	0	0	0
0	0	0	0	0	0	0	0	0	0	0	0	0	0	0	0	0	0	0	0	0	0	0	0	0	0	0	0	0	0	0	0	0	0	0	0	0	0	0	0	0	0	0	0	0	0	0	0	0	0
0	0	0	0	0	0	0	0	0	0	0	0	0	0	0	0	0	0	0	0	0	0	0	0	0	0	0	0	0	0	0	0	0	0	0	0	0	0	0	0	0	0	0	0	0	0	0	0	0	0
0	0	0	0	0	0	0	0	0	0	0	0	0	0	0	0	0	0	0	0	0	0	0	0	0	0	0	0	0	0	0	0	0	0	0	0	0	0	0	0	0	0	0	0	0	0	0	0	0	0
0	0	0	0	0	0	0	0	0	0	0	0	0	0	0	0	0	0	0	0	0	0	0	0	0	0	0	0	0	0	0	0	0	0	0	0	0	0	0	0	0	0	0	0	0	0	0	0	0	0
0	0	0	0	0	0	0	0	0	0	0	0	0	0	0	0	0	0	0	0	0	0	0	0	0	0	0	0	0	0	0	0	0	0	0	0	0	0	0	0	0	0	0	0	0	0	0	0	0	0
0	0	0	0	0	0	0	0	0	0	0	0	0	0	0	0	0	0	0	0	0	0	0	0	0	0	0	0	0	0	0	0	0	0	0	0	0	0	0	0	0	0	0	0	0	0	0	0	0	0
0	0	0	0	0	0	0	0	0	0	0	0	0	0	0	0	0	0	0	0	0	0	0	0	0	0	0	0	0	0	0	0	0	0	0	0	0	0	0	0	0	0	0	0	0	0	0	0	0	0
0	0	0	0	0	0	0	0	0	0	0	0	0	0	0	0	0	0	0	0	0	0	0	0	0	0	0	0	0	0	0	0	0	0	0	0	0	0	0	0	0	0	0	0	0	0	0	0	0	0
0	0	0	0	0	0	0	0	0	0	0	0	0	0	0	0	0	0	0	0	0	0	0	0	0	0	0	0	0	0	0	0	0	0	0	0	0	0	0	0	0	0	0	0	0	0	0	0	0	0
0	0	0	0	0	0	0	0	0	0	0	0	0	0	0	0	0	0	0	0	0	0	0	0	0	0	0	0	0	0	0	0	0	0	0	0	0	0	0	0	0	0	0	0	0	0	0	0	0	0
0	0	0	0	0	0	0	0	0	0	0	0	0	0	0	0	0	0	0	0	0	0	0	0	0	0	0	0	0	0	0	0	0	0	0	0	0	0	0	0	0	0	0	0	0	0	0	0	0	0
0	0	0	0	0	0	0	0	0	0	0	0	0	0	0	0	0	0	0	0	0	0	0	0	0	0	0	0	0	0	0	0	0	0	0	0	0	0	0	0	0	0	0	0	0	0	0	0	0	0
0	0	0	0	0	0	0	0	0	0	0	0	0	0	0	0	0	0	0	0	0	0	0	0	0	0	0	0	0	0	0	0	0	0	0	0	0	0	0	0	0	0	0	0	0	0	0	0	0	0
0	0	0	0	0	0	0	0	0	0	0	0	0	0	0	0	0	0	0	0	0	0	0	0	0	0	0	0	0	0	0	0	0	0	0	0	0	0	0	0	0	0	0	0	0	0	0	0	0	0
0	0	0	0	0	0	0	0	0	0	0	0	0	0	0	0	0	0	0	0	0	0	0	0	0	0	0	0	0	0	0	0	0	0	0	0	0	0	0	0	0	0	0	0	0	0	0	0	0	0
0	0	0	0	0	0	0	0	0	0	0	0	0	0	0	0	0	0	0	0	0	0	0	0	0	0	0	0	0	0	0	0	0	0	0	0	0	0	0	0	0	0	0	0	0	0	0	0	0	0
0	0	0	0	0	0	0	0	0	0	0	0	0	0	0	0	0	0	0	0	0	0	0	0	0	0	0	0	0	0	0	0	0	0	0	0	0	0	0	0	0	0	0	0	0	0	0	0	0	0
0	0	0	0	0	0	0	0	0	0	0	0	0	0	0	0	0	0	0	0	0	0	0	0	0	0	0	0	0	0	0	0	0	0	0	0	0	0	0	0	0	0	0	0	0	0	0	0	0	0
0	0	0	0	0	0	0	0	0	0	0	0	0	0	0	0	0	0	0	0	0	0	0	0	0	0	0	0	0	0	0	0	0	0	0	0	0	0	0	0	0	0	0	0	0	0	0	0	0	0
0	0	0	0	0	0	0	0	0	0	0	0	0	0	0	0	0	0	0	0	0	0	0	0	0	0	0	0	0	0	0	0	0	0	0	0	0	0	0	0	0	0	0	0	0	0	0	0	0	0
0	0	0	0	0	0	0	0	0	0	0	0	0	0	0	0	0	0	0	0	0	0	0	0	0	0	0	0	0	0	0	0	0	0	0	0	0	0	0	0	0	0	0	0	0	0	0	0	0	0
0	0	0	0	0	0	0	0	0	0	0	0	0	0	0	0	0	0	0	0	0	0	0	0	0	0	0	0	0	0	0	0	0	0	0	0	0	0	0	0	0	0	0	0	0	0	0	0	0	0
0	0	0	0	0	0	0	0	0	0	0	0	0	0	0	0	0	0	0	0	0	0	0	0	0	0	0	0	0	0	0	0	0	0	0	0	0	0	0	0	0	0	0	0	0	0	0	0	0	0
0	0	0	0	0	0	0	0	0	0	0	0	0	0	0	0	0	0	0	0	0	0	0	0	0	0	0	0	0	0	0	0	0	0	0	0	0	0	0	0	0	0	0	0	0	0	0	0	0	0
0	0	0	0	0	0	0	0	0	0	0	0	0	0	0	0	0	0	0	0	0	0	0	0	0	0	0	0	0	0	0	0	0	0	0	0	0	0	0	0	0	0	0	0	0	0	0	0	0	0
0	0	0	0	0	0	0	0	0	0	0	0	0	0	0	0	0	0	0	0	0	0	0	0	0	0	0	0	0	0	0	0	0	0	0	0	0	0	0	0	0	0	0	0	0	0	0	0	0	0
0	0	0	0	0	0	0	0	0	0	0	0	0	0	0	0	0	0	0	0	0	0	0	0	0	0	0	0	0	0	0	0	0	0	0	0	0	0	0	0	0	0	0	0	0	0	0	0	0	0
0	0	0	0	0	0	0	0	0	0	0	0	0	0	0	0	0	0	0	0	0	0	0	0	0	0	0	0	0	0	0	0	0	0	0	0	0	0	0	0	0	0	0	0	0	0	0	0	0	0
0	0	0	0	0	0	0	0	0	0	0	0	0	0	0	0	0	0	0	0	0	0	0	0	0	0	0	0	0	0	0	0	0	0	0	0	0	0	0	0	0	0	0	0	0	0	0	0	0	0
0	0	0	0	0	0	0	0	0	0	0	0	0	0	0	0	0	0	0	0	0	0	0	0	0	0	0	0	0	0	0	0	0	0	0	0	0	0	0	0	0	0	0	0	0	0	0	0	0	0
0	0	0	0	0	0	0	0	0	0	0	0	0	0	0	0	0	0	0	0	0	0	0	0	0	0	0	0	0	0	0	0	0	0	0	0	0	0	0	0	0	0	0	0	0	0	0	0	0	0
0	0	0	0	0	0	0	0	0	0	0	0	0	0	0	0	0	0	0	0	0	0	0	0	0	0	0	0	0	0	0	0	0	0	0	0	0	0	0	0	0	0	0	0	0	0	0	0	0	0
0	0	0	0	0	0	0	0	0	0	0	0	0	0	0	0	0	0	0	0	0	0	0	0	0	0	0	0	0	0	0	0	0	0	0	0	0	0	0	0	0	0	0	0	0	0	0	0	0	0
0	0	0	0	0	0	0	0	0	0	0	0	0	0	0	0	0	0	0	0	0	0	0	0	0	0	0	0	0	0	0	0	0	0	0	0	0	0	0	0	0	0	0	0	0	0	0	0	0	0
0	0	0	0	0	0	0	0	0	0	0	0	0	0	0	0	0	0	0	0	0	0	0	0	0	0	0	0	0	0	0	0	0	0	0	0	0	0	0	0	0	0	0	0	0	0	0	0	0	0
0	0	0	0	0	0	0	0	0	0	0	0	0	0	0	0	0	0	0	0	0	0	0	0	0	0	0	0	0	0	0	0	0	0	0	0	0	0	0	0	0	0	0	0	0	0	0	0	0	0
0	0	0	0	0	0	0	0	0	0	0	0	0	0	0	0	0	0	0	0	0	0	0	0	0	0	0	0	0	0	0	0	0	0	0	0	0	0	0	0	0	0	0	0	0	0	0	0	0	0
0	0	0	0	0	0	0	0	0	0	0	0	0	0	0	0	0	0	0	0	0	0	0	0	0	0	0	0	0	0	0	0	0	0	0	0	0	0	0	0	0	0	0	0	0	0	0	0	0	0
0	0	0	0	0	0	0	0	0	0	0	0	0	0	0	0	0	0	0	0	0	0	0	0	0	0	0	0	0	0	0	0	0	0	0	0	0	0	0	0	0	0	0	0	0	0	0	0	0	0
0	0	0	0	0	0	0	0	0	0	0	0	0	0	0	0	0	0	0	0	0	0	0	0	0	0	0	0	0	0	0	0	0	0	0	0	0	0	0	0	0	0	0	0	0	0	0	0	0	0
0	0	0	0	0	0	0	0	0	0	0	0	0	0	0	0	0	0	0	0	0	0	0	0	0	0	0	0	0	0	0	0	0	0	0	0	0	0	0	0	0	0	0	0	0	0	0	0	0	0
0	0	0	0	0	0	0	0	0	0	0	0	0	0	0	0	0	0	0	0	0	0	0	0	0	0	0	0	0	0	0	0	0	0	0	0	0	0	0	0	0	0	0	0	0	0	0	0	0	0
0	0	0	0	0	0	0	0	0	0	0	0	0	0	0	0	0	0	0	0	0	0	0	0	0	0	0	0	0	0	0	0	0	0	0	0	0	0	0	0	0	0	0	0	0	0	0	0	0	0
0	0	0	0	0	0	0	0	0	0	0	0	0	0	0	0	0	0	0	0	0	0	0	0	0	0	0	0	0	0	0	0	0	0	0	0	0	0	0	0	0	0	0	0	0	0	0	0	0	0
0	0	0	0	0	0	0	0	0	0	0	0	0	0	0	0	0	0	0	0	0	0	0	0	0	0	0	0	0	0	0	0	0	0	0	0	0	0	0	0	0	0	0	0	0	0	0	0	0	0
0	0	0	0	0	0	0	0	0	0	0	0	0	0	0	0	0	0	0	0	0	0	0	0	0	0	0	0	0	0	0	0	0	0	0	0	0	0	0	0	0	0	0	0	0	0	0	0	0	0
0	0	0	0	0	0	0	0	0	0	0	0	0	0	0	0	0	0	0	0	0	0	0	0	0	0	0	0	0	0	0	0	0	0	0	0	0	0	0	0	0	0	0	0	0	0	0	0	0	0
0	0	0	0	0	0	0	0	0	0	0	0	0	0	0	0	0	0	0	0	0	0	0	0	0	0	0	0	0	0	0	0	0	0	0	0	0	0	0	0	0	0	0	0	0	0	0	0	0	0
0	0	0	0	0	0	0	0	0	0	0	0	0	0	0	0	0	0	0	0	0	0	0	0	0	0	0	0	0	0	0	0	0	0	0	0	0	0	0	0	0	0	0	0	0	0	0	0	0	0
0	0	0	0	0	0	0	0	0	0	0	0	0	0	0	0	0	0	0	0	0	0	0	0	0	0	0	0	0	0	0	0	0	0	0	0	0	0	0	0	0	0	0	0	0	0	0	0	0	0
0	0	0	0	0	0	0	0	0	0	0	0	0	0	0	0	0	0	0	0	0	0	0	0	0	0	0	0	0	0	0	0	0	0	0	0	0	0	0	0	0	0	0	0	0	0	0	0	0	0
0	0	0	0	0	0	0	0	0	0	0	0	0	0	0	0	0	0	0	0	0	0	0	0	0	0	0	0	0	0	0	0	0	0	0	0	0	0	0	0	0	0	0	0	0	0	0	0	0	0
0	0	0	0	0	0	0	0	0	0	0	0	0	0	0	0	0	0	0	0	0	0	0	0	0	0	0	0	0	0	0	0	0	0	0	0	0	0	0	0	0	0	0	0	0	0	0	0	0	0
0	0	0	0	0	0	0	0	0	0	0	0	0	0	0	0	0	0	0	0	0	0	0	0	0	0	0	0	0	0	0	0	0	0	0	0	0	0	0	0	0	0	0	0	0	0	0	0	0	0
0	0	0	0	0	0	0	0	0	0	0	0	0	0	0	0	0	0	0	0	0	0	0	0	0	0	0	0	0	0	0	0	0	0	0	0	0	0	0	0	0	0	0	0	0	0	0	0	0	0
0	0	0	0	0	0	0	0	0	0	0	0	0	0	0	0	0	0	0	0	0	0	0	0	0	0	0	0	0	0	0	0	0	0	0	0	0	0	0	0	0	0	0	0	0	0	0	0	0	0
0	0	0	0	0	0	0	0	0	0	0	0	0	0	0	0	0	0	0	0	0	0	0	0	0	0	0	0	0	0	0	0	0	0	0	0	0	0	0	0	0	0	0	0	0	0	0	0	0	0
0	0	0	0	0	0	0	0	0	0	0	0	0	0	0	0	0	0	0	0	0	0	0	0	0	0	0	0	0	0	0	0	0	0	0	0	0	0	0	0	0	0	0	0	0	0	0	0	0	0
0	0	0	0	0	0	0	0	0	0	0	0	0	0	0	0	0	0	0	0	0	0	0	0	0	0	0	0	0	0	0	0	0	0	0	0	0	0	0	0	0	0	0	0	0	0	0	0	0	0
0	0	0	0	0	0	0	0	0	0	0	0	0	0	0	0	0	0	0	0	0	0	0	0	0	0	0	0	0	0	0	0	0	0	0	0	0	0	0	0	0	0	0	0	0	0	0	0	0	0
0	0	0	0	0	0	0	0	0	0	0	0	0	0	0	0	0	0	0	0	0	0	0	0	0	0	0	0	0	0	0	0	0	0	0	0	0	0	0	0	0	0	0	0	0	0	0	0	0	0
[truncated: 250 more columns]

## Sheet: Figure 2d
0	0	0	2	0	0	0	0	0	0	0	0	0	0	0	0	0	0	0	0	1	1	1	1	0	0	0	0	0	0	0	0	0	0	0	0	0	0	2	0	0	0	0	1	2	1	0	0	3	2
0	0	0	0	0	0	0	0	0	0	0	0	0	0	1	0	0	0	0	0	0	0	0	0	1	0	0	0	0	0	0	0	0	0	0	0	0	0	0	0	0	0	0	1	2	0	0	1	2	0
0	0	0	2	0	0	0	0	0	0	0	0	0	0	0	0	0	1	0	1	0	1	0	1	0	0	0	0	0	0	0	0	0	0	0	0	0	0	0	0	0	0	0	0	0	0	0	0	1	0
0	0	0	0	0	0	0	0	0	0	0	0	0	0	0	0	0	0	0	0	0	0	0	0	0	0	0	0	0	0	2	0	0	0	0	1	2	0	0	0	0	1	0	0	0	0	0	2	2	0
0	0	0	0	0	0	0	0	0	0	0	1	0	0	0	0	0	0	1	0	0	0	0	0	0	0	0	0	0	0	2	2	0	0	2	0	0	1	0	0	0	0	0	2	0	0	0	2	0	1
0	0	0	0	0	0	0	0	0	0	0	0	0	0	0	4	4	0	0	0	0	0	0	0	0	0	0	0	0	0	4	2	0	0	1	1	0	0	0	0	0	0	0	5	2	6	4	2	2	0
0	0	0	0	0	0	0	0	2	0	0	2	0	0	0	0	2	5	0	0	0	0	0	0	0	0	4	2	6	6	8	6	0	0	0	1	0	0	0	0	0	1	0	0	2	0	2	0	0	1
0	0	0	0	0	0	0	0	0	0	0	2	2	1	2	4	0	0	1	0	0	0	0	0	0	4	2	2	0	0	0	0	2	4	0	0	1	0	2	0	0	0	0	0	0	0	0	0	0	0
0	0	0	0	0	0	0	2	0	0	2	2	2	0	0	2	1	1	0	0	0	0	0	0	0	2	0	0	0	0	0	0	2	6	3	1	0	3	1	0	5	0	3	2	0	0	0	0	0	0
0	0	0	0	0	0	6	0	0	0	0	4	2	2	2	3	1	3	1	0	0	0	0	2	2	0	0	8	0	2	0	0	0	0	6	0	9	2	0	2	0	4	2	0	0	0	2	0	2	0
0	0	0	0	0	2	0	2	0	0	0	0	0	2	0	0	0	1	0	0	0	0	0	4	2	0	0	4	2	2	0	0	2	2	6	6	4	5	0	2	0	0	0	0	0	0	0	0	0	2
0	0	0	0	0	2	0	4	2	0	1	0	0	2	4	0	0	1	0	0	0	0	4	4	6	2	0	3	4	0	0	0	0	0	0	0	1	4	4	0	2	0	0	0	0	0	0	2	0	0
0	0	0	0	0	0	0	0	4	0	1	0	0	0	2	0	0	0	4	0	0	0	4	0	0	0	6	1	0	2	0	4	2	3	2	0	0	1	1	0	0	2	2	2	0	0	0	0	0	0
0	0	0	0	0	2	0	0	4	2	0	0	2	0	0	0	2	0	0	2	2	2	0	2	0	2	1	2	0	0	2	0	0	2	2	5	2	1	4	0	1	2	2	0	0	0	0	2	2	1
0	0	0	0	0	0	0	0	0	2	2	0	0	0	0	0	1	0	8	4	4	0	0	0	0	2	4	0	2	0	4	2	4	0	4	3	5	6	2	7	2	0	2	0	2	2	2	4	4	1
0	0	0	0	0	0	0	2	0	2	0	2	2	0	3	4	4	4	0	0	2	2	2	4	0	2	10	0	0	6	0	0	4	0	2	2	2	2	2	4	2	0	4	0	0	0	4	2	2	0
0	0	0	0	2	0	0	0	0	0	6	0	0	0	0	2	0	0	0	0	0	4	0	0	2	0	0	0	0	2	0	1	0	0	0	2	0	5	1	2	0	0	4	4	0	2	0	2	0	1
0	0	0	0	2	0	0	0	0	0	0	0	2	4	2	0	0	0	0	0	0	4	0	0	1	6	2	0	1	2	0	0	0	0	0	0	5	1	0	1	6	0	0	2	2	2	0	2	0	0
0	0	0	0	2	0	0	0	0	4	1	0	4	4	2	0	2	0	0	0	2	2	6	2	4	0	2	0	1	0	0	2	0	0	7	3	5	2	0	3	2	0	0	4	4	2	0	0	0	3
0	0	0	0	2	0	2	0	1	0	0	0	2	0	2	0	0	0	0	2	2	0	0	2	10	0	2	2	6	0	0	0	0	2	1	2	0	0	4	2	4	0	3	0	0	0	4	0	1	2
1	0	0	0	0	0	0	0	0	0	0	0	0	0	0	0	2	0	0	0	2	4	1	0	2	2	4	4	1	6	4	0	0	4	0	1	0	4	2	4	0	6	0	0	2	1	2	2	2	1
0	0	0	0	0	0	0	0	0	2	1	0	0	0	6	0	0	0	0	0	2	4	0	0	0	0	0	0	0	0	2	0	4	0	3	2	0	2	0	2	3	2	0	0	2	0	1	0	6	7
2	0	0	0	0	0	0	0	0	0	2	0	0	2	2	2	0	0	0	0	2	1	2	0	1	3	1	2	0	1	0	8	0	1	0	2	1	2	6	4	3	1	2	6	6	3	0	3	4	2
0	0	0	0	0	0	0	0	1	0	0	0	0	0	4	0	0	0	0	2	2	5	2	0	2	0	3	0	0	2	2	5	7	5	4	1	1	2	4	3	1	8	4	2	0	2	1	6	0	7
0	0	0	0	0	1	0	0	0	0	1	0	0	6	2	4	0	0	0	2	4	2	4	1	0	2	0	1	0	4	7	4	3	4	10	4	5	8	10	5	4	6	2	2	0	0	0	4	1	3
0	0	0	0	0	0	1	4	1	2	0	3	1	2	1	0	0	0	1	0	3	2	5	3	0	4	4	5	4	3	1	0	3	0	3	8	1	2	2	14	10	0	2	3	1	4	0	0	2	2
0	0	0	0	1	0	0	1	1	0	0	1	7	0	4	2	0	0	4	0	5	5	2	6	8	2	6	7	4	5	5	5	0	7	0	2	5	0	6	2	3	10	0	1	2	3	2	2	5	3
0	0	2	2	2	1	0	3	1	0	0	4	0	3	2	0	0	2	2	1	9	8	7	4	12	10	7	8	6	3	9	6	6	0	8	6	5	3	0	3	2	6	5	4	0	4	6	4	3	2
0	1	0	4	2	1	4	3	0	2	2	0	0	2	2	2	1	2	6	9	4	1	1	10	10	14	5	5	2	1	1	5	7	0	1	2	4	6	2	0	2	0	5	6	6	0	6	2	7	5
0	0	0	0	0	2	4	2	2	2	2	4	2	0	1	7	2	0	5	13	11	9	7	6	6	6	10	12	14	8	0	3	1	5	0	3	1	3	3	3	1	2	3	2	6	4	4	3	5	5
0	0	0	0	4	0	5	2	0	4	8	2	4	4	2	6	5	3	5	5	4	2	11	8	3	6	8	10	7	6	9	3	6	16	4	6	4	1	3	1	0	0	0	5	4	3	2	3	4	11
0	0	0	1	0	1	0	0	1	1	4	2	8	4	0	2	8	6	8	4	0	6	11	4	4	3	6	6	6	6	2	6	9	5	4	0	3	0	2	5	1	0	11	7	5	5	4	2	1	5
0	0	2	1	4	1	4	5	1	3	2	0	6	3	7	2	8	14	7	4	1	7	4	5	4	11	3	8	7	6	4	5	5	9	9	3	1	2	7	6	11	8	13	12	5	2	4	6	3	7
0	0	0	3	3	1	0	0	4	2	0	4	2	6	11	9	3	4	8	9	9	9	3	10	5	2	4	5	3	7	4	8	6	6	4	8	6	0	2	1	11	12	7	3	4	4	1	2	2	8
0	0	0	0	4	1	2	3	0	2	8	2	8	5	5	4	2	8	13	15	9	5	6	5	10	4	2	7	1	7	8	2	9	5	3	12	12	15	4	9	6	12	3	1	12	7	3	4	4	5
0	0	0	0	1	0	0	0	3	5	2	2	3	6	9	12	16	12	7	6	3	1	3	6	4	3	3	8	7	5	16	13	8	9	2	4	12	5	9	2	5	3	13	2	2	10	4	6	8	10
0	0	0	1	2	2	0	2	2	2	9	9	8	14	6	25	15	17	6	5	9	7	2	8	11	2	7	0	9	4	2	6	5	2	12	6	1	2	4	5	4	9	2	5	7	2	7	11	11	2
1	0	1	0	2	1	2	5	2	6	5	4	8	1	14	2	4	10	2	15	12	9	10	7	10	11	14	9	7	4	5	6	6	1	4	5	8	2	15	12	10	10	7	9	7	10	11	5	11	6
0	0	0	0	0	2	9	4	7	5	3	4	3	10	2	0	4	12	13	9	4	5	7	11	3	4	15	13	8	1	5	12	4	8	3	7	8	7	5	10	0	9	10	9	6	9	15	20	11	10
0	2	0	1	1	2	2	4	3	0	1	9	11	10	4	7	2	14	10	4	4	5	5	1	8	10	6	8	8	15	17	15	7	10	8	12	16	9	4	5	0	7	10	17	6	11	17	7	9	10
0	0	0	3	0	2	4	2	2	4	0	6	5	6	2	9	4	2	11	2	0	7	9	0	3	10	9	4	4	9	18	16	16	9	9	9	12	6	3	4	4	6	5	12	14	13	5	11	17	11
0	0	2	3	2	4	5	0	1	7	6	11	16	6	3	6	8	14	1	11	11	11	10	6	9	1	4	4	2	1	10	8	16	14	15	5	9	8	7	8	4	3	10	13	8	13	2	5	13	11
0	0	0	1	3	6	6	5	8	4	16	8	9	10	13	15	15	12	11	13	27	9	15	9	8	5	2	5	8	4	3	9	11	11	12	13	7	15	7	15	3	8	10	3	10	6	17	6	11	12
0	0	1	1	2	0	3	3	2	9	3	11	6	17	4	8	14	20	15	6	12	8	10	4	7	5	3	7	14	4	6	3	20	15	3	10	6	11	10	8	11	2	7	6	10	9	4	16	8	1
0	2	0	0	8	2	1	5	2	8	10	10	11	7	12	10	7	5	4	9	5	8	10	18	1	5	4	12	7	7	8	11	9	6	6	8	6	15	11	8	9	8	7	7	16	15	15	12	12	9
0	0	0	2	2	4	0	6	4	7	4	9	16	9	10	13	12	6	3	11	5	20	4	6	14	11	8	3	9	12	10	10	8	11	4	13	6	14	15	14	20	13	11	7	12	12	5	17	4	6
0	0	0	2	4	2	4	4	5	3	14	10	11	6	0	2	6	5	7	1	8	10	1	7	12	16	14	12	13	18	18	17	23	17	15	14	14	11	4	7	11	13	8	7	8	7	14	10	11	13
0	0	1	2	3	3	2	5	11	6	13	7	11	8	16	11	5	8	9	10	16	9	10	9	7	6	11	7	20	11	32	14	10	10	25	11	16	3	6	5	13	6	11	12	10	8	17	24	17	13
0	0	0	1	0	2	4	4	6	15	9	19	11	14	8	12	10	4	11	10	7	24	11	23	17	13	8	13	13	25	20	9	6	9	6	9	15	17	9	11	13	6	6	12	15	15	16	12	10	10
0	0	4	3	3	4	5	12	3	3	13	13	6	13	16	9	12	6	9	15	17	10	9	18	18	19	11	21	4	12	11	20	17	8	10	14	9	17	18	16	15	12	17	10	12	16	12	13	4	13
0	1	4	2	4	7	14	6	19	15	11	22	13	13	10	20	12	20	13	15	12	8	19	15	23	25	18	10	16	19	6	10	13	14	13	9	23	19	25	25	23	11	16	7	11	13	16	10	9	4
0	1	0	0	1	4	13	6	10	3	16	6	13	19	8	26	22	10	17	8	11	11	12	9	14	8	9	24	26	15	7	10	7	9	14	20	22	17	17	17	17	22	7	14	7	4	27	14	10	10
0	1	5	3	2	7	15	6	3	9	18	11	14	13	26	17	20	12	10	14	11	22	28	11	10	26	8	18	14	4	12	8	12	10	27	12	18	27	27	26	15	15	12	12	13	13	9	18	13	17
0	2	4	4	0	9	13	10	3	17	13	12	5	11	12	19	23	17	17	14	15	4	25	22	17	12	24	23	15	31	14	11	7	19	19	21	17	9	22	14	9	14	11	8	7	12	24	22	17	17
2	2	4	6	5	3	15	13	18	14	13	3	16	12	9	16	14	13	21	19	19	11	12	27	20	24	22	14	13	13	11	13	5	11	12	14	16	21	8	18	29	19	23	20	16	21	15	21	22	16
0	2	7	8	11	14	12	7	18	27	16	14	18	36	17	22	27	9	15	29	27	26	16	15	23	21	20	11	17	7	16	14	23	25	35	27	20	12	17	19	22	21	14	19	18	19	33	17	44	25
0	2	5	4	6	4	16	17	11	27	19	16	18	21	13	15	24	36	17	20	21	28	23	13	24	9	25	17	18	11	14	9	20	13	17	20	19	17	18	29	31	22	20	14	18	23	21	31	34	29
0	0	5	9	12	14	11	16	21	26	17	26	24	14	27	26	30	18	34	35	33	23	23	18	14	36	23	26	10	16	15	18	14	20	12	14	12	17	21	19	24	23	31	34	23	31	23	7	27	45
0	5	3	10	6	18	12	8	28	20	17	23	12	11	32	26	22	32	25	16	33	37	26	32	22	18	19	32	33	23	15	26	25	11	20	28	27	22	36	23	24	37	32	40	58	27	27	22	17	27
0	0	5	8	9	13	14	23	14	25	15	22	19	11	20	34	14	18	22	21	24	22	26	23	28	22	39	18	27	15	20	22	17	25	18	22	34	24	23	34	24	33	39	37	20	34	17	17	15	38
0	7	1	7	9	13	8	28	27	31	16	25	15	26	25	20	35	23	19	30	20	28	32	21	22	22	23	23	22	16	32	23	22	35	34	37	32	19	24	36	26	35	46	34	35	44	25	20	26	48
0	2	6	7	16	7	31	24	24	26	19	8	20	26	22	27	16	32	9	31	26	18	32	28	27	30	24	28	24	20	35	23	40	39	54	31	50	40	22	24	34	50	39	39	35	40	31	34	48	53
0	7	0	3	16	23	13	13	30	28	24	16	21	23	28	23	23	25	33	16	35	34	23	30	34	24	24	21	24	30	25	33	30	38	30	21	27	29	39	45	41	33	21	33	19	14	29	26	27	28
0	4	8	12	18	20	25	24	22	19	30	29	36	21	19	37	40	63	40	31	34	32	28	40	29	22	19	22	22	31	31	49	40	36	34	29	32	36	41	23	19	36	42	38	39	26	31	58	53	58
1	5	15	16	17	12	16	20	17	19	29	39	34	33	32	28	49	38	40	27	24	25	25	26	36	36	29	39	35	28	37	30	37	38	37	41	34	33	28	17	28	32	44	55	47	29	41	32	68	42
1	6	8	15	26	28	27	19	26	36	25	45	56	55	32	40	37	38	47	29	8	26	34	20	43	32	40	40	50	47	45	53	49	34	30	39	32	33	28	50	41	18	30	38	47	57	57	42	49	73
1	2	7	15	32	29	32	39	46	44	50	40	50	31	44	36	37	35	60	38	32	25	36	37	46	40	40	50	53	61	80	61	20	37	37	33	37	34	34	55	50	56	49	51	62	75	53	67	51	44
2	7	12	36	20	30	27	24	39	44	46	52	34	40	47	56	47	44	52	48	26	41	44	49	34	37	59	60	35	71	58	39	41	59	33	38	26	42	55	29	30	61	46	54	43	47	52	70	65	69
1	11	17	24	26	26	31	42	41	50	57	35	52	52	47	67	52	48	56	67	45	42	46	46	43	55	76	81	73	67	58	47	58	59	46	50	65	58	51	53	43	42	41	47	36	50	50	54	81	55
1	6	26	31	40	41	29	34	47	62	55	51	50	70	64	72	58	59	55	64	67	51	48	46	51	71	64	55	61	42	34	37	62	32	41	48	70	41	77	69	59	40	61	41	53	46	47	68	50	58
1	10	24	48	47	64	63	71	47	32	43	66	41	68	87	60	78	86	87	104	85	80	90	53	60	66	73	66	53	57	42	49	38	61	47	39	42	59	66	69	68	60	56	51	57	68	56	53	49	72
1	10	32	45	52	60	57	75	84	74	72	59	83	99	85	66	43	72	108	66	94	87	42	72	50	60	64	50	56	73	71	57	74	57	67	67	72	71	59	71	62	52	69	47	55	71	63	54	64	74
4	27	61	59	65	64	65	71	80	92	69	87	98	80	78	90	53	67	72	87	85	105	88	52	52	50	57	75	80	75	79	65	60	75	67	59	68	76	88	84	53	56	59	68	58	63	90	84	57	80
3	30	60	70	74	87	110	103	119	103	96	92	81	94	79	99	111	87	94	68	75	83	79	95	94	87	97	86	78	88	91	77	70	77	115	78	92	66	60	51	66	52	69	81	65	81	90	91	85	61
13	44	73	98	65	105	130	132	105	119	102	112	122	120	88	98	112	91	95	92	81	102	101	139	146	108	90	82	97	80	89	90	85	62	82	86	98	72	66	42	67	54	46	67	43	74	45	62	68	79
3	56	75	109	123	149	144	134	129	129	142	140	112	89	92	96	97	100	123	127	116	101	144	106	114	128	112	160	131	115	102	109	113	100	98	70	67	89	101	92	84	81	67	68	115	80	96	100	113	100
19	102	134	173	177	207	164	178	127	136	159	126	164	144	119	122	135	137	156	143	135	154	141	135	124	132	129	126	111	145	139	113	155	145	134	115	88	70	61	95	81	98	112	98	120	112	113	109	120	141
45	175	237	239	242	203	177	180	200	176	148	140	190	195	175	180	178	151	132	170	180	130	106	144	112	86	110	111	120	110	122	123	97	108	131	134	111	118	89	105	120	128	112	104	112	122	113	91	105	97
99	357	436	376	315	298	285	243	244	235	232	237	199	188	175	168	188	160	152	200	151	126	138	129	151	111	130	147	134	137	143	167	151	133	128	156	135	161	151	143	152	142	141	107	120	133	138	121	139	133
500	1061	786	634	549	502	409	335	331	280	262	271	257	239	254	227	198	195	161	141	190	171	182	184	181	187	189	150	178	153	161	144	128	149	134	126	147	137	115	127	115	123	169	147	122	97	116	122	109	126
1217	2940	1970	1524	1024	821	719	576	486	347	371	325	282	206	245	246	261	270	291	203	210	205	192	149	212	195	169	148	134	160	167	158	166	127	130	142	140	138	182	147	145	146	124	107	102	132	114	123	128	150
143	774	1169	1208	1260	1151	1027	860	714	639	556	528	481	487	436	356	318	309	299	239	232	282	243	221	192	183	214	186	173	165	176	191	164	185	137	107	145	142	124	143	161	153	157	158	144	115	115	106	111	95
53	291	532	614	634	603	674	749	720	769	632	587	562	484	460	443	383	338	325	354	341	252	295	261	327	267	241	260	224	178	165	155	144	158	163	193	152	141	131	119	125	139	144	160	152	161	155	131	113	98
11	139	256	365	441	422	490	505	491	542	605	576	571	574	521	484	430	394	398	328	330	363	299	317	306	244	270	283	260	282	291	221	183	206	191	163	211	169	215	187	157	143	153	134	160	145	145	162	176	139
7	92	167	225	257	299	351	324	405	375	431	434	428	407	409	409	417	427	410	408	416	390	372	361	290	252	260	254	236	253	274	284	285	252	213	169	195	209	173	191	188	217	184	200	180	164	134	115	162	183
8	46	97	139	208	217	237	262	276	321	274	311	331	350	339	368	390	376	377	310	323	362	358	344	315	318	272	273	225	255	179	201	261	235	231	259	216	212	223	212	214	182	199	194	193	193	151	132	150	156
0	33	82	135	124	217	190	235	276	255	271	226	222	251	286	294	277	262	312	344	331	308	289	306	364	347	301	288	292	229	233	247	224	254	227	201	228	183	207	212	156	144	228	196	192	227	210	201	168	177
0	13	49	98	100	109	153	150	172	191	192	212	209	169	185	231	229	274	255	210	279	292	271	275	238	225	276	280	290	263	289	246	260	276	240	252	249	202	186	201	156	182	155	148	166	187	205	212	220	209
0	16	40	68	99	120	135	161	172	150	187	154	208	199	173	161	188	181	219	228	249	227	234	198	254	258	235	261	278	312	323	267	266	240	239	234	229	232	220	247	235	219	201	194	152	176	176	184	162	163
0	5	33	41	73	90	131	105	152	166	131	167	159	181	204	160	165	174	181	209	177	177	229	232	219	239	240	184	203	201	215	239	221	255	266	252	224	188	193	208	209	232	223	193	179	147	147	179	213	183
0	7	21	48	39	56	104	115	101	114	119	115	155	164	153	174	145	118	136	146	156	181	153	203	207	212	205	167	156	153	188	179	213	195	204	223	248	217	193	234	208	185	179	153	177	192	183	168	154	132
0	3	19	33	30	57	56	87	94	89	90	122	117	127	150	161	159	159	131	88	112	132	123	141	176	173	181	190	190	163	142	139	187	193	189	188	255	216	193	206	159	180	193	181	168	161	153	159	148	172
0	1	12	27	26	35	42	67	71	86	94	90	79	90	99	142	120	133	149	119	90	125	120	96	104	105	156	179	167	186	194	173	154	146	132	169	157	176	176	170	194	191	152	169	155	163	148	133	151	123
2	3	13	22	35	36	33	54	59	64	85	74	79	93	115	91	107	124	133	147	134	126	118	121	111	75	92	108	140	131	159	144	136	172	167	173	178	150	184	204	163	156	172	142	150	140	132	154	125	144
0	0	8	10	31	16	40	36	47	41	63	72	79	83	99	121	74	70	96	119	142	130	119	121	125	115	109	109	104	91	106	139	131	143	135	118	143	176	154	142	157	139	139	130	150	155	147	159	151	103
0	2	5	15	28	28	26	30	49	63	51	70	74	66	76	90	92	79	57	73	96	117	123	116	117	108	116	122	103	108	108	87	91	107	138	124	121	116	142	110	132	151	118	138	145	142	146	144	146	109
0	0	4	15	18	36	21	34	30	47	53	62	73	49	72	73	104	78	91	99	90	84	90	86	123	111	95	99	87	110	134	109	124	119	151	133	140	123	115	118	119	154	149	140	145	147	164	118	132	119
0	2	3	14	28	26	20	25	35	32	44	56	50	45	49	57	64	79	72	70	109	82	97	95	105	129	101	98	103	74	94	100	102	107	86	93	111	103	90	105	134	107	126	123	121	117	114	118	100	109
0	0	3	11	12	17	18	13	29	40	34	37	47	46	43	39	68	92	94	80	45	57	90	86	58	80	106	109	118	100	92	97	93	99	111	127	110	130	123	108	89	124	122	141	123	79	86	90	100	89
0	3	1	9	14	18	26	12	13	29	35	33	36	40	39	49	46	72	70	59	43	52	54	52	57	68	78	85	94	124	102	91	88	101	99	78	87	108	126	141	113	112	118	85	148	137	140	105	92	71
0	0	2	8	15	17	25	25	13	16	30	25	46	35	36	39	39	45	81	70	46	49	59	65	56	71	75	101	81	72	87	117	106	79	82	100	90	65	105	91	120	76	96	75	84	104	95	97	99	102
2	0	2	4	13	18	13	27	25	14	31	18	34	47	47	33	34	44	48	58	76	73	60	61	55	57	77	59	92	91	92	62	65	93	66	81	112	114	100	98	101	99	92	104	79	104	100	91	93	103
0	0	2	2	7	10	15	19	25	22	19	35	16	27	38	44	40	44	63	60	67	55	47	50	81	58	51	53	60	60	84	70	64	52	68	76	80	72	94	88	79	89	80	82	101	109	112	79	107	101
0	0	6	1	6	11	12	18	23	26	28	28	27	25	27	45	29	27	53	56	77	59	58	51	58	66	70	78	57	83	85	95	69	75	52	45	49	76	62	76	77	72	79	103	55	80	81	92	81	81
0	0	7	1	3	16	24	9	17	27	24	14	39	29	33	37	22	39	36	33	41	68	67	66	54	57	67	61	83	59	66	74	90	85	83	79	52	69	53	87	81	75	99	97	103	85	81	89	66	73
0	0	2	5	6	2	17	10	19	17	24	31	28	41	15	46	30	13	29	46	36	53	56	67	57	46	54	60	62	62	88	65	76	81	58	66	56	43	65	66	81	75	81	91	105	89	71	85	81	69
0	0	0	1	1	8	6	13	11	7	10	26	23	24	18	16	24	34	22	23	43	26	50	40	63	50	41	38	38	40	38	66	74	78	73	74	95	82	87	83	66	78	82	71	71	94	85	111	84	75
2	0	0	0	1	7	10	15	7	11	20	23	29	26	39	22	36	30	53	35	37	48	25	44	37	74	49	41	44	39	42	61	77	53	60	83	74	98	95	78	89	104	97	73	68	69	76	80	88	67
0	0	2	1	1	5	5	6	13	28	14	11	12	24	31	34	42	36	23	38	32	48	49	39	46	36	60	31	42	42	30	25	37	45	54	37	49	48	60	66	83	42	64	70	59	66	63	61	88	62
0	0	0	1	2	1	14	5	11	15	10	5	22	14	32	31	31	30	38	29	53	27	27	46	44	30	36	59	28	44	34	30	43	26	34	52	44	33	41	58	49	57	78	55	71	80	67	57	76	97
0	0	1	2	1	3	6	9	8	7	9	21	17	15	12	23	31	37	22	16	30	50	37	24	39	32	31	45	52	36	55	25	36	48	45	30	46	29	27	40	46	42	32	81	41	52	72	65	60	68
0	0	0	0	0	2	5	7	9	13	13	12	13	7	13	15	20	16	38	38	20	14	53	42	34	30	29	36	33	35	33	38	34	44	55	41	26	40	51	59	55	58	39	44	82	61	48	49	58	57
0	0	0	2	0	3	8	9	9	9	19	13	17	12	8	10	7	21	23	17	30	30	30	38	43	21	27	16	26	21	52	39	43	37	34	36	36	40	30	32	34	48	41	31	59	57	36	65	49	55
0	0	1	0	0	1	1	8	7	9	11	19	15	7	9	11	11	15	11	16	11	25	28	30	40	50	20	29	15	34	20	36	43	32	35	42	48	34	21	32	29	34	41	38	41	50	34	42	76	66
0	0	0	2	0	0	0	13	9	6	9	10	11	11	15	8	11	14	19	13	25	9	21	29	34	46	49	47	51	45	41	32	40	33	45	42	57	36	47	41	35	52	47	59	43	52	40	26	45	40
0	2	0	0	0	0	1	5	8	5	5	3	15	13	8	11	8	5	17	21	15	21	17	14	27	31	40	40	22	29	29	26	37	44	35	35	48	43	39	34	50	45	52	37	64	43	56	36	50	50
0	0	0	0	0	0	0	2	11	7	2	12	11	19	12	13	13	5	6	16	18	16	16	20	27	24	38	30	39	34	47	42	27	30	24	39	40	50	34	58	37	36	47	38	55	45	47	50	62	49
0	2	0	0	2	0	2	4	3	7	15	8	11	8	18	20	16	16	18	12	16	17	17	11	4	28	24	23	12	23	44	37	57	47	47	16	42	37	50	34	53	39	54	38	42	54	49	59	35	41
0	0	0	2	0	1	1	3	6	10	10	5	6	16	28	18	19	22	11	20	9	20	9	16	12	9	17	33	33	43	24	23	25	44	43	36	28	37	31	33	28	34	50	45	34	25	39	41	38	58
0	0	0	0	1	2	3	5	9	7	5	11	4	5	11	21	13	11	9	11	14	16	20	16	21	14	25	23	39	21	21	25	14	30	33	37	36	31	35	33	31	31	27	27	36	47	51	55	61	42
0	0	0	0	2	0	4	1	4	4	8	4	11	9	3	15	14	7	6	9	17	14	19	30	23	18	15	13	16	20	19	19	17	20	35	34	32	27	30	22	29	19	23	32	30	32	56	50	47	52
0	0	0	0	1	2	2	1	2	5	6	3	6	2	0	4	9	9	12	7	11	12	18	10	22	29	16	7	15	27	23	17	16	5	14	31	28	39	30	22	28	32	17	31	33	45	39	40	51	38
0	0	0	0	0	2	3	0	2	3	7	3	5	5	6	6	8	18	7	13	9	8	10	12	4	19	24	24	20	27	27	21	22	15	14	22	23	25	33	27	30	34	38	25	26	29	44	33	32	26
0	0	0	0	2	5	0	0	4	0	3	3	3	4	2	1	8	6	19	6	13	2	4	19	12	13	11	21	27	24	20	30	22	19	17	17	17	19	20	28	26	24	33	14	23	16	20	24	26	23
0	0	0	0	0	0	2	0	1	4	5	10	8	2	2	1	4	8	12	16	9	15	7	9	7	9	11	17	20	25	28	14	40	30	20	13	19	22	21	18	25	41	24	38	40	16	20	22	25	29
0	0	0	0	0	0	1	1	0	1	3	5	8	4	6	3	0	5	2	9	10	20	5	3	12	7	16	9	9	16	16	35	18	31	30	35	14	17	14	26	26	25	33	29	22	42	22	16	24	37
0	0	0	0	0	0	0	0	0	2	2	4	8	7	5	6	6	4	4	6	7	6	10	6	3	5	13	13	13	4	7	17	21	14	26	25	18	14	16	15	12	11	22	26	23	34	30	27	26	30
0	0	0	0	0	0	0	0	0	0	9	4	5	9	0	7	8	7	6	3	6	13	15	7	15	5	4	10	13	18	16	8	10	18	9	21	31	19	13	25	11	16	11	16	20	16	27	23	19	24
0	0	0	0	2	0	0	0	0	0	0	5	4	9	12	6	10	11	10	6	6	2	8	8	6	10	10	11	12	16	12	13	11	7	17	22	25	40	22	14	25	11	17	23	11	15	13	29	27	17
0	0	0	0	0	0	0	2	0	0	1	1	4	4	8	1	1	0	4	1	1	12	4	9	9	9	9	9	10	7	13	15	12	16	13	6	17	20	38	40	29	26	19	32	26	21	28	25	23	13
0	0	0	0	0	0	0	1	0	0	1	0	5	5	3	9	0	2	2	5	2	4	13	8	15	13	14	10	5	16	2	20	20	11	6	7	21	14	16	22	30	37	36	32	25	31	24	14	15	25
0	0	0	0	0	0	0	0	0	0	0	0	1	5	5	3	4	3	3	5	6	5	1	8	3	6	9	8	9	9	9	6	11	21	13	13	18	19	18	18	9	20	31	30	15	3	3	19	14	14
0	0	0	0	0	0	0	0	0	0	0	1	1	2	12	2	3	5	6	3	6	2	2	2	7	4	10	19	17	17	22	12	6	11	26	24	15	18	14	21	17	10	15	27	48	35	20	16	23	20
0	0	0	0	0	0	0	0	1	0	0	2	0	1	4	8	4	3	4	0	1	3	3	4	4	1	0	9	16	3	10	18	15	4	15	20	12	20	27	18	17	31	15	12	22	30	28	28	19	23
0	0	0	0	0	0	0	0	0	0	0	0	2	1	4	9	2	2	0	6	5	2	1	3	3	8	3	4	5	11	6	6	14	20	10	12	17	11	13	20	10	26	18	15	17	18	15	20	21	17
0	0	0	0	0	0	2	0	0	0	0	0	2	0	0	3	7	1	1	0	0	4	2	3	3	4	4	7	2	1	13	10	10	18	17	21	18	22	15	13	13	11	15	16	11	21	17	10	19	14
0	0	0	0	0	0	0	0	0	0	0	0	0	1	2	1	5	6	4	2	1	2	1	5	7	4	5	4	5	0	0	9	8	18	15	15	7	18	22	22	17	14	5	13	10	18	7	15	9	1
0	0	0	0	0	0	2	0	0	0	0	0	0	1	3	3	3	2	5	9	0	0	2	0	4	8	8	3	3	0	0	3	11	13	11	8	11	11	12	11	24	19	20	9	9	9	14	15	21	5
0	0	0	0	0	0	0	0	0	0	0	0	0	1	0	0	3	6	3	4	8	0	2	1	0	0	11	2	7	8	2	4	5	3	7	2	5	1	10	8	12	12	11	21	19	18	13	11	10	11
0	0	0	0	0	2	0	0	0	0	0	0	0	0	1	0	0	2	0	6	2	7	6	8	1	3	4	12	2	3	4	0	1	0	5	9	4	7	5	3	11	4	13	3	11	19	26	7	11	12
0	0	0	0	0	0	0	0	0	0	0	0	0	0	1	0	0	1	0	0	7	6	2	3	4	6	7	9	11	8	10	13	4	5	2	6	11	7	7	5	5	7	6	15	10	7	12	32	15	7
0	0	0	0	0	0	0	0	0	0	0	0	0	0	0	0	0	2	5	4	4	9	1	3	5	1	1	4	13	4	5	7	14	3	2	3	7	7	6	8	5	2	6	2	13	17	12	11	17	20
0	0	0	0	0	0	0	0	0	0	0	0	0	0	0	4	0	0	0	0	2	5	10	8	13	3	1	0	4	10	7	3	3	14	11	5	6	7	8	14	13	11	6	8	0	9	9	9	12	19
0	0	0	0	0	0	0	0	0	0	0	0	0	0	0	3	0	0	0	0	0	6	3	4	5	8	1	1	4	4	3	6	0	2	9	3	5	4	16	2	6	14	21	7	13	3	5	13	11	10
0	0	0	0	0	0	0	0	0	0	0	0	0	0	0	1	2	0	0	0	0	0	5	4	4	3	10	5	1	7	11	13	2	0	1	5	2	6	4	13	8	13	5	12	4	13	14	11	13	11
0	0	0	0	0	0	0	0	0	0	0	0	0	0	0	0	4	0	0	0	0	0	0	1	0	7	5	9	11	5	2	2	12	7	1	1	7	11	14	10	6	7	8	12	15	12	12	20	13	13
0	0	0	0	0	0	0	0	0	0	0	0	0	0	0	0	1	4	0	0	0	0	0	1	2	0	2	10	7	3	5	3	6	10	9	3	10	6	4	4	7	4	9	1	18	7	5	6	6	8
0	0	0	0	0	0	0	0	0	0	0	0	0	0	0	0	0	6	0	0	0	0	0	0	0	4	1	6	2	10	6	3	6	2	8	8	10	0	2	6	2	4	3	7	4	7	6	6	11	3
0	0	0	0	0	0	0	0	0	0	0	0	0	0	0	0	0	1	2	2	0	0	0	0	0	0	1	3	7	7	8	2	0	3	3	6	4	9	4	10	10	6	14	10	2	8	9	5	7	3
0	0	0	0	0	0	0	0	0	0	0	0	0	0	0	0	0	0	3	2	4	0	0	0	0	0	1	0	0	5	3	3	1	1	0	0	3	2	3	0	8	6	3	5	12	8	6	5	4	6
0	0	0	0	0	0	0	0	0	0	0	0	0	0	0	0	0	0	2	0	2	0	0	0	0	0	1	0	0	1	6	7	1	3	3	0	2	1	2	3	2	5	9	9	9	10	4	3	8	8
0	0	0	0	0	0	0	0	0	0	0	0	0	0	0	0	0	0	1	1	0	2	0	0	0	0	0	0	0	0	1	2	5	5	1	2	1	1	2	3	0	4	2	2	0	0	6	6	0	2
0	0	0	0	0	0	0	0	0	0	0	0	0	0	0	0	0	0	0	1	0	4	2	0	0	0	0	0	0	0	1	3	6	4	5	3	0	0	1	2	1	0	3	0	0	0	1	3	8	8
0	0	0	0	0	0	0	0	0	0	0	0	0	0	0	0	0	0	0	0	3	1	2	6	3	3	1	0	0	0	2	6	5	2	0	4	1	0	0	1	4	4	0	0	0	0	0	2	2	6
0	0	0	0	0	0	0	0	0	0	0	0	0	0	0	0	0	0	0	0	0	2	0	0	6	4	0	0	2	2	5	0	1	5	2	1	7	7	2	0	0	3	3	2	2	0	1	0	5	3
0	0	0	0	0	0	0	0	0	0	0	0	0	0	0	0	0	0	0	0	0	1	0	2	0	0	4	2	2	2	1	0	0	6	4	1	4	3	6	5	4	3	3	3	4	3	0	0	1	2
0	0	0	0	0	0	0	0	0	0	0	0	0	0	0	0	0	0	0	0	0	0	2	0	0	0	2	2	2	2	0	2	0	2	3	8	4	2	0	3	4	0	4	3	1	3	4	0	3	1
0	0	0	0	0	0	0	0	0	0	0	0	0	0	0	0	0	0	0	0	0	0	1	1	0	0	0	2	0	0	0	1	0	0	4	0	3	3	3	0	0	1	0	2	0	2	3	4	3	1
0	0	0	0	0	0	0	0	0	0	0	0	0	0	0	0	0	0	0	0	0	0	0	0	0	0	0	0	0	0	0	0	1	0	2	0	2	0	3	3	3	2	2	5	2	3	5	5	5	8
0	0	0	0	0	0	0	0	0	0	0	0	0	0	0	0	0	0	0	0	0	0	0	0	0	0	0	0	0	2	0	2	1	0	2	2	1	0	2	0	0	0	0	1	1	1	0	0	0	0
[truncated: 110 more columns]

## Sheet: Figure 3a
x-axis	solvent	solvent	BrCl	BrCl	Cl	Cl	I	I
-0.5	0.846	0.832	0.951	0.951	0.852	1.124	0.177	0.853
-0.5	0.874	0.833	0.951	0.951	0.853	1.119	0.153	0.971
-0.499	0.893	0.828	0.588	0.588	0.821	1.122	0.198	2.128
-0.499	0.767	0.831	0.67	0.67	0.821	1.123	0.274	0.743
-0.499	0.734	0.828	0.619	0.619	0.805	1.094	0.157	0.872
-0.499	0.777	0.833	0.614	0.614	0.817	1.096	0.213	0.887
-0.498	0.764	0.826	0.621	0.621	0.816	1.1	0.17	0.818
-0.498	0.783	0.837	0.622	0.622	0.821	1.102	0.123	0.861
-0.498	0.837	0.833	0.625	0.625	0.822	1.106	0.176	0.98
-0.497	0.811	0.837	0.633	0.633	0.826	1.127	0.243	1.365
-0.497	0.826	0.831	0.64	0.64	0.823	1.105	0.165	0.767
-0.497	0.794	0.845	0.642	0.642	0.826	1.109	0.225	0.919
-0.496	0.796	0.846	0.637	0.637	0.838	1.105	0.182	0.962
-0.496	0.71	0.857	0.641	0.641	0.849	1.127	0.239	0.808
-0.496	0.706	0.854	0.628	0.628	0.839	1.105	0.241	0.829
-0.496	0.718	0.855	0.67	0.67	0.787	1.104	0.335	1.592
-0.495	0.778	0.864	0.628	0.628	0.804	1.096	0.368	0.729
-0.495	0.727	0.849	0.662	0.662	0.83	1.093	0.274	1.039
-0.495	0.677	0.844	0.624	0.624	0.813	1.095	0.29	0.911
-0.494	0.693	0.829	0.626	0.626	0.826	1.095	0.354	0.783
-0.494	0.726	0.831	0.666	0.666	0.828	1.099	0.314	0.773
-0.494	0.718	0.83	0.705	0.705	0.826	1.107	0.286	1.131
-0.493	0.714	0.83	0.619	0.619	0.82	1.114	0.502	1.61
-0.493	0.75	0.823	0.66	0.66	0.825	1.115	0.316	0.98
-0.493	0.758	0.844	0.657	0.657	0.829	1.107	0.326	1.024
-0.493	0.77	0.821	0.627	0.627	0.817	1.107	0.285	0.919
-0.492	0.775	0.835	0.626	0.626	0.815	1.128	0.241	0.792
-0.492	0.787	0.835	0.624	0.624	0.821	1.09	0.275	0.872
-0.492	0.788	0.834	0.624	0.624	0.817	1.074	0.292	1.784
-0.491	0.799	0.846	0.625	0.625	0.824	1.08	0.374	0.755
-0.491	0.805	0.857	0.63	0.63	0.821	1.082	0.31	0.962
-0.491	0.781	0.849	0.633	0.633	0.82	1.083	0.311	0.985
-0.49	0.73	0.839	0.641	0.641	0.818	1.087	0.283	0.767
-0.49	0.759	0.846	0.647	0.647	0.824	1.083	0.29	0.746
-0.49	0.761	0.85	0.644	0.644	0.828	1.077	0.316	1.157
-0.49	0.731	0.843	0.647	0.647	0.842	1.082	0.458	1.306
-0.489	0.772	0.861	0.638	0.638	0.838	1.079	0.243	0.936
-0.489	0.778	0.853	0.615	0.615	0.841	1.078	0.281	0.868
-0.489	0.763	0.863	0.615	0.615	0.846	1.088	0.3	0.802
-0.488	0.708	0.853	0.623	0.623	0.837	1.092	0.255	0.818
-0.488	0.714	0.868	0.623	0.623	0.829	1.083	0.294	0.836
-0.488	0.729	0.874	0.626	0.626	0.819	1.091	0.357	1.458
-0.487	0.738	0.866	0.621	0.621	0.81	1.086	0.426	0.755
-0.487	0.744	0.844	0.621	0.621	0.811	1.083	0.339	0.802
-0.487	0.748	0.854	0.625	0.625	0.813	1.1	0.304	0.895
-0.487	0.722	0.863	0.623	0.623	0.817	1.108	0.306	0.829
-0.486	0.692	0.856	0.622	0.622	0.822	1.118	0.296	0.749
-0.486	0.616	0.847	0.625	0.625	0.818	1.116	0.289	1.066
-0.486	0.578	0.846	0.623	0.623	0.812	1.116	0.395	0.948
-0.485	0.63	0.847	0.618	0.618	0.812	1.114	0.219	0.818
-0.485	0.607	0.851	0.618	0.618	0.804	1.1	0.347	0.815
-0.485	0.615	0.844	0.623	0.623	0.818	1.091	0.285	0.732
-0.484	0.672	0.843	0.617	0.617	0.816	1.085	0.228	0.783
-0.484	0.63	0.85	0.628	0.628	0.817	1.084	0.215	0.723
-0.484	0.616	0.85	0.649	0.649	0.813	1.09	0.336	1.061
-0.484	0.609	0.849	0.652	0.652	0.817	1.091	0.411	0.746
-0.483	0.585	0.843	0.658	0.658	0.812	1.088	0.326	0.822
-0.483	0.586	0.846	0.66	0.66	0.821	1.086	0.303	0.818
-0.483	0.589	0.842	0.654	0.654	0.823	1.083	0.243	0.698
-0.482	0.625	0.848	0.645	0.645	0.84	1.093	0.232	0.682
-0.482	0.588	0.844	0.633	0.633	0.842	1.083	0.243	1.05
-0.482	0.583	0.858	0.634	0.634	0.846	1.077	0.389	0.971
-0.481	0.569	0.861	0.639	0.639	0.832	1.082	0.244	0.872
-0.481	0.577	0.87	0.637	0.637	0.836	1.085	0.281	0.805
-0.481	0.58	0.875	0.638	0.638	0.821	1.069	0.239	0.68
-0.481	0.588	0.873	0.638	0.638	0.811	1.07	0.229	0.758
-0.48	0.568	0.865	0.635	0.635	0.815	1.067	0.176	0.907
-0.48	0.564	0.856	0.638	0.638	0.817	1.067	0.262	1.072
-0.48	0.566	0.839	0.637	0.637	0.818	1.073	0.254	0.717
-0.479	0.56	0.847	0.635	0.635	0.803	1.091	0.194	0.776
-0.479	0.575	0.853	0.637	0.637	0.814	1.094	0.228	0.717
-0.479	0.56	0.855	0.637	0.637	0.812	1.09	0.204	0.709
-0.478	0.569	0.852	0.636	0.636	0.817	1.085	0.162	0.69
-0.478	0.566	0.844	0.633	0.633	0.818	1.09	0.239	1.077
-0.478	0.587	0.847	0.634	0.634	0.811	1.079	0.345	0.887
-0.478	0.6	0.848	0.637	0.637	0.807	1.069	0.243	0.786
-0.477	0.593	0.836	0.644	0.644	0.808	1.062	0.299	0.776
-0.477	0.583	0.842	0.65	0.65	0.805	1.067	0.247	0.839
-0.477	0.589	0.844	0.65	0.65	0.797	1.122	0.235	0.783
-0.476	0.585	0.839	0.657	0.657	0.809	1.117	0.183	1.072
-0.476	0.566	0.84	0.653	0.653	0.799	1.114	0.332	1.667
-0.476	0.571	0.842	0.649	0.649	0.802	1.124	0.333	0.746
-0.475	0.566	0.836	0.638	0.638	0.817	1.121	0.248	0.795
-0.475	0.576	0.828	0.626	0.626	0.824	1.116	0.241	0.825
-0.475	0.573	0.833	0.637	0.637	0.837	1.129	0.224	0.792
-0.475	0.573	0.839	0.634	0.634	0.835	1.124	0.165	0.812
-0.474	0.565	0.84	0.633	0.633	0.817	1.124	0.264	1.365
-0.474	0.559	0.844	0.635	0.635	0.805	1.124	0.354	1.019
-0.474	0.573	0.861	0.634	0.634	0.796	1.114	0.232	0.85
-0.473	0.573	0.864	0.63	0.63	0.785	1.116	0.303	0.895
-0.473	0.566	0.862	0.63	0.63	0.802	1.116	0.248	0.872
-0.473	0.593	0.861	0.633	0.633	0.805	1.121	0.19	0.743
-0.472	0.575	0.842	0.633	0.633	0.807	1.124	0.204	0.975
-0.472	0.596	0.82	0.635	0.635	0.811	1.128	0.314	1.246
-0.472	0.588	0.835	0.638	0.638	0.803	1.146	0.283	0.802
-0.472	0.6	0.835	0.638	0.638	0.81	1.149	0.238	0.936
-0.471	0.571	0.837	0.634	0.634	0.805	1.144	0.2	0.764
-0.471	0.572	0.837	0.638	0.638	0.816	1.149	0.195	0.717
-0.471	0.58	0.837	0.641	0.641	0.799	1.088	0.141	0.836
-0.47	0.577	0.836	0.65	0.65	0.805	1.116	0.194	1.345
-0.47	0.593	0.833	0.654	0.654	0.804	1.102	0.296	0.989
-0.47	0.615	0.834	0.657	0.657	0.804	1.097	0.185	0.864
-0.469	0.609	0.836	0.661	0.661	0.805	1.122	0.209	0.825
-0.469	0.631	0.835	0.657	0.657	0.807	1.123	0.208	0.795
-0.469	0.588	0.829	0.647	0.647	0.816	1.122	0.192	0.677
-0.469	0.597	0.83	0.63	0.63	0.818	1.13	0.216	0.832
-0.468	0.576	0.831	0.632	0.632	0.822	1.124	0.292	1.144
-0.468	0.609	0.833	0.646	0.646	0.829	1.128	0.258	0.779
-0.468	0.592	0.831	0.643	0.643	0.825	1.127	0.246	0.743
-0.467	0.586	0.833	0.641	0.641	0.826	1.121	0.193	0.761
-0.467	0.591	0.833	0.647	0.647	0.818	1.119	0.179	0.68
-0.467	0.596	0.841	0.638	0.638	0.81	1.122	0.153	0.737
-0.466	0.644	0.849	0.637	0.637	0.811	1.118	0.201	1.271
-0.466	0.636	0.854	0.638	0.638	0.801	1.119	0.316	0.783
-0.466	0.62	0.859	0.626	0.626	0.811	1.111	0.162	0.749
-0.466	0.612	0.859	0.634	0.634	0.812	1.117	0.218	0.685
-0.465	0.629	0.85	0.634	0.634	0.805	1.137	0.187	0.628
-0.465	0.648	0.831	0.635	0.635	0.81	1.143	0.157	0.609
-0.465	0.657	0.826	0.432	0.432	0.809	1.147	0.149	0.723
-0.464	0.668	0.835	0.428	0.428	0.804	1.15	0.27	0.975
-0.464	0.672	0.835	0.432	0.432	0.807	1.145	0.223	0.706
-0.464	0.671	0.832	0.434	0.434	0.808	1.136	0.188	0.644
-0.463	0.66	0.839	0.443	0.443	0.812	1.125	0.173	0.63
-0.463	0.663	0.83	0.446	0.446	0.813	1.106	0.193	0.558
-0.463	0.672	0.84	0.438	0.438	0.807	1.119	0.152	0.611
-0.463	0.68	0.827	0.421	0.421	0.812	1.116	0.251	0.919
-0.462	0.681	0.829	0.434	0.434	0.812	1.121	0.333	0.548
-0.462	0.644	0.835	0.425	0.425	0.808	1.124	0.189	0.642
-0.462	0.691	0.828	0.414	0.414	0.801	1.119	0.209	0.628
-0.461	0.691	0.828	0.416	0.416	0.803	1.121	0.234	0.616
-0.461	0.671	0.829	0.432	0.432	0.818	1.12	0.181	0.538
-0.461	0.671	0.825	0.428	0.428	0.829	1.12	0.166	0.597
-0.46	0.677	0.826	0.417	0.417	0.828	1.127	0.326	0.709
-0.46	0.672	0.83	0.417	0.417	0.822	1.127	0.275	0.6
-0.46	0.679	0.828	0.421	0.421	0.822	1.117	0.282	0.607
-0.46	0.676	0.837	0.414	0.414	0.812	1.114	0.281	0.63
-0.459	0.675	0.847	0.41	0.41	0.799	1.122	0.239	0.491
-0.459	0.677	0.85	0.418	0.418	0.801	1.119	0.251	0.518
-0.459	0.679	0.852	0.419	0.419	0.801	1.121	0.335	0.709
-0.458	0.68	0.854	0.417	0.417	0.8	1.126	0.393	0.472
-0.458	0.669	0.849	0.412	0.412	0.808	1.134	0.244	0.593
-0.458	0.672	0.843	0.425	0.425	0.807	1.139	0.25	0.524
-0.457	0.666	0.835	0.416	0.416	0.807	1.154	0.216	0.48
-0.457	0.671	0.839	0.422	0.422	0.81	1.156	0.203	0.481
-0.457	0.663	0.833	0.427	0.427	0.806	1.146	0.179	0.696
-0.457	0.668	0.832	0.437	0.437	0.81	1.136	0.351	0.729
-0.456	0.676	0.839	0.445	0.445	0.806	1.127	0.22	0.597
-0.456	0.681	0.829	0.441	0.441	0.81	1.111	0.219	0.556
-0.456	0.683	0.829	0.431	0.431	0.809	1.124	0.229	0.554
-0.455	0.688	0.826	0.433	0.433	0.801	1.143	0.205	0.469
-0.455	0.691	0.829	0.412	0.412	0.795	1.124	0.208	0.498
-0.455	0.697	0.822	0.409	0.409	0.805	1.121	0.255	0.795
-0.454	0.699	0.826	0.423	0.423	0.809	1.123	0.281	0.48
-0.454	0.698	0.822	0.419	0.419	0.823	1.123	0.229	0.465
-0.454	0.684	0.822	0.419	0.419	0.83	1.114	0.218	0.467
-0.454	0.673	0.824	0.424	0.424	0.828	1.111	0.178	0.46
-0.453	0.671	0.821	0.416	0.416	0.825	1.124	0.178	0.444
-0.453	0.674	0.818	0.419	0.419	0.822	1.125	0.176	0.62
-0.453	0.675	0.818	0.428	0.428	0.814	1.125	0.271	0.667
-0.452	0.671	0.816	0.426	0.426	0.81	1.11	0.173	0.548
-0.452	0.664	0.825	0.427	0.427	0.782	1.099	0.223	0.516
-0.452	0.663	0.831	0.419	0.419	0.8	1.105	0.194	0.476
-0.451	0.671	0.848	0.415	0.415	0.8	1.102	0.16	0.472
-0.451	0.669	0.849	0.417	0.417	0.808	1.119	0.134	0.52
-0.451	0.668	0.857	0.419	0.419	0.775	1.131	0.185	0.749
-0.451	0.666	0.853	0.418	0.418	0.777	1.137	0.239	0.5
-0.45	0.66	0.839	0.425	0.425	0.774	1.143	0.171	0.508
-0.45	0.665	0.82	0.414	0.414	0.766	1.146	0.216	0.493
-0.45	0.665	0.817	0.427	0.427	0.761	1.138	0.145	0.444
-0.449	0.669	0.837	0.445	0.445	0.761	1.133	0.119	0.493
-0.449	0.67	0.835	0.454	0.454	0.768	1.108	0.165	0.63
-0.449	0.667	0.835	0.45	0.45	0.768	1.113	0.285	0.649
-0.448	0.668	0.834	0.445	0.445	0.782	1.12	0.146	0.582
-0.448	0.668	0.833	0.429	0.429	0.779	1.117	0.183	0.586
-0.448	0.676	0.837	0.429	0.429	0.768	1.117	0.166	0.502
-0.448	0.686	0.837	0.432	0.432	0.768	1.117	0.116	0.512
-0.447	0.677	0.836	0.434	0.434	0.767	1.113	0.127	0.514
-0.447	0.687	0.831	0.434	0.434	0.765	1.127	0.224	0.685
-0.447	0.678	0.823	0.433	0.433	0.772	1.12	0.2	0.483
-0.446	0.676	0.825	0.434	0.434	0.774	1.124	0.118	0.51
-0.446	0.659	0.824	0.437	0.437	0.774	1.122	0.124	0.498
-0.446	0.661	0.829	0.436	0.436	0.786	1.118	0.077	0.411
-0.445	0.659	0.829	0.436	0.436	0.776	1.117	0.032	0.433
-0.445	0.663	0.83	0.433	0.433	0.777	1.121	0.079	0.565
-0.445	0.664	0.825	0.431	0.431	0.759	1.114	0.203	0.582
-0.445	0.664	0.84	0.433	0.433	0.753	1.12	0.063	0.55
-0.444	0.664	0.836	0.432	0.432	0.761	1.116	0.073	0.534
-0.444	0.666	0.843	0.43	0.43	0.773	1.122	0.077	0.538
-0.444	0.668	0.849	0.428	0.428	0.768	1.138	0.061	0.463
-0.443	0.661	0.866	0.432	0.432	0.766	1.142	0.037	0.476
-0.443	0.651	0.842	0.439	0.439	0.758	1.141	0.108	0.68
-0.443	0.663	0.829	0.447	0.447	0.761	1.141	0.145	0.433
-0.442	0.667	0.815	0.447	0.447	0.768	1.126	0.073	0.518
-0.442	0.668	0.839	0.446	0.446	0.767	1.12	0.081	0.405
-0.442	0.661	0.844	0.443	0.443	0.771	1.108	0.064	0.376
-0.442	0.668	0.839	0.435	0.435	0.771	1.114	0.016	0.403
-0.441	0.664	0.837	0.421	0.421	0.755	1.115	0.047	0.534
-0.441	0.668	0.848	0.431	0.431	0.762	1.117	0.127	0.524
-0.441	0.669	0.843	0.431	0.431	0.74	1.117	0.034	0.433
-0.44	0.668	0.835	0.427	0.427	0.732	1.117	0.023	0.406
-0.44	0.68	0.829	0.424	0.424	0.736	1.113	-0.006	0.389
-0.44	0.691	0.834	0.428	0.428	0.745	1.116	0.016	0.309
-0.439	0.689	0.831	0.43	0.43	0.819	1.119	-0.033	0.393
-0.439	0.682	0.827	0.431	0.431	0.822	1.115	0.009	0.558
-0.439	0.668	0.825	0.43	0.43	0.818	1.113	0.061	0.36
-0.439	0.647	0.824	0.431	0.431	0.812	1.111	0.023	0.405
-0.438	0.647	0.826	0.427	0.427	0.8	1.104	0.006	0.423
-0.438	0.659	0.819	0.432	0.432	0.783	1.114	0.001	0.397
-0.438	0.661	0.825	0.426	0.426	0.779	1.105	-0.041	0.411
-0.437	0.668	0.826	0.425	0.425	0.746	1.109	-0.035	0.491
-0.437	0.665	0.832	0.427	0.427	0.747	1.111	0.073	0.403
-0.437	0.665	0.849	0.428	0.428	0.747	1.125	0.003	0.39
-0.436	0.661	0.851	0.436	0.436	0.749	1.136	0.024	0.365
-0.436	0.663	0.852	0.439	0.439	0.747	1.137	-0.014	0.376
-0.436	0.657	0.852	0.442	0.442	0.749	1.139	-0.051	0.292
-0.436	0.668	0.839	0.443	0.443	0.752	1.14	-0.037	0.415
-0.435	0.659	0.837	0.444	0.444	0.751	1.127	0.069	0.458
-0.435	0.661	0.827	0.44	0.44	0.762	1.119	0.075	0.229
-0.435	0.656	0.842	0.429	0.429	0.783	1.113	0.071	0.329
-0.434	0.666	0.837	0.416	0.416	0.789	1.116	0.005	0.326
-0.434	0.665	0.834	0.426	0.426	0.788	1.116	0.024	0.304
-0.434	0.661	0.838	0.423	0.423	0.79	1.119	0.027	0.267
-0.433	0.664	0.837	0.426	0.426	0.787	1.119	0.073	0.428
-0.433	0.677	0.84	0.428	0.428	0.792	1.117	0.198	0.294
-0.433	0.684	0.838	0.428	0.428	0.792	1.117	0.043	0.3
-0.433	0.687	0.846	0.427	0.427	0.801	1.123	0.06	0.26
-0.432	0.692	0.842	0.427	0.427	0.803	1.116	0.048	0.258
-0.432	0.688	0.839	0.423	0.423	0.806	1.118	0.027	0.208
-0.432	0.672	0.843	0.425	0.425	0.738	1.122	0.039	0.336
-0.431	0.669	0.837	0.427	0.427	0.792	1.119	0.136	0.374
-0.431	0.646	0.836	0.421	0.421	0.775	1.114	0.049	0.266
-0.431	0.659	0.835	0.422	0.422	0.77	1.111	0.033	0.29
-0.43	0.633	0.833	0.42	0.42	0.775	1.108	0.025	0.31
-0.43	0.656	0.835	0.426	0.426	0.782	1.114	0.066	0.204
-0.43	0.653	0.846	0.427	0.427	0.722	1.119	-0.007	0.251
-0.43	0.658	0.848	0.432	0.432	0.768	1.13	-0.003	0.474
-0.429	0.668	0.857	0.438	0.438	0.777	1.133	0.134	0.317
-0.429	0.665	0.856	0.444	0.444	0.757	1.13	0.034	0.344
-0.429	0.662	0.858	0.442	0.442	0.618	1.135	0.047	0.341
-0.428	0.661	0.853	0.441	0.441	0.692	1.131	0.042	0.335
-0.428	0.657	0.842	0.435	0.435	0.775	1.124	0.006	0.286
-0.428	0.665	0.826	0.419	0.419	0.78	1.111	0.011	0.392
-0.427	0.66	0.829	0.424	0.424	0.77	1.103	0.106	0.569
-0.427	0.658	0.842	0.427	0.427	0.767	1.108	0.085	0.415
-0.427	0.658	0.838	0.424	0.424	0.766	1.108	0.029	0.368
-0.427	0.652	0.835	0.425	0.425	0.765	1.11	0.025	0.371
-0.426	0.664	0.842	0.425	0.425	0.771	1.104	0.024	0.35
-0.426	0.652	0.832	0.428	0.428	0.777	1.105	0.006	0.341
-0.426	0.671	0.842	0.425	0.425	0.785	1.107	0.062	0.495
-0.425	0.68	0.836	0.427	0.427	0.796	1.104	0.107	0.317
-0.425	0.683	0.836	0.423	0.423	0.792	1.11	0.019	0.348
-0.425	0.686	0.837	0.421	0.421	0.79	1.115	0.031	0.365
-0.424	0.687	0.835	0.424	0.424	0.783	1.105	0.006	0.311
-0.424	0.68	0.833	0.421	0.421	0.783	1.105	-0.018	0.304
-0.424	0.661	0.832	0.42	0.42	0.772	1.105	-0.053	0.444
-0.424	0.655	0.83	0.421	0.421	0.766	1.103	0.03	0.469
-0.423	0.667	0.822	0.42	0.42	0.769	1.097	0.003	0.397
-0.423	0.655	0.832	0.428	0.428	0.771	1.113	-0.036	0.356
-0.423	0.654	0.83	0.425	0.425	0.778	1.112	-0.029	0.344
-0.422	0.651	0.829	0.429	0.429	0.771	1.124	-0.02	0.297
-0.422	0.644	0.841	0.437	0.437	0.768	1.135	-0.024	0.32
-0.422	0.651	0.84	0.438	0.438	0.77	1.141	-0.001	0.447
-0.421	0.649	0.856	0.429	0.429	0.76	1.131	0.048	0.309
-0.421	0.654	0.861	0.415	0.415	0.762	1.123	-0.033	0.327
-0.421	0.656	0.85	0.41	0.41	0.767	1.117	0.007	0.293
-0.421	0.657	0.836	0.42	0.42	0.77	1.107	-0.06	0.294
-0.42	0.645	0.825	0.421	0.421	0.77	1.107	-0.064	0.287
-0.42	0.64	0.84	0.421	0.421	0.768	1.108	-0.083	0.339
-0.42	0.652	0.839	0.42	0.42	0.761	1.111	-0.008	0.371
-0.419	0.648	0.835	0.421	0.421	0.761	1.11	-0.075	0.332
-0.419	0.648	0.835	0.415	0.415	0.764	1.113	-0.069	0.292
-0.419	0.641	0.833	0.417	0.417	0.764	1.116	-0.067	0.241
-0.418	0.645	0.836	0.417	0.417	0.774	1.109	-0.07	0.262
-0.418	0.652	0.836	0.417	0.417	0.781	1.114	-0.098	0.283
-0.418	0.656	0.834	0.414	0.414	0.781	1.113	-0.022	0.402
-0.418	0.668	0.817	0.416	0.416	0.79	1.115	0.022	0.218
-0.417	0.672	0.828	0.398	0.398	0.785	1.11	-0.065	0.306
-0.417	0.664	0.818	0.411	0.411	0.775	1.107	-0.036	0.323
-0.417	0.613	0.815	0.412	0.412	0.764	1.11	-0.06	0.243
-0.416	0.64	0.809	0.42	0.42	0.761	1.11	-0.055	0.215
-0.416	0.642	0.818	0.422	0.422	0.769	1.108	-0.073	0.336
-0.416	0.66	0.815	0.43	0.43	0.765	1.121	0.026	0.32
-0.415	0.655	0.813	0.432	0.432	0.76	1.117	-0.053	0.251
-0.415	0.659	0.819	0.432	0.432	0.762	1.125	-0.024	0.267
-0.415	0.649	0.824	0.43	0.43	0.764	1.135	-0.07	0.224
-0.415	0.65	0.842	0.429	0.429	0.772	1.149	-0.075	0.203
-0.414	0.647	0.843	0.414	0.414	0.771	1.15	-0.123	0.252
-0.414	0.643	0.843	0.411	0.411	0.767	1.144	-0.112	0.381
-0.414	0.648	0.84	0.417	0.417	0.77	1.134	0.002	0.246
-0.413	0.643	0.841	0.417	0.417	0.767	1.119	-0.096	0.279
-0.413	0.646	0.821	0.414	0.414	0.772	1.125	-0.054	0.25
-0.413	0.644	0.821	0.424	0.424	0.774	1.124	-0.081	0.206
-0.412	0.649	0.835	0.417	0.417	0.763	1.13	-0.102	0.218
-0.412	0.641	0.834	0.415	0.415	0.76	1.131	-0.046	0.3
-0.412	0.643	0.831	0.412	0.412	0.76	1.133	-0.004	0.35
-0.412	0.648	0.847	0.415	0.415	0.767	1.131	-0.046	0.252
-0.411	0.648	0.85	0.415	0.415	0.768	1.131	-0.007	0.208
-0.411	0.648	0.851	0.414	0.414	0.789	1.13	-0.062	0.201
-0.411	0.649	0.85	0.411	0.411	0.78	1.127	-0.039	0.157
-0.41	0.669	0.847	0.414	0.414	0.774	1.13	-0.068	0.194
-0.41	0.663	0.854	0.407	0.407	0.768	1.134	-0.003	0.326
-0.41	0.668	0.832	0.412	0.412	0.761	1.132	0.029	0.171
-0.409	0.645	0.83	0.414	0.414	0.752	1.127	-0.041	0.189
-0.409	0.659	0.824	0.421	0.421	0.751	1.121	0	0.221
-0.409	0.64	0.837	0.427	0.427	0.755	1.129	-0.064	0.228
-0.409	0.637	0.833	0.428	0.428	0.758	1.13	-0.066	0.214
-0.408	0.649	0.833	0.427	0.427	0.757	1.142	-0.036	0.268
-0.408	0.651	0.833	0.431	0.431	0.754	1.157	-0.037	0.294
-0.408	0.644	0.839	0.42	0.42	0.761	1.154	-0.054	0.224
-0.407	0.644	0.845	0.406	0.406	0.763	1.143	-0.03	0.264
-0.407	0.644	0.849	0.411	0.411	0.753	1.135	-0.044	0.25
-0.407	0.648	0.854	0.411	0.411	0.756	1.136	-0.054	0.17
-0.406	0.643	0.844	0.411	0.411	0.757	1.117	-0.056	0.181
-0.406	0.643	0.846	0.412	0.412	0.76	1.12	-0.031	0.268
-0.406	0.649	0.83	0.413	0.413	0.756	1.131	0.019	0.193
-0.406	0.642	0.814	0.414	0.414	0.759	1.138	-0.075	0.199
-0.405	0.639	0.801	0.411	0.411	0.76	1.12	-0.063	0.134
-0.405	0.629	0.824	0.41	0.41	0.764	1.133	-0.076	0.081
-0.405	0.619	0.815	0.408	0.408	0.767	1.133	-0.067	0.084
-0.404	0.62	0.818	0.41	0.41	0.775	1.134	-0.043	0.211
-0.404	0.645	0.819	0.407	0.407	0.785	1.131	0.04	0.233
-0.404	0.642	0.806	0.416	0.416	0.79	1.137	-0.1	0.155
-0.403	0.652	0.815	0.42	0.42	0.787	1.132	-0.062	0.109
-0.403	0.66	0.808	0.411	0.411	0.785	1.132	-0.062	0.073
-0.403	0.663	0.811	0.406	0.406	0.774	1.13	-0.06	0.048
-0.403	0.666	0.814	0.381	0.381	0.77	1.132	-0.081	0.125
-0.402	0.674	0.807	0.4	0.4	0.755	1.134	-0.024	0.176
-0.402	0.664	0.816	0.415	0.415	0.765	1.131	-0.016	0.063
-0.402	0.665	0.803	0.425	0.425	0.766	1.132	-0.114	0.086
-0.401	0.637	0.788	0.427	0.427	0.765	1.131	-0.126	0.129
-0.401	0.647	0.801	0.424	0.424	0.757	1.137	-0.076	0.088
-0.401	0.652	0.801	0.415	0.415	0.759	1.145	-0.126	0.088
-0.4	0.654	0.79	0.407	0.407	0.755	1.14	-0.146	0.2
-0.4	0.644	0.794	0.411	0.411	0.76	1.146	-0.005	0.125
-0.4	0.641	0.824	0.41	0.41	0.764	1.135	-0.08	0.118
-0.4	0.649	0.844	0.412	0.412	0.758	1.128	-0.048	0.145
-0.399	0.65	0.821	0.411	0.411	0.757	1.109	-0.119	0.113
-0.399	0.649	0.79	0.41	0.41	0.765	1.127	-0.162	0.033
-0.399	0.651	0.836	0.41	0.41	0.76	1.128	-0.116	0.087
-0.398	0.651	0.808	0.408	0.408	0.753	1.132	-0.009	0.223
-0.398	0.643	0.814	0.411	0.411	0.751	1.133	0.008	0.055
-0.398	0.648	0.808	0.408	0.408	0.756	1.133	-0.096	0.097
-0.397	0.645	0.825	0.408	0.408	0.759	1.136	-0.135	0.1
-0.397	0.643	0.789	0.405	0.405	0.763	1.13	-0.14	0.06
-0.397	0.645	0.797	0.406	0.406	0.768	1.129	-0.111	0.04
-0.397	0.647	0.807	0.404	0.404	0.775	1.126	-0.139	0.2
-0.396	0.652	0.788	0.405	0.405	0.76	1.122	-0.02	0.099
-0.396	0.651	0.777	0.433	0.433	0.762	1.12	-0.156	0.12
-0.396	0.661	0.771	0.406	0.406	0.756	1.105	-0.125	0.09
-0.395	0.669	0.788	0.412	0.412	0.747	1.102	-0.127	0.063
-0.395	0.675	0.81	0.417	0.417	0.741	1.099	-0.134	0.068
-0.395	0.669	0.792	0.418	0.418	0.751	1.098	-0.133	0.046
-0.394	0.651	0.802	0.416	0.416	0.749	0.995	-0.116	0.135
-0.394	0.67	0.81	0.411	0.411	0.758	1.135	-0.084	0.044
-0.394	0.647	0.789	0.397	0.397	0.734	1.143	-0.107	0.039
-0.394	0.645	0.797	0.401	0.401	0.724	1.094	-0.107	0.037
-0.393	0.66	0.801	0.416	0.416	0.736	1.136	-0.137	0.022
-0.393	0.649	0.817	0.408	0.408	0.723	1.134	-0.144	0.038
-0.393	0.651	0.831	0.406	0.406	0.723	1.127	-0.135	0.105
-0.392	0.647	0.828	0.406	0.406	0.717	1.117	-0.082	-0.016
-0.392	0.653	0.832	0.407	0.407	0.724	1.086	-0.104	0.024
-0.392	0.652	0.804	0.408	0.408	0.73	1.109	-0.108	-0.021
-0.391	0.653	0.825	0.412	0.412	0.725	1.105	-0.127	-0.045
-0.391	0.653	0.789	0.409	0.409	0.723	1.1	-0.182	-0.099
-0.391	0.645	0.8	0.404	0.404	0.716	1.096	-0.132	-0.015
-0.391	0.641	0.77	0.381	0.381	0.725	1.093	-0.048	0.066
-0.39	0.637	0.813	0.404	0.404	0.726	1.093	-0.06	-0.016
-0.39	0.647	0.812	0.404	0.404	0.742	1.1	-0.122	0
-0.39	0.637	0.817	0.392	0.392	0.743	1.096	-0.131	-0.045
-0.389	0.647	0.826	0.399	0.399	0.754	1.107	-0.202	-0.047
-0.389	0.637	0.713	0.393	0.393	0.751	1.096	-0.176	-0.038
-0.389	0.655	0.695	0.407	0.407	0.75	1.094	-0.096	0.044
-0.388	0.657	0.696	0.418	0.418	0.726	1.094	-0.092	-0.056
-0.388	0.664	0.659	0.411	0.411	0.695	1.097	-0.161	-0.055
-0.388	0.666	0.712	0.436	0.436	0.702	1.105	-0.176	-0.043
-0.388	0.669	0.707	0.418	0.418	0.633	1.107	-0.18	-0.05
-0.387	0.668	0.711	0.418	0.418	0.637	1.1	-0.196	-0.086
-0.387	0.664	0.691	0.408	0.408	0.636	1.112	-0.208	0.027
-0.387	0.63	0.696	0.41	0.41	0.64	1.112	-0.134	0.064
-0.386	0.599	0.711	0.397	0.397	0.644	1.114	-0.132	-0.017
-0.386	0.604	0.711	0.398	0.398	0.636	1.114	-0.18	-0.015
-0.386	0.673	0.688	0.397	0.397	0.642	1.096	-0.167	-0.03
-0.385	0.656	0.708	0.417	0.417	0.643	1.09	-0.192	-0.053
-0.385	0.661	0.725	0.417	0.417	0.643	1.015	-0.226	-0.075
-0.385	0.63	0.743	0.425	0.425	0.639	1.056	-0.177	0.002
-0.385	0.652	0.752	0.409	0.409	0.632	1.068	-0.119	-0.061
-0.384	0.672	0.629	0.42	0.42	0.628	1.01	-0.207	-0.063
-0.384	0.652	0.7	0.403	0.403	0.631	1.014	-0.186	-0.066
-0.384	0.647	0.708	0.401	0.401	0.63	1.016	-0.209	-0.023
-0.383	0.645	0.714	0.401	0.401	0.639	1.006	-0.216	-0.095
-0.383	0.654	0.693	0.401	0.401	0.635	1.006	-0.215	0.027
-0.383	0.658	0.698	0.398	0.398	0.643	1.062	-0.14	0.068
-0.382	0.644	0.625	0.398	0.398	0.658	1.065	-0.167	0.035
-0.382	0.649	0.634	0.399	0.399	0.657	1.061	-0.185	0.03
-0.382	0.659	0.623	0.406	0.406	0.656	1.063	-0.22	0.05
-0.382	0.624	0.618	0.417	0.417	0.651	1.063	-0.213	0.017
-0.381	0.623	0.697	0.42	0.42	0.639	1.066	-0.24	0.009
-0.381	0.648	0.685	0.419	0.419	0.629	1.038	-0.196	0.177
-0.381	0.68	0.689	0.419	0.419	0.633	1.054	-0.14	0.054
-0.38	0.661	0.684	0.41	0.41	0.634	1.05	-0.25	0.062
-0.38	0.699	0.692	0.398	0.398	0.634	1.044	-0.233	-0.009
-0.38	0.695	0.661	0.395	0.395	0.628	1.062	-0.232	0.019
-0.379	0.651	0.642	0.376	0.376	0.636	1.039	-0.26	0.021
-0.379	0.559	0.677	0.385	0.385	0.639	1.05	-0.238	0.044
-0.379	0.572	0.665	0.42	0.42	0.631	1.041	-0.21	0.118
-0.379	0.633	0.658	0.402	0.402	0.634	1.019	-0.236	0.057
-0.378	0.613	0.67	0.402	0.402	0.633	1.018	-0.256	0.035
-0.378	0.599	0.664	0.398	0.398	0.633	1.002	-0.265	0.028
-0.378	0.619	0.669	0.397	0.397	0.633	1.024	-0.266	-0.014
-0.377	0.608	0.675	0.397	0.397	0.637	1.02	-0.275	0.014
-0.377	0.596	0.689	0.395	0.395	0.641	1.056	-0.208	0.078
-0.377	0.605	0.697	0.396	0.396	0.633	1.005	-0.168	-0.014
-0.376	0.62	0.694	0.4	0.4	0.634	1.013	-0.241	0.051
-0.376	0.654	0.672	0.406	0.406	0.646	1.016	-0.181	-0.003
-0.376	0.661	0.633	0.394	0.394	0.643	1.003	-0.236	-0.044
-0.376	0.651	0.613	0.417	0.417	0.654	1.022	-0.256	-0.06
-0.375	0.632	0.622	0.393	0.393	0.645	1.019	-0.226	0.028
-0.375	0.646	0.592	0.424	0.424	0.656	1.026	-0.183	0.044
-0.375	0.638	0.633	0.432	0.432	0.634	1.007	-0.2	-0.016
-0.374	0.641	0.662	0.432	0.432	0.639	1.004	-0.196	-0.017
-0.374	0.651	0.63	0.438	0.438	0.627	1.017	-0.192	-0.041
-0.374	0.651	0.522	0.434	0.434	0.614	1.009	-0.234	-0.077
-0.373	0.662	0.504	0.403	0.403	0.624	1.008	-0.247	-0.035
-0.373	0.657	0.499	0.409	0.409	0.626	1.013	-0.152	0.008
-0.373	0.661	0.5	0.191	0.191	0.625	1.029	-0.123	-0.052
-0.373	0.65	0.529	0.156	0.156	0.64	1.026	-0.181	-0.073
-0.372	0.683	0.51	0.08	0.08	0.62	1.031	-0.178	-0.094
-0.372	0.664	0.508	0.073	0.073	0.655	1.03	-0.168	-0.119
-0.372	0.66	0.493	0.071	0.071	0.636	1.04	-0.199	-0.127
-0.371	0.639	0.513	0.08	0.08	0.653	1.022	-0.217	-0.023
-0.371	0.647	0.506	0.091	0.091	0.663	1.005	-0.128	-0.057
-0.371	0.647	0.5	0.058	0.058	0.663	1.001	-0.198	-0.109
-0.37	0.649	0.492	0.083	0.083	0.655	1.009	-0.191	-0.099
-0.37	0.645	0.509	0.08	0.08	0.655	1.005	-0.227	-0.098
-0.37	0.648	0.522	0.09	0.09	0.636	1.007	-0.229	-0.117
-0.37	0.645	0.537	0.082	0.082	0.631	1.023	-0.255	-0.069
-0.369	0.644	0.531	0.074	0.074	0.63	1.007	-0.205	-0.021
-0.369	0.648	0.536	0.079	0.079	0.637	1.003	-0.123	-0.09
-0.369	0.645	0.521	0.063	0.063	0.647	1.008	-0.211	-0.121
-0.368	0.64	0.496	0.063	0.063	0.647	1.03	-0.226	-0.119
-0.368	0.659	0.471	0.08	0.08	0.651	1.029	-0.198	-0.122
-0.368	0.645	0.491	0.088	0.088	0.649	1.03	-0.199	-0.151
-0.367	0.64	0.489	0.087	0.087	0.642	1.019	-0.179	-0.114
-0.367	0.617	0.483	0.079	0.079	0.637	1.02	-0.081	-0.089
-0.367	0.639	0.479	0.081	0.081	0.568	1.013	-0.196	-0.122
-0.367	0.613	0.475	0.068	0.068	0.57	1.008	-0.194	-0.146
-0.366	0.623	0.634	0.075	0.075	0.573	1.019	-0.18	-0.128
-0.366	0.63	0.644	0.082	0.082	0.571	1.014	-0.234	-0.146
-0.366	0.632	0.692	0.065	0.065	0.589	1.027	-0.242	-0.102
-0.365	0.645	0.688	0.07	0.07	0.523	1.042	-0.198	-0.026
-0.365	0.649	0.683	0.08	0.08	0.56	1.036	-0.18	-0.148
-0.365	0.658	0.573	0.068	0.068	0.617	1.038	-0.219	-0.142
-0.364	0.64	0.565	0.074	0.074	0.617	1.026	-0.212	-0.12
-0.364	0.631	0.683	0.073	0.073	0.564	1.01	-0.238	-0.141
-0.364	0.608	0.677	0.07	0.07	0.556	0.996	-0.269	-0.151
-0.364	0.62	0.689	0.068	0.068	0.615	0.994	-0.272	-0.082
-0.363	0.619	0.587	0.111	0.111	0.579	0.994	-0.191	-0.137
-0.363	0.625	0.586	0.068	0.068	0.551	0.998	-0.217	-0.147
-0.363	0.627	0.593	0.06	0.06	0.551	0.998	-0.2	-0.162
-0.362	0.627	0.588	0.076	0.076	0.559	0.996	-0.263	-0.147
-0.362	0.625	0.597	0.059	0.059	0.587	1.002	-0.307	-0.144
-0.362	0.619	0.593	0.079	0.079	0.591	1.044	-0.264	-0.13
-0.361	0.638	0.591	0.084	0.084	0.573	1.048	-0.208	-0.053
-0.361	0.617	0.59	0.094	0.094	0.566	1.056	-0.211	-0.156
-0.361	0.618	0.56	0.145	0.145	0.628	1.049	-0.245	-0.105
-0.361	0.613	0.571	0.095	0.095	0.559	1.005	-0.311	-0.12
-0.36	0.618	0.575	0.084	0.084	0.568	1.008	-0.311	-0.137
-0.36	0.616	0.581	0.085	0.085	0.612	0.999	-0.296	-0.116
-0.36	0.616	0.581	0.093	0.093	0.562	1.036	-0.257	-0.054
-0.359	0.644	0.578	0.113	0.113	0.541	1.051	-0.239	-0.161
-0.359	0.616	0.585	0.079	0.079	0.54	1.053	-0.306	-0.131
-0.359	0.662	0.574	0.146	0.146	0.579	1.015	-0.326	-0.133
-0.358	0.619	0.584	0.13	0.13	0.61	1.023	-0.346	-0.158
-0.358	0.655	0.575	0.141	0.141	0.545	1.03	-0.339	-0.166
-0.358	0.657	0.563	0.142	0.142	0.542	1.023	-0.357	-0.155
-0.358	0.661	0.581	0.125	0.125	0.544	1.032	-0.31	-0.076
-0.357	0.656	0.573	0.125	0.125	0.534	1.066	-0.308	-0.159
-0.357	0.648	0.676	0.116	0.116	0.545	1.014	-0.367	-0.148
-0.357	0.418	0.576	0.116	0.116	0.536	0.998	-0.35	-0.138
-0.356	0.633	0.66	0.113	0.113	0.529	1.013	-0.388	-0.139
-0.356	0.61	0.675	0.116	0.116	0.59	1.009	-0.426	-0.134
-0.356	0.641	0.585	0.115	0.115	0.529	1.012	-0.414	-0.055
-0.355	0.639	0.583	0.116	0.116	0.525	1.006	-0.332	-0.12
-0.355	0.596	0.588	0.117	0.117	0.536	1.019	-0.362	-0.116
-0.355	0.418	0.574	0.121	0.121	0.554	1.014	-0.411	-0.132
-0.355	0.608	0.6	0.128	0.128	0.559	1.019	-0.372	-0.161
-0.354	0.426	0.604	0.134	0.134	0.574	1.012	-0.371	-0.163
-0.354	0.603	0.594	0.133	0.133	0.57	1.014	-0.348	-0.081
-0.354	0.601	0.57	0.13	0.13	0.564	0.993	-0.277	-0.061
-0.353	0.597	0.551	0.129	0.129	0.552	0.994	-0.273	-0.074
-0.353	0.562	0.546	0.123	0.123	0.553	0.994	-0.325	-0.114
-0.353	0.602	0.581	0.11	0.11	0.569	1.047	-0.316	-0.1
-0.352	0.589	0.554	0.126	0.126	0.554	1.035	-0.293	-0.121
-0.352	0.588	0.548	0.113	0.113	0.553	1.027	-0.357	-0.096
-0.352	0.502	0.502	0.119	0.119	0.558	0.991	-0.309	-0.011
-0.352	0.518	0.568	0.119	0.119	0.552	0.997	-0.232	-0.074
-0.351	0.518	0.55	0.123	0.123	0.545	1.007	-0.275	-0.087
-0.351	0.519	0.558	0.125	0.125	0.552	1.008	-0.284	-0.104
-0.351	0.529	0.546	0.13	0.13	0.548	1.04	-0.293	-0.077
-0.35	0.539	0.525	0.129	0.129	0.554	1.02	-0.335	-0.062
-0.35	0.62	0.441	0.135	0.135	0.554	0.989	-0.339	-0.056
-0.35	0.627	0.429	0.125	0.125	0.566	0.979	-0.293	0.026
-0.349	0.531	0.431	0.124	0.124	0.55	1.002	-0.303	-0.057
-0.349	0.524	0.434	0.127	0.127	0.561	0.979	-0.284	-0.089
-0.349	0.497	0.437	0.129	0.129	0.556	0.977	-0.334	-0.059
-0.349	0.511	0.437	0.128	0.128	0.542	0.97	-0.345	-0.075
-0.348	0.509	0.44	0.13	0.13	0.539	0.968	-0.343	-0.087
-0.348	0.518	0.45	0.138	0.138	0.541	0.982	-0.275	-0.006
-0.348	0.51	0.457	0.121	0.121	0.541	0.989	-0.213	-0.089
-0.347	0.518	0.452	0.144	0.144	0.565	0.99	-0.301	-0.06
-0.347	0.514	0.464	0.14	0.14	0.607	0.996	-0.276	-0.066
-0.347	0.511	0.467	0.13	0.13	0.555	1.002	-0.313	-0.083
-0.346	0.491	0.455	0.123	0.123	0.575	0.985	-0.324	-0.155
-0.346	0.518	0.446	0.114	0.114	0.569	0.917	-0.291	-0.05
-0.346	0.405	0.431	0.114	0.114	0.548	0.901	-0.226	-0.026
-0.346	0.422	0.443	0.12	0.12	0.554	0.931	-0.262	-0.082
-0.345	0.47	0.45	0.121	0.121	0.54	0.929	-0.297	-0.099
-0.345	0.429	0.441	0.144	0.144	0.547	0.938	-0.298	-0.113
-0.345	0.342	0.445	0.119	0.119	0.531	0.948	-0.277	-0.128
-0.344	0.326	0.439	0.122	0.122	0.526	0.958	-0.283	-0.096
-0.344	0.348	0.439	0.149	0.149	0.531	0.963	-0.234	-0.016
-0.344	0.39	0.438	0.154	0.154	0.555	0.969	-0.217	-0.14
-0.343	0.362	0.44	0.147	0.147	0.548	0.955	-0.275	-0.139
-0.343	0.439	0.435	0.131	0.131	0.533	0.945	-0.193	-0.126
-0.343	0.437	0.446	0.131	0.131	0.564	0.937	-0.198	-0.14
-0.343	0.448	0.442	0.136	0.136	0.531	0.914	-0.271	-0.134
-0.342	0.463	0.456	0.119	0.119	0.527	0.899	-0.268	-0.077
-0.342	0.448	0.443	0.089	0.089	0.592	0.909	-0.178	-0.061
-0.342	0.42	0.44	0.132	0.132	0.548	0.911	-0.164	-0.154
-0.341	0.424	0.439	0.13	0.13	0.526	0.902	-0.162	-0.12
-0.341	0.445	0.449	0.129	0.129	0.527	0.908	-0.212	-0.109
-0.341	0.491	0.449	0.127	0.127	0.547	0.899	-0.219	-0.158
-0.34	0.506	0.458	0.106	0.106	0.611	0.901	-0.264	-0.145
-0.34	0.489	0.463	0.106	0.106	0.576	0.902	-0.184	-0.09
-0.34	0.44	0.463	0.155	0.155	0.549	0.925	-0.135	-0.189
-0.34	0.496	0.461	0.137	0.137	0.552	0.927	-0.184	-0.169
-0.339	0.504	0.47	0.106	0.106	0.54	0.919	-0.23	-0.174
-0.339	0.448	0.452	0.086	0.086	0.526	0.907	-0.266	-0.188
-0.339	0.475	0.448	0.14	0.14	0.51	0.919	-0.249	-0.226
-0.338	0.466	0.44	0.146	0.146	0.513	0.918	-0.219	-0.178
-0.338	0.518	0.449	0.099	0.099	0.505	0.914	-0.131	-0.154
-0.338	0.475	0.452	0.144	0.144	0.518	0.913	-0.256	-0.208
-0.337	0.458	0.444	0.14	0.14	0.588	0.919	-0.231	-0.205
-0.337	0.404	0.451	0.145	0.145	0.591	0.931	-0.23	-0.224
-0.337	0.501	0.444	0.12	0.12	0.522	0.947	-0.237	-0.249
-0.337	0.491	0.441	0.141	0.141	0.519	0.963	-0.214	-0.246
-0.336	0.512	0.443	0.111	0.111	0.516	0.96	-0.204	-0.171
-0.336	0.512	0.445	0.102	0.102	0.516	0.941	-0.219	-0.229
-0.336	0.499	0.202	0.144	0.144	0.521	0.932	-0.247	-0.208
-0.335	0.516	0.188	0.14	0.14	0.506	0.924	-0.253	-0.253
-0.335	0.513	0.196	0.149	0.149	0.5	0.935	-0.237	-0.276
-0.335	0.509	0.197	0.145	0.145	0.529	0.942	-0.273	-0.269
-0.334	0.492	0.186	0.142	0.142	0.518	0.936	-0.306	-0.235
-0.334	0.497	0.2	0.156	0.156	0.519	0.933	-0.185	-0.207
-0.334	0.479	0.2	0.156	0.156	0.57	0.923	-0.238	-0.254
-0.334	0.471	0.195	0.118	0.118	0.567	0.893	-0.234	-0.265
-0.333	0.496	0.211	0.119	0.119	0.502	0.894	-0.256	-0.316
-0.333	0.489	0.216	0.16	0.16	0.515	0.904	-0.265	-0.313
-0.333	0.506	0.215	0.157	0.157	0.501	0.909	-0.265	-0.292
-0.332	0.529	0.217	0.1	0.1	0.581	0.913	-0.182	-0.238
-0.332	0.577	0.215	0.103	0.103	0.588	0.977	-0.222	-0.305
-0.332	0.504	0.215	0.14	0.14	0.493	0.993	-0.28	-0.278
-0.331	0.492	0.208	0.152	0.152	0.48	0.989	-0.334	-0.293
-0.331	0.605	0.193	0.093	0.093	0.501	0.977	-0.319	-0.325
-0.331	0.505	0.205	0.148	0.148	0.519	0.98	-0.351	-0.31
-0.331	0.553	0.205	0.144	0.144	0.564	0.965	-0.352	-0.238
-0.33	0.529	0.2	0.129	0.129	0.491	0.927	-0.254	-0.266
-0.33	0.54	0.196	0.151	0.151	0.494	0.947	-0.353	-0.286
-0.33	0.521	0.19	0.15	0.15	0.487	0.942	-0.346	-0.305
-0.329	0.55	0.182	0.147	0.147	0.487	1.013	-0.314	-0.307
-0.329	0.503	0.148	0.104	0.104	0.558	0.923	-0.349	-0.325
-0.329	0.537	0.132	0.122	0.122	0.51	0.923	-0.384	-0.282
-0.328	0.485	0.127	0.106	0.106	0.506	0.986	-0.352	-0.241
-0.328	0.496	0.115	0.145	0.145	0.485	0.943	-0.295	-0.313
-0.328	0.499	0.173	0.144	0.144	0.487	0.908	-0.32	-0.259
-0.328	0.502	0.165	0.147	0.147	0.502	0.985	-0.332	-0.281
-0.327	0.496	0.16	0.162	0.162	0.502	0.976	-0.356	-0.31
-0.327	0.497	0.136	0.164	0.164	0.499	0.984	-0.381	-0.297
-0.327	0.486	0.122	0.169	0.169	0.502	0.983	-0.346	-0.216
-0.326	0.382	0.126	0.164	0.164	0.504	1.01	-0.3	-0.276
-0.326	0.378	0.127	0.161	0.161	0.502	0.977	-0.339	-0.281
-0.326	0.51	0.108	0.159	0.159	0.513	0.996	-0.358	-0.284
-0.325	0.493	0.134	0.146	0.146	0.516	0.992	-0.4	-0.258
-0.325	0.507	0.149	0.109	0.109	0.517	0.936	-0.379	-0.269
-0.325	0.51	0.145	0.15	0.15	0.5	0.993	-0.398	-0.26
-0.325	0.513	0.136	0.147	0.147	0.501	0.999	-0.322	-0.195
-0.324	0.514	0.127	0.151	0.151	0.497	0.982	-0.352	-0.27
-0.324	0.499	0.124	0.148	0.148	0.5	0.979	-0.382	-0.246
-0.324	0.505	0.115	0.144	0.144	0.506	0.948	-0.363	-0.245
-0.323	0.411	0.119	0.145	0.145	0.517	0.969	-0.379	-0.251
-0.323	0.428	0.117	0.143	0.143	0.515	0.984	-0.397	-0.268
-0.323	0.398	0.118	0.156	0.156	0.506	0.961	-0.407	-0.213
-0.322	0.425	0.137	0.156	0.156	0.489	0.957	-0.362	-0.225
-0.322	0.497	0.113	0.155	0.155	0.504	0.954	-0.41	-0.258
-0.322	0.49	0.14	0.155	0.155	0.521	0.953	-0.375	-0.246
-0.322	0.465	0.12	0.151	0.151	0.522	0.935	-0.378	-0.251
-0.321	0.505	0.178	0.157	0.157	0.524	0.932	-0.38	-0.264
-0.321	0.515	0.173	0.156	0.156	0.571	0.938	-0.407	-0.213
-0.321	0.508	0.134	0.166	0.166	0.524	0.923	-0.325	-0.186
-0.32	0.505	0.132	0.168	0.168	0.574	0.942	-0.309	-0.26
-0.32	0.475	0.127	0.168	0.168	0.517	0.952	-0.338	-0.261
-0.32	0.413	0.131	0.17	0.17	0.535	0.942	-0.363	-0.273
-0.319	0.433	0.11	0.169	0.169	0.5	0.938	-0.407	-0.279
-0.319	0.501	0.127	0.165	0.165	0.481	0.93	-0.414	-0.282
-0.319	0.404	0.153	0.156	0.156	0.486	0.937	-0.358	-0.222
-0.319	0.518	0.154	0.152	0.152	0.505	0.934	-0.324	-0.261
-0.318	0.523	0.101	0.155	0.155	0.514	0.935	-0.375	-0.3
-0.318	0.514	0.162	0.159	0.159	0.507	0.929	-0.404	-0.298
-0.318	0.516	0.176	0.152	0.152	0.582	0.925	-0.399	-0.303
-0.317	0.513	0.179	0.156	0.156	0.49	0.914	-0.394	-0.305
-0.317	0.516	0.178	0.16	0.16	0.494	0.877	-0.396	-0.255
-0.317	0.582	0.169	0.156	0.156	0.49	0.877	-0.309	-0.232
-0.316	0.513	0.153	0.15	0.15	0.489	0.873	-0.351	-0.276
-0.316	0.514	0.146	0.152	0.152	0.475	0.88	-0.379	-0.272
-0.316	0.511	0.163	0.156	0.156	0.481	0.878	-0.373	-0.306
-0.316	0.513	0.164	0.156	0.156	0.496	0.892	-0.373	-0.293
-0.315	0.517	0.164	0.157	0.157	0.497	0.888	-0.389	-0.31
-0.315	0.517	0.166	0.157	0.157	0.491	0.893	-0.361	-0.25
-0.315	0.516	0.168	0.153	0.153	0.501	0.898	-0.314	-0.31
-0.314	0.51	0.16	0.158	0.158	0.476	0.894	-0.367	-0.295
-0.314	0.521	0.167	0.152	0.152	0.487	0.885	-0.338	-0.293
-0.314	0.513	0.167	0.16	0.16	0.481	0.896	-0.35	-0.307
-0.313	0.518	0.164	0.168	0.168	0.493	0.872	-0.414	-0.308
-0.313	0.522	0.16	0.175	0.175	0.497	0.872	-0.398	-0.279
-0.313	0.522	0.117	0.175	0.175	0.473	0.873	-0.332	-0.269
-0.313	0.517	0.081	0.171	0.171	0.48	0.875	-0.322	-0.33
-0.312	0.519	0.122	0.163	0.163	0.475	0.866	-0.354	-0.335
-0.312	0.599	0.154	0.147	0.147	0.485	0.872	-0.358	-0.344
-0.312	0.488	0.153	0.159	0.159	0.478	0.87	-0.345	-0.363
-0.311	0.564	0.154	0.156	0.156	0.479	0.873	-0.388	-0.343
-0.311	0.501	0.161	0.161	0.161	0.476	0.881	-0.358	-0.322
-0.311	0.52	0.165	0.16	0.16	0.473	0.883	-0.289	-0.358
-0.31	0.52	0.166	0.156	0.156	0.47	0.874	-0.381	-0.334
-0.31	0.34	0.177	0.16	0.16	0.479	0.88	-0.338	-0.387
-0.31	0.345	0.181	0.159	0.159	0.482	0.865	-0.335	-0.423
-0.31	0.335	0.176	0.159	0.159	0.52	0.878	-0.369	-0.4
-0.309	0.328	0.181	0.155	0.155	0.447	0.884	-0.358	-0.348
-0.309	0.327	0.204	0.157	0.157	0.56	0.889	-0.321	-0.319
-0.309	0.331	0.157	0.154	0.154	0.49	0.892	-0.327	-0.397
-0.308	0.333	0.163	0.154	0.154	0.489	0.894	-0.325	-0.376
-0.308	0.336	0.152	0.152	0.152	0.454	0.896	-0.349	-0.361
-0.308	0.325	0.13	0.156	0.156	0.465	0.893	-0.367	-0.387
-0.307	0.325	0.15	0.158	0.158	0.472	0.88	-0.383	-0.355
-0.307	0.325	0.153	0.15	0.15	0.497	0.87	-0.343	-0.318
-0.307	0.316	0.143	0.171	0.171	0.517	0.863	-0.283	-0.396
-0.307	0.326	0.096	0.173	0.173	0.517	0.874	-0.346	-0.392
-0.306	0.189	0.157	0.173	0.173	0.468	0.857	-0.355	-0.408
-0.306	0.203	0.145	0.172	0.172	0.467	0.869	-0.349	-0.418
-0.306	0.154	0.15	0.169	0.169	0.499	0.861	-0.368	-0.42
-0.305	0.209	0.025	0.159	0.159	0.429	0.87	-0.38	-0.385
-0.305	0.207	0.143	0.143	0.143	0.426	0.863	-0.313	-0.361
-0.305	0.204	0.139	0.15	0.15	0.441	0.867	-0.355	-0.413
-0.304	0.227	0.15	0.153	0.153	0.437	0.87	-0.358	-0.394
-0.304	0.163	0.149	0.153	0.153	0.496	0.873	-0.386	-0.411
-0.304	0.19	0.158	0.156	0.156	0.444	0.868	-0.37	-0.425
-0.304	0.214	0.149	0.157	0.157	0.449	0.872	-0.372	-0.42
-0.303	-0.106	0.14	0.152	0.152	0.431	0.865	-0.33	-0.322
-0.303	-0.117	0.17	0.154	0.154	0.427	0.86	-0.334	-0.39
-0.303	-0.071	0.163	0.154	0.154	0.424	0.861	-0.349	-0.406
-0.302	0.081	0.16	0.152	0.152	0.438	0.867	-0.367	-0.408
-0.302	0.105	0.159	0.156	0.156	0.423	0.877	-0.357	-0.419
-0.302	0.11	0.148	0.145	0.145	0.416	0.881	-0.369	-0.42
-0.301	0.087	0.109	0.146	0.146	0.421	0.895	-0.38	-0.374
-0.301	0.111	0.131	0.149	0.149	0.42	0.888	-0.296	-0.358
-0.301	0.096	0.119	0.142	0.142	0.42	0.881	-0.379	-0.395
-0.301	0.101	0.135	0.145	0.145	0.419	0.882	-0.321	-0.402
-0.3	0.107	0.161	0.147	0.147	0.425	0.882	-0.344	-0.412
-0.3	0.104	0.139	0.166	0.166	0.433	0.866	-0.386	-0.433
-0.3	0.112	0.16	0.168	0.168	0.44	0.86	-0.408	-0.402
-0.299	0.103	0.149	0.169	0.169	0.44	0.868	-0.376	-0.362
-0.299	0.126	0.155	0.168	0.168	0.432	0.87	-0.348	-0.402
-0.299	0.13	0.158	0.164	0.164	0.426	0.866	-0.349	-0.393
-0.298	0.125	0.157	0.149	0.149	0.418	0.867	-0.375	-0.387
-0.298	0.135	0.157	0.152	0.152	0.417	0.863	-0.38	-0.43
-0.298	0.136	0.156	0.157	0.157	0.423	0.865	-0.392	-0.407
-0.298	0.102	0.144	0.157	0.157	0.426	0.873	-0.373	-0.345
-0.297	0.106	0.148	0.152	0.152	0.431	0.844	-0.303	-0.349
-0.297	0.126	0.1	0.157	0.157	0.43	0.86	-0.37	-0.375
-0.297	0.112	0.159	0.155	0.155	0.411	0.868	-0.351	-0.378
-0.296	0.112	0.158	0.146	0.146	0.41	0.862	-0.399	-0.401
-0.296	0.117	0.159	0.153	0.153	0.395	0.861	-0.391	-0.42
-0.296	0.089	0.161	0.154	0.154	0.421	0.874	-0.41	-0.421
-0.295	0.084	0.162	0.157	0.157	0.345	0.858	-0.358	-0.361
-0.295	0.091	0.171	0.147	0.147	0.345	0.868	-0.367	-0.442
-0.295	0.094	0.087	0.151	0.151	0.361	0.851	-0.415	-0.445
-0.295	0.119	0.169	0.146	0.146	0.376	0.881	-0.409	-0.441
-0.294	0.106	0.155	0.155	0.155	0.358	0.888	-0.404	-0.491
-0.294	0.104	0.145	0.155	0.155	0.298	0.887	-0.389	-0.452
-0.294	0.112	0.155	0.16	0.16	0.331	0.871	-0.402	-0.415
-0.293	0.105	0.149	0.166	0.166	0.334	0.865	-0.335	-0.419
-0.293	0.098	0.16	0.169	0.169	0.305	0.855	-0.387	-0.435
-0.293	0.101	0.161	0.173	0.173	0.314	0.846	-0.379	-0.434
-0.292	0.106	0.163	0.173	0.173	0.33	0.86	-0.415	-0.432
-0.292	0.104	0.162	0.167	0.167	0.314	0.863	-0.434	-0.455
-0.292	0.101	0.152	0.152	0.152	0.31	0.86	-0.455	-0.42
-0.292	0.112	0.158	0.148	0.148	0.312	0.853	-0.404	-0.369
-0.291	0.112	0.158	0.157	0.157	0.315	0.856	-0.386	-0.413
-0.291	0.124	0.143	0.157	0.157	0.321	0.858	-0.432	-0.427
-0.291	0.13	0.132	0.156	0.156	0.324	0.862	-0.454	-0.421
-0.29	0.134	0.16	0.151	0.151	0.342	0.852	-0.469	-0.433
-0.29	0.14	0.14	0.156	0.156	0.355	0.857	-0.518	-0.448
-0.29	0.141	0.154	0.154	0.154	0.345	0.857	-0.42	-0.394
-0.289	0.125	0.089	0.156	0.156	0.378	0.86	-0.374	-0.415
-0.289	0.115	0.159	0.159	0.159	0.343	0.868	-0.444	-0.431
-0.289	0.119	0.162	0.155	0.155	0.339	0.859	-0.415	-0.419
-0.289	0.124	0.173	0.154	0.154	0.329	0.862	-0.417	-0.454
-0.288	0.12	0.171	0.144	0.144	0.33	0.861	-0.434	-0.484
-0.288	0.114	0.113	0.154	0.154	0.344	0.865	-0.497	-0.438
-0.288	0.116	0.129	0.152	0.152	0.352	0.87	-0.392	-0.426
-0.287	0.125	-0.348	0.151	0.151	0.356	0.879	-0.399	-0.45
-0.287	0.128	-1.356	0.154	0.154	0.346	0.88	-0.425	-0.455
-0.287	0.119	-0.963	0.163	0.163	0.34	0.878	-0.426	-0.466
-0.286	0.117	-0.959	0.165	0.165	0.341	0.875	-0.459	-0.477
-0.286	0.112	-0.903	0.169	0.169	0.349	0.865	-0.456	-0.478
-0.286	0.112	-0.941	0.168	0.168	0.348	0.85	-0.443	-0.42
-0.286	0.115	-0.837	0.163	0.163	0.346	0.846	-0.36	-0.435
-0.285	0.114	-0.913	0.15	0.15	0.346	0.851	-0.399	-0.47
-0.285	0.111	-0.907	0.151	0.151	0.347	0.864	-0.417	-0.482
-0.285	0.118	-0.94	0.143	0.143	0.347	0.86	-0.456	-0.473
-0.284	0.116	-0.971	0.152	0.152	0.343	0.853	-0.466	-0.479
-0.284	0.12	-1.009	0.147	0.147	0.343	0.849	-0.481	-0.431
-0.284	0.12	-1.157	0.144	0.144	0.346	0.849	-0.397	-0.41
-0.283	0.131	-0.989	0.146	0.146	0.344	0.85	-0.372	-0.442
-0.283	0.133	-1.107	0.148	0.148	0.348	0.851	-0.44	-0.435
-0.283	0.132	-1.137	0.151	0.151	0.358	0.846	-0.493	-0.456
-0.283	0.135	-1.088	0.157	0.157	0.359	0.85	-0.472	-0.454
-0.282	0.13	-1.095	0.146	0.146	0.356	0.847	-0.47	-0.458
-0.282	0.124	-1.136	0.14	0.14	0.353	0.849	-0.435	-0.369
-0.282	0.114	-1.118	0.144	0.144	0.348	0.853	-0.408	-0.389
-0.281	0.114	-1.143	0.149	0.149	0.34	0.853	-0.444	-0.443
-0.281	0.122	-1.063	0.144	0.144	0.336	0.849	-0.459	-0.428
-0.281	0.12	-1.168	0.145	0.145	0.343	0.85	-0.465	-0.461
-0.28	0.116	-1.085	0.148	0.148	0.343	0.857	-0.453	-0.477
-0.28	0.117	-1.167	0.144	0.144	0.347	0.867	-0.47	-0.442
-0.28	0.119	-1.204	0.145	0.145	0.346	0.868	-0.463	-0.41
-0.28	0.117	-1.152	-4.404	-4.404	0.344	0.873	-0.43	-0.481
-0.279	0.121	-1.194	-4.679	-4.679	0.343	0.861	-0.451	-0.465
-0.279	0.12	-1.05	-4.695	-4.695	0.347	0.86	-0.453	-0.474
-0.279	0.117	-1.168	-4.703	-4.703	0.343	0.834	-0.494	-0.498
-0.278	0.115	-1.125	-4.709	-4.709	0.344	0.845	-0.495	-0.478
-0.278	0.115	-1.15	-4.718	-4.718	0.344	0.831	-0.477	-0.42
-0.278	0.116	-1.179	-4.724	-4.724	0.342	0.829	-0.42	-0.461
-0.277	0.117	-1.143	-4.731	-4.731	0.339	0.832	-0.451	-0.461
-0.277	0.117	-1.198	-4.74	-4.74	0.342	0.838	-0.435	-0.466
-0.277	0.115	-1.121	-4.744	-4.744	0.339	0.835	-0.484	-0.468
-0.277	0.111	-1.164	-4.751	-4.751	0.342	0.835	-0.506	-0.496
-0.276	0.122	-1.179	-4.755	-4.755	0.34	0.836	-0.482	-0.493
-0.276	0.126	-1.181	-4.763	-4.763	0.352	0.843	-0.432	-0.427
-0.276	0.124	-1.185	-4.768	-4.768	0.353	0.839	-0.44	-0.5
-0.275	0.126	-1.176	-4.773	-4.773	0.357	0.846	-0.511	-0.474
-0.275	0.139	-1.174	-4.781	-4.781	0.354	0.839	-0.521	-0.464
-0.275	0.122	-1.223	-4.786	-4.786	0.347	0.84	-0.522	-0.494
-0.274	0.122	-1.177	-4.79	-4.79	0.339	0.84	-0.504	-0.491
-0.274	0.105	-1.202	-4.797	-4.797	0.327	0.842	-0.466	-0.44
-0.274	0.11	-1.152	-4.804	-4.804	0.331	0.847	-0.431	-0.466
-0.274	0.112	-1.074	-4.809	-4.809	0.335	0.859	-0.478	-0.455
-0.273	0.115	-1.049	-4.812	-4.812	0.333	0.863	-0.455	-0.491
-0.273	0.119	-1.001	-4.816	-4.816	0.332	0.865	-0.444	-0.504
-0.273	0.119	-0.988	-4.816	-4.816	0.331	0.869	-0.481	-0.514
-0.272	0.112	-0.859	-4.823	-4.823	0.331	0.863	-0.499	-0.476
-0.272	0.11	-0.997	-4.829	-4.829	0.33	0.845	-0.462	-0.439
-0.272	0.107	-0.909	-4.835	-4.835	0.324	0.835	-0.47	-0.498
-0.271	0.113	-1.063	-4.841	-4.841	0.333	0.832	-0.519	-0.494
-0.271	0.107	-1.089	-4.847	-4.847	0.337	0.853	-0.494	-0.503
-0.271	0.114	-0.918	-4.855	-4.855	0.337	0.849	-0.55	-0.496
-0.271	0.103	-0.878	-4.863	-4.863	0.334	0.852	-0.556	-0.514
-0.27	0.107	-0.889	-4.867	-4.867	0.335	0.844	-0.528	-0.44
-0.27	0.104	-0.858	-4.875	-4.875	0.334	0.832	-0.486	-0.486
-0.27	0.108	-0.873	-4.878	-4.878	0.335	0.83	-0.543	-0.477
-0.269	0.108	-0.905	-4.885	-4.885	0.339	0.837	-0.521	-0.466
-0.269	0.108	-0.913	-4.891	-4.891	0.331	0.84	-0.553	-0.482
-0.269	0.117	-0.895	-4.895	-4.895	0.344	0.836	-0.576	-0.494
-0.268	0.12	-0.942	-4.901	-4.901	0.348	0.832	-0.554	-0.45
-0.268	0.127	-1.032	-4.909	-4.909	0.348	0.827	-0.461	-0.432
-0.268	0.131	-1.024	-4.911	-4.911	0.351	0.825	-0.526	-0.452
-0.268	0.127	-1.064	-4.919	-4.919	0.347	0.83	-0.506	-0.456
-0.267	0.127	-1.045	-4.925	-4.925	0.339	0.831	-0.477	-0.479
-0.267	0.108	-1.001	-4.928	-4.928	0.333	0.82	-0.535	-0.491
-0.267	0.115	-1.004	-4.932	-4.932	0.335	0.826	-0.553	-0.468
-0.266	0.112	-0.983	-4.938	-4.938	0.334	0.843	-0.517	-0.392
-0.266	0.119	-1.003	-4.94	-4.94	0.33	0.846	-0.493	-0.492
-0.266	0.122	-1.011	-4.946	-4.946	0.33	0.851	-0.541	-0.483
-0.265	0.122	-1.008	-4.95	-4.95	0.326	0.851	-0.513	-0.486
-0.265	0.119	-0.929	-4.954	-4.954	0.33	0.847	-0.515	-0.476
-0.265	0.113	-1.053	-4.958	-4.958	0.332	0.842	-0.559	-0.509
-0.265	0.117	-1.054	-4.963	-4.963	0.34	0.823	-0.523	-0.461
-0.264	0.106	-1.021	-4.968	-4.968	0.333	0.829	-0.437	-0.446
-0.264	0.12	-1.034	-4.974	-4.974	0.328	0.827	-0.506	-0.489
-0.264	0.113	-1.053	-4.978	-4.978	0.333	0.828	-0.521	-0.499
-0.263	0.109	-1.024	-4.982	-4.982	0.328	0.826	-0.52	-0.461
-0.263	0.098	-1.149	-4.986	-4.986	0.333	0.824	-0.517	-0.513
-0.263	0.098	-1.079	-4.991	-4.991	0.329	0.819	-0.519	-0.524
-0.262	0.103	-1.09	-4.993	-4.993	0.33	0.831	-0.491	-0.444
-0.262	0.105	-1.058	-5	-5	0.334	0.826	-0.457	-0.519
-0.262	0.108	-1.032	-5.004	-5.004	0.339	0.824	-0.52	-0.484
-0.262	0.106	-1.044	-5.007	-5.007	0.35	0.834	-0.515	-0.506
-0.261	0.103	-1.036	-5.011	-5.011	0.351	0.826	-0.523	-0.539
-0.261	0.119	-1.054	-5.015	-5.015	0.351	0.839	-0.53	-0.536
-0.261	0.116	-1.06	-5.02	-5.02	0.344	0.828	-0.552	-0.464
-0.26	0.119	-1.07	-5.024	-5.024	0.333	0.836	-0.494	-0.459
-0.26	0.121	-1.107	-5.028	-5.028	0.322	0.83	-0.539	-0.475
-0.26	0.126	-1.243	-5.029	-5.029	0.321	0.826	-0.511	-0.5
-0.259	0.106	-1.258	-5.034	-5.034	0.329	0.829	-0.537	-0.495
-0.259	0.104	-1.153	-5.033	-5.033	0.33	0.839	-0.528	-0.534
-0.259	0.115	-1.169	-5.04	-5.04	0.332	0.847	-0.595	-0.5
-0.259	0.112	-1.192	-5.044	-5.044	0.33	0.86	-0.569	-0.431
-0.258	0.11	-1.278	-5.05	-5.05	0.331	0.852	-0.508	-0.521
-0.258	0.111	-1.276	-5.054	-5.054	0.33	0.835	-0.519	-0.542
-0.258	0.11	-1.257	-5.058	-5.058	0.327	0.839	-0.515	-0.55
-0.257	0.112	-1.261	-5.061	-5.061	0.328	0.808	-0.552	-0.525
-0.257	0.105	-1.263	-5.067	-5.067	0.326	0.81	-0.549	-0.53
-0.257	0.107	-1.259	-5.072	-5.072	0.324	0.821	-0.541	-0.515
-0.256	0.107	-1.255	-5.075	-5.075	0.324	0.82	-0.47	-0.516
-0.256	0.106	-1.216	-5.078	-5.078	0.324	0.807	-0.485	-0.533
-0.256	0.098	-1.231	-5.079	-5.079	0.322	0.826	-0.505	-0.55
-0.256	0.106	-1.228	-5.081	-5.081	0.329	0.825	-0.543	-0.543
-0.255	0.102	-1.224	-5.085	-5.085	0.33	0.817	-0.57	-0.579
-0.255	0.098	-1.216	-5.085	-5.085	0.333	0.826	-0.597	-0.532
-0.255	0.095	-1.206	-5.087	-5.087	0.337	0.836	-0.507	-0.52
-0.254	0.101	-1.283	-5.09	-5.09	0.339	0.839	-0.533	-0.547
-0.254	0.098	-1.263	-5.092	-5.092	0.342	0.824	-0.57	-0.53
-0.254	0.111	-1.257	-5.096	-5.096	0.342	0.824	-0.571	-0.571
-0.253	0.116	-1.271	-5.098	-5.098	0.336	0.815	-0.599	-0.577
-0.253	0.093	-1.235	-5.102	-5.102	0.331	0.805	-0.58	-0.593
-0.253	0.105	-1.251	-5.108	-5.108	0.327	0.81	-0.591	-0.525
-0.253	0.091	-1.219	-5.108	-5.108	0.326	0.81	-0.537	-0.543
-0.252	0.108	-1.202	-5.111	-5.111	0.33	0.814	-0.575	-0.592
-0.252	0.093	-1.268	-5.116	-5.116	0.33	0.834	-0.581	-0.577
-0.252	0.097	-1.19	-5.12	-5.12	0.326	0.835	-0.562	-0.573
-0.251	0.109	-1.09	-5.124	-5.124	0.321	0.833	-0.577	-0.597
-0.251	0.111	-1.189	-5.13	-5.13	0.324	0.828	-0.587	-0.574
-0.251	0.088	-1.135	-5.134	-5.134	0.328	0.823	-0.515	-0.564
-0.25	0.097	-1.188	-5.136	-5.136	0.326	0.817	-0.534	-0.578
-0.25	0.081	-1.302	-5.143	-5.143	0.327	0.796	-0.549	-0.592
-0.25	0.067	-1.184	-5.145	-5.145	0.329	0.805	-0.559	-0.605
-0.25	0.073	-1.289	-5.146	-5.146	0.325	0.801	-0.585	-0.627
-0.249	0.081	-1.283	-5.152	-5.152	0.321	0.804	-0.618	-0.634
-0.249	0.095	-1.304	-5.154	-5.154	0.327	0.811	-0.584	-0.561
-0.249	0.092	-1.475	-5.155	-5.155	0.309	0.815	-0.563	-0.573
-0.248	0.083	-1.329	-5.159	-5.159	0.317	0.801	-0.611	-0.585
-0.248	0.091	-1.559	-5.162	-5.162	0.319	0.821	-0.613	-0.605
-0.248	0.079	-1.568	-5.164	-5.164	0.301	0.828	-0.619	-0.608
-0.247	0.089	-1.541	-5.169	-5.169	0.303	0.813	-0.639	-0.63
-0.247	0.087	-1.567	-5.171	-5.171	0.33	0.824	-0.643	-0.573
-0.247	0.092	-1.436	-5.174	-5.174	0.336	0.806	-0.613	-0.536
-0.247	0.088	-1.424	-5.176	-5.176	0.337	0.813	-0.582	-0.596
-0.246	0.078	-1.47	-5.178	-5.178	0.328	0.819	-0.613	-0.593
-0.246	0.057	-1.463	-5.181	-5.181	0.327	0.812	-0.631	-0.579
-0.246	0.107	-1.454	-5.185	-5.185	0.318	0.807	-0.647	-0.598
-0.245	0.106	-1.412	-5.187	-5.187	0.316	0.81	-0.669	-0.593
-0.245	0.107	-1.478	-5.193	-5.193	0.317	0.821	-0.644	-0.524
-0.245	0.105	-1.481	-5.198	-5.198	0.32	0.833	-0.621	-0.576
-0.244	0.107	-1.462	-5.202	-5.202	0.317	0.829	-0.661	-0.58
-0.244	-1.19	-1.481	-5.205	-5.205	0.321	0.838	-0.649	-0.588
-0.244	-1.203	-1.402	-5.212	-5.212	0.319	0.825	-0.692	-0.572
-0.244	-1.195	-1.414	-5.212	-5.212	0.322	0.829	-0.734	-0.61
-0.243	-1.2	-1.394	-5.216	-5.216	0.316	0.818	-0.667	-0.568
-0.243	-1.142	-1.434	-5.219	-5.219	0.323	0.818	-0.615	-0.544
-0.243	-1.177	-1.431	-5.222	-5.222	0.285	0.804	-0.608	-0.609
-0.242	-1.193	-1.382	-5.222	-5.222	0.29	0.799	-0.637	-0.574
-0.242	-1.188	-1.462	-5.222	-5.222	0.283	0.801	-0.652	-0.576
-0.242	-1.174	-1.425	-5.222	-5.222	0.283	0.805	-0.657	-0.594
-0.241	-1.135	-1.465	-5.223	-5.223	0.279	0.81	-0.702	-0.603
-0.241	-1.128	-1.442	-5.224	-5.224	0.288	0.813	-0.63	-0.527
-0.241	-1.143	-1.416	-5.226	-5.226	0.292	0.815	-0.608	-0.545
-0.241	-1.122	-1.458	-5.228	-5.228	0.294	0.804	-0.668	-0.573
-0.24	-1.146	-1.436	-5.233	-5.233	0.306	0.79	-0.683	-0.574
-0.24	-1.129	-1.442	-5.233	-5.233	0.307	0.749	-0.685	-0.587
-0.24	-1.113	-1.423	-5.236	-5.236	0.302	0.748	-0.702	-0.592
-0.239	-1.112	-1.452	-5.239	-5.239	0.293	0.781	-0.724	-0.587
-0.239	-1.146	-1.475	-5.241	-5.241	0.283	0.788	-0.641	-0.553
-0.239	-1.194	-1.469	-5.242	-5.242	0.267	0.78	-0.675	-0.611
-0.238	-1.192	-1.397	-5.246	-5.246	0.214	0.775	-0.734	-0.611
-0.238	-1.229	-1.463	-5.253	-5.253	0.235	0.785	-0.768	-0.626
-0.238	-1.227	-1.467	-5.256	-5.256	0.238	0.801	-0.758	-0.638
-0.238	-1.159	-1.457	-5.258	-5.258	0.24	0.799	-0.77	-0.622
-0.237	-1.175	-1.518	-5.265	-5.265	0.243	0.801	-0.71	-0.554
-0.237	-1.179	-1.446	-5.269	-5.269	0.244	0.764	-0.688	-0.589
-0.237	-1.115	-1.459	-5.272	-5.272	0.24	0.739	-0.707	-0.585
-0.236	-1.141	-1.531	-5.276	-5.276	0.234	0.77	-0.712	-0.602
-0.236	-1.134	-1.547	-5.278	-5.278	0.234	0.753	-0.738	-0.602
-0.236	-1.132	-1.545	-5.281	-5.281	0.236	0.779	-0.74	-0.605
-0.235	-1.142	-1.529	-5.284	-5.284	0.225	0.771	-0.731	-0.572
-0.235	-1.122	-1.489	-5.287	-5.287	0.27	0.756	-0.686	-0.559
-0.235	-1.123	-1.52	-5.292	-5.292	0.239	0.764	-0.718	-0.603
-0.235	-1.109	-1.503	-5.294	-5.294	0.235	0.76	-0.697	-0.618
-0.234	-1.116	-1.572	-5.296	-5.296	0.219	0.777	-0.719	-0.617
-0.234	-1.193	-1.524	-5.298	-5.298	0.293	0.811	-0.699	-0.624
-0.234	-1.199	-1.485	-5.301	-5.301	0.294	0.792	-0.705	-0.633
-0.233	-1.194	-1.545	-5.304	-5.304	0.256	0.796	-0.664	-0.565
-0.233	-1.166	-1.488	-5.306	-5.306	0.244	0.808	-0.643	-0.631
-0.233	-1.19	-1.545	-5.308	-5.308	0.248	0.756	-0.688	-0.607
-0.232	-1.187	-1.489	-5.31	-5.31	0.245	0.765	-0.688	-0.617
-0.232	-1.179	-1.415	-5.313	-5.313	0.248	0.773	-0.689	-0.619
-0.232	-1.144	-1.309	-5.314	-5.314	0.242	0.811	-0.671	-0.641
-0.232	-1.163	-1.297	-5.318	-5.318	0.23	0.812	-0.683	-0.608
-0.231	-1.133	-1.291	-5.322	-5.322	0.257	0.766	-0.625	-0.587
-0.231	-1.112	-1.376	-5.326	-5.326	0.287	0.773	-0.685	-0.604
-0.231	-1.132	-1.342	-5.329	-5.329	0.239	0.783	-0.702	-0.62
-0.23	-1.156	-1.361	-5.334	-5.334	0.237	0.773	-0.674	-0.61
-0.23	-1.236	-1.434	-5.337	-5.337	0.251	0.766	-0.685	-0.602
-0.23	-1.407	-1.39	-5.342	-5.342	0.277	0.743	-0.695	-0.603
-0.229	-1.429	-1.381	-5.343	-5.343	0.249	0.728	-0.668	-0.553
-0.229	-1.437	-1.401	-5.344	-5.344	0.269	0.715	-0.642	-0.613
-0.229	-1.176	-1.572	-5.348	-5.348	0.247	0.701	-0.643	-0.61
-0.229	-1.238	-1.524	-5.349	-5.349	0.287	0.706	-0.672	-0.593
-0.228	-1.217	-1.404	-5.351	-5.351	0.253	0.71	-0.636	-0.589
-0.228	-1.319	-1.453	-5.355	-5.355	0.271	0.713	-0.663	-0.622
-0.228	-1.22	-1.982	-5.357	-5.357	0.261	0.712	-0.639	-0.569
-0.227	-1.254	-1.785	-5.36	-5.36	0.178	0.712	-0.623	-0.557
-0.227	-1.249	-1.837	-5.362	-5.362	0.218	0.715	-0.626	-0.582
-0.227	-1.254	-2.232	-5.364	-5.364	0.238	0.712	-0.636	-0.602
-0.226	-1.244	-2.186	-5.364	-5.364	0.235	0.71	-0.634	-0.614
-0.226	-1.276	-2.037	-5.366	-5.366	0.223	0.707	-0.654	-0.619
-0.226	-1.23	-2.018	-5.368	-5.368	0.243	0.711	-0.692	-0.591
-0.226	-1.209	-2.061	-5.37	-5.37	0.244	0.718	-0.622	-0.541
-0.225	-1.237	-2.025	-5.374	-5.374	0.248	0.715	-0.624	-0.604
-0.225	-1.299	-2.064	-5.373	-5.373	0.239	0.713	-0.689	-0.595
-0.225	-1.277	-2.18	-5.378	-5.378	0.239	0.727	-0.7	-0.616
-0.224	-1.305	-2.116	-5.381	-5.381	0.22	0.72	-0.706	-0.602
-0.224	-1.275	-2.252	-5.385	-5.385	0.21	0.712	-0.72	-0.597
-0.224	-1.275	-2.308	-5.391	-5.391	0.218	0.725	-0.724	-0.571
-0.223	-1.188	-2.301	-5.393	-5.393	0.216	0.737	-0.678	-0.569
-0.223	-1.276	-2.308	-5.397	-5.397	0.225	0.74	-0.695	-0.611
-0.223	-1.381	-2.272	-5.399	-5.399	0.211	0.736	-0.721	-0.607
-0.223	-1.313	-2.108	-5.401	-5.401	0.242	0.737	-0.731	-0.615
-0.222	-1.224	-2.1	-5.4	-5.4	0.244	0.729	-0.724	-0.626
-0.222	-1.233	-2.157	-5.403	-5.403	0.238	0.712	-0.713	-0.637
-0.222	-1.26	-2.024	-5.406	-5.406	0.235	0.715	-0.67	-0.587
-0.221	-1.474	-1.966	-5.407	-5.407	0.191	0.719	-0.667	-0.601
-0.221	-1.428	-2.227	-5.411	-5.411	0.234	0.717	-0.689	-0.579
-0.221	-1.72	-2.244	-5.411	-5.411	0.262	0.709	-0.693	-0.605
-0.22	-1.31	-2.247	-5.415	-5.415	0.135	0.713	-0.694	-0.613
-0.22	-1.395	-1.956	-5.415	-5.415	0.136	0.712	-0.706	-0.612
-0.22	-1.309	-2.096	-5.417	-5.417	0.254	0.713	-0.702	-0.576
-0.22	-1.265	-2.18	-5.418	-5.418	0.149	0.713	-0.655	-0.553
-0.219	-1.289	-2.363	-5.42	-5.42	0.28	0.719	-0.694	-0.581
-0.219	-1.205	-2.298	-5.422	-5.422	0.292	0.717	-0.653	-0.61
-0.219	-1.285	-2.423	-5.422	-5.422	0.269	0.701	-0.673	-0.628
-0.218	-1.314	-2.409	-5.423	-5.423	0.238	0.696	-0.689	-0.632
-0.218	-1.288	-2.237	-5.424	-5.424	0.205	0.693	-0.699	-0.595
-0.218	-1.306	-2.346	-5.429	-5.429	0.172	0.681	-0.663	-0.595
-0.217	-1.319	-2.549	-5.429	-5.429	0.213	0.644	-0.635	-0.635
-0.217	-1.318	-2.529	-5.433	-5.433	0.144	0.647	-0.693	-0.633
-0.217	-1.313	-2.576	-5.437	-5.437	0.168	0.671	-0.685	-0.635
-0.217	-1.327	-2.58	-5.439	-5.439	0.212	0.663	-0.68	-0.637
-0.216	-1.35	-2.582	-5.442	-5.442	0.209	0.683	-0.694	-0.634
-0.216	-1.401	-2.579	-5.443	-5.443	0.217	0.681	-0.667	-0.572
-0.216	-1.376	-2.561	-5.445	-5.445	0.212	0.654	-0.64	-0.587
-0.215	-1.377	-2.514	-5.448	-5.448	0.244	0.665	-0.738	-0.626
-0.215	-1.391	-2.587	-5.449	-5.449	0.244	0.664	-0.695	-0.626
-0.215	-1.409	-2.392	-5.452	-5.452	0.233	0.561	-0.698	-0.642
-0.214	-1.442	-2.449	-5.453	-5.453	0.221	0.555	-0.729	-0.647
-0.214	-1.496	-2.428	-5.457	-5.457	0.22	0.56	-0.701	-0.613
-0.214	-1.388	-2.413	-5.458	-5.458	0.234	0.559	-0.665	-0.575
-0.214	-1.379	-2.405	-5.46	-5.46	0.231	0.575	-0.652	-0.607
-0.213	-1.401	-2.334	-5.462	-5.462	0.22	0.56	-0.706	-0.61
-0.213	-1.398	-2.485	-5.465	-5.465	0.224	0.567	-0.695	-0.634
-0.213	-1.386	-2.41	-5.467	-5.467	0.242	0.566	-0.721	-0.647
-0.212	-1.385	-2.298	-5.469	-5.469	0.241	0.569	-0.758	-0.634
-0.212	-1.419	-2.305	-5.469	-5.469	0.247	0.575	-0.689	-0.606
-0.212	-1.394	-2.372	-5.471	-5.471	0.187	0.575	-0.63	-0.609
-0.211	-1.395	-2.368	-5.47	-5.47	0.275	0.565	-0.719	-0.621
-0.211	-1.394	-2.377	-5.474	-5.474	0.228	0.52	-0.731	-0.628
-0.211	-1.41	-2.371	-5.476	-5.476	0.185	0.525	-0.713	-0.652
-0.211	-1.425	-2.342	-5.477	-5.477	0.138	0.521	-0.717	-0.68
-0.21	-1.558	-2.336	-5.477	-5.477	0.126	0.548	-0.705	-0.653
-0.21	-1.584	-2.389	-5.479	-5.479	0.118	0.554	-0.683	-0.606
-0.21	-1.546	-2.395	-5.477	-5.477	0.171	0.556	-0.663	-0.674
-0.209	-1.371	-2.417	-5.48	-5.48	0.136	0.562	-0.719	-0.656
-0.209	-1.383	-2.27	-5.478	-5.478	0.136	0.568	-0.716	-0.649
-0.209	-1.4	-2.265	-5.48	-5.48	0.243	0.573	-0.699	-0.665
-0.208	-1.349	-2.245	-5.482	-5.482	0.241	0.54	-0.74	-0.652
-0.208	-1.403	-2.27	-5.481	-5.481	0.129	0.551	-0.734	-0.643
-0.208	-1.42	-2.282	-5.484	-5.484	0.238	0.519	-0.676	-0.636
-0.208	-1.399	-2.265	-5.485	-5.485	0.136	0.511	-0.694	-0.652
-0.207	-1.401	-2.27	-5.487	-5.487	0.123	0.517	-0.702	-0.667
-0.207	-1.369	-2.274	-5.486	-5.486	0.129	0.52	-0.706	-0.667
-0.207	-1.38	-2.251	-5.488	-5.488	0.126	0.514	-0.728	-0.682
-0.206	-1.381	-2.271	-5.489	-5.489	0.177	0.518	-0.713	-0.656
-0.206	-1.371	-2.295	-5.49	-5.49	0.261	0.526	-0.691	-0.609
-0.206	-1.382	-2.296	-5.489	-5.489	0.089	0.521	-0.653	-0.652
-0.205	-1.411	-2.281	-5.49	-5.49	0.123	0.505	-0.674	-0.643
-0.205	-1.401	-2.303	-5.492	-5.492	0.238	0.506	-0.689	-0.624
-0.205	-1.385	-2.289	-5.496	-5.496	0.237	0.508	-0.701	-0.643
-0.205	-1.395	-2.278	-5.496	-5.496	0.103	0.517	-0.736	-0.655
-0.204	-1.45	-2.299	-5.499	-5.499	0.245	0.514	-0.689	-0.618
-0.204	-1.381	-2.281	-5.502	-5.502	0.265	0.51	-0.639	-0.607
-0.204	-1.377	-2.261	-5.504	-5.504	0.232	0.508	-0.662	-0.66
-0.203	-1.349	-2.235	-5.508	-5.508	0.068	0.514	-0.697	-0.669
-0.203	-1.381	-2.277	-5.51	-5.51	0.244	0.515	-0.683	-0.66
-0.203	-1.396	-2.157	-5.515	-5.515	0.208	0.515	-0.687	-0.667
-0.202	-1.398	-2.167	-5.514	-5.514	0.221	0.522	-0.682	-0.622
-0.202	-1.407	-2.187	-5.517	-5.517	0.227	0.526	-0.636	-0.597
-0.202	-1.388	-2.166	-5.518	-5.518	0.225	0.534	-0.664	-0.628
-0.202	-1.355	-2.177	-5.519	-5.519	0.046	0.531	-0.668	-0.66
-0.201	-1.369	-2.182	-5.52	-5.52	0.047	0.53	-0.7	-0.648
-0.201	-1.361	-2.186	-5.52	-5.52	0.047	0.522	-0.693	-0.669
-0.201	-1.358	-2.273	-5.521	-5.521	0.048	0.52	-0.665	-0.663
-0.2	-1.441	-2.168	-5.524	-5.524	0.053	0.514	-0.653	-0.631
-0.2	-1.407	-2.149	-5.523	-5.523	0.038	0.509	-0.619	-0.689
-0.2	-1.419	-2.156	-5.525	-5.525	0.04	0.516	-0.676	-0.647
-0.199	-1.421	-2.136	-5.525	-5.525	0.019	0.514	-0.665	-0.65
-0.199	-1.41	-2.14	-5.529	-5.529	0.023	0.531	-0.683	-0.678
-0.199	-1.428	-2.129	-5.527	-5.527	0.045	0.516	-0.715	-0.67
-0.199	-1.412	-2.132	-5.528	-5.528	0.257	0.517	-0.679	-0.64
-0.198	-1.381	-2.121	-5.529	-5.529	0.249	0.514	-0.632	-0.643
-0.198	-1.385	-2.15	-5.53	-5.53	0.229	0.519	-0.665	-0.658
-0.198	-1.381	-2.126	-5.535	-5.535	0.262	0.516	-0.693	-0.677
-0.197	-1.362	-2.145	-5.538	-5.538	0.257	0.514	-0.68	-0.679
-0.197	-1.384	-2.159	-5.54	-5.54	0.228	0.513	-0.701	-0.656
-0.197	-1.453	-2.168	-5.543	-5.543	0.258	0.511	-0.706	-0.655
-0.196	-1.453	-2.175	-5.546	-5.546	0.224	0.509	-0.707	-0.634
-0.196	-1.415	-2.177	-5.548	-5.548	0.229	0.514	-0.684	-0.681
-0.196	-1.381	-2.181	-5.551	-5.551	0.03	0.518	-0.727	-0.686
-0.196	-1.413	-2.135	-5.552	-5.552	0.03	0.529	-0.711	-0.694
-0.195	-1.418	-2.17	-5.552	-5.552	0.043	0.522	-0.716	-0.678
-0.195	-1.526	-2.162	-5.552	-5.552	0.046	0.527	-0.746	-0.677
-0.195	-1.441	-2.172	-5.552	-5.552	0.213	0.531	-0.746	-0.654
-0.194	-1.432	-2.219	-5.553	-5.553	0.208	0.526	-0.693	-0.617
-0.194	-1.611	-2.266	-5.552	-5.552	0.216	0.523	-0.689	-0.646
-0.194	-1.457	-2.244	-5.552	-5.552	0.214	0.525	-0.74	-0.647
-0.193	-1.444	-2.228	-5.553	-5.553	0.214	0.506	-0.753	-0.649
-0.193	-1.434	-2.251	-5.554	-5.554	0.223	0.506	-0.756	-0.681
-0.193	-1.443	-2.244	-5.556	-5.556	0.201	0.508	-0.788	-0.688
-0.193	-1.522	-2.246	-5.552	-5.552	0.089	0.513	-0.738	-0.607
-0.192	-1.542	-2.245	-5.552	-5.552	0.082	0.51	-0.727	-0.663
-0.192	-1.5	-2.249	-5.554	-5.554	0.211	0.504	-0.781	-0.667
-0.192	-1.426	-2.228	-5.554	-5.554	0.225	0.504	-0.792	-0.651
-0.191	-1.498	-2.222	-5.552	-5.552	0.215	0.504	-0.773	-0.696
-0.191	-1.448	-2.251	-5.555	-5.555	0.049	0.506	-0.775	-0.725
-0.191	-1.466	-2.215	-5.555	-5.555	0.219	0.505	-0.761	-0.652
-0.19	-1.486	-2.25	-5.556	-5.556	0.235	0.508	-0.73	-0.636
-0.19	-1.475	-2.253	-5.558	-5.558	0.239	0.509	-0.768	-0.678
-0.19	-1.47	-2.27	-5.561	-5.561	0.229	0.488	-0.778	-0.686
-0.19	-1.491	-2.235	-5.563	-5.563	0.22	0.497	-0.781	-0.71
-0.189	-1.487	-2.276	-5.564	-5.564	0.223	0.424	-0.778	-0.697
-0.189	-1.538	-2.245	-5.566	-5.566	0.211	0.426	-0.746	-0.665
-0.189	-1.496	-2.292	-5.568	-5.568	0.208	0.422	-0.693	-0.629
-0.188	-1.485	-2.285	-5.57	-5.57	0.207	0.43	-0.673	-0.663
-0.188	-1.516	-2.289	-5.571	-5.571	0.213	0.441	-0.719	-0.658
-0.188	-1.59	-2.342	-5.574	-5.574	0.21	0.459	-0.75	-0.662
-0.187	-1.447	-2.369	-5.575	-5.575	0.207	0.454	-0.745	-0.674
-0.187	-1.498	-2.367	-5.575	-5.575	0.207	0.441	-0.736	-0.685
-0.187	-1.548	-2.384	-5.575	-5.575	0.205	0.436	-0.756	-0.643
-0.187	-1.494	-2.35	-5.579	-5.579	0.2	0.444	-0.711	-0.645
-0.186	-1.744	-2.42	-5.58	-5.58	0.192	0.423	-0.743	-0.69
-0.186	-1.621	-2.423	-5.58	-5.58	0.204	0.429	-0.766	-0.677
-0.186	-1.494	-2.379	-5.583	-5.583	0.204	0.421	-0.757	-0.712
-0.185	-1.491	-2.398	-5.583	-5.583	0.213	0.427	-0.776	-0.71
-0.185	-1.491	-2.422	-5.585	-5.585	0.204	0.419	-0.775	-0.685
-0.185	-1.47	-2.407	-5.586	-5.586	0.206	0.427	-0.772	-0.659
-0.184	-1.493	-2.454	-5.585	-5.585	0.21	0.423	-0.753	-0.689
-0.184	-1.502	-2.468	-5.588	-5.588	0.211	0.44	-0.761	-0.689
-0.184	-1.511	-2.303	-5.59	-5.59	0.204	0.423	-0.768	-0.694
-0.184	-1.511	-2.329	-5.594	-5.594	0.206	0.423	-0.793	-0.69
-0.183	-1.484	-2.355	-5.597	-5.597	0.205	0.42	-0.796	-0.692
-0.183	-1.488	-2.386	-5.6	-5.6	0.221	0.426	-0.792	-0.677
-0.183	-1.475	-2.404	-5.603	-5.603	0.225	0.415	-0.76	-0.678
-0.182	-1.455	-2.473	-5.605	-5.605	0.221	0.414	-0.795	-0.688
-0.182	-1.504	-2.453	-5.606	-5.606	0.213	0.413	-0.76	-0.679
-0.182	-1.472	-2.392	-5.61	-5.61	0.201	0.409	-0.78	-0.691
-0.181	-1.536	-2.397	-5.613	-5.613	0.207	0.41	-0.795	-0.72
-0.181	-1.488	-2.384	-5.614	-5.614	0.201	0.42	-0.811	-0.696
-0.181	-1.532	-2.407	-5.616	-5.616	0.211	0.404	-0.79	-0.658
-0.181	-1.486	-2.322	-5.617	-5.617	0.078	0.413	-0.723	-0.705
-0.18	-1.518	-2.521	-5.619	-5.619	0.167	0.401	-0.77	-0.692
-0.18	-1.402	-2.523	-5.622	-5.622	0.165	0.395	-0.76	-0.698
-0.18	-1.414	-2.433	-5.623	-5.623	0.163	0.392	-0.775	-0.717
-0.179	-1.397	-2.404	-5.625	-5.625	0.125	0.386	-0.789	-0.719
-0.179	-1.398	-2.357	-5.628	-5.628	0.14	0.386	-0.773	-0.67
-0.179	-1.33	-2.447	-5.63	-5.63	0.12	0.393	-0.731	-0.68
-0.178	-1.36	-2.413	-5.63	-5.63	0.15	0.393	-0.789	-0.725
-0.178	-1.396	-2.373	-5.632	-5.632	0.157	0.397	-0.754	-0.724
-0.178	-1.395	-2.42	-5.635	-5.635	0.146	0.382	-0.766	-0.699
-0.178	-1.455	-2.515	-5.637	-5.637	0.141	0.387	-0.778	-0.71
-0.177	-1.314	-2.469	-5.639	-5.639	0.12	0.387	-0.794	-0.716
-0.177	-1.294	-2.508	-5.642	-5.642	0.117	0.39	-0.732	-0.69
-0.177	-1.354	-2.515	-5.644	-5.644	0.111	0.387	-0.727	-0.719
-0.176	-1.583	-2.393	-5.647	-5.647	0.113	0.387	-0.79	-0.696
-0.176	-1.472	-2.491	-5.651	-5.651	0.129	0.386	-0.8	-0.683
-0.176	-1.407	-2.433	-5.652	-5.652	0.152	0.388	-0.804	-0.689
-0.175	-1.381	-2.439	-5.655	-5.655	0.146	0.39	-0.817	-0.715
-0.175	-1.459	-2.394	-5.659	-5.659	0.148	0.391	-0.823	-0.701
-0.175	-1.432	-2.432	-5.66	-5.66	0.144	0.387	-0.76	-0.694
-0.175	-1.421	-2.405	-5.662	-5.662	0.13	0.383	-0.787	-0.705
-0.174	-1.445	-2.412	-5.663	-5.663	0.111	0.384	-0.808	-0.726
-0.174	-1.467	-2.416	-5.665	-5.665	0.112	0.4	-0.815	-0.735
-0.174	-1.467	-2.422	-5.666	-5.666	0.105	0.4	-0.814	-0.755
-0.173	-1.424	-2.42	-5.668	-5.668	0.106	0.4	-0.816	-0.75
-0.173	-1.48	-2.423	-5.67	-5.67	0.1	0.393	-0.776	-0.693
-0.173	-1.524	-2.385	-5.673	-5.673	0.108	0.386	-0.743	-0.729
-0.172	-1.483	-2.458	-5.674	-5.674	0.122	0.384	-0.786	-0.721
-0.172	-1.531	-2.376	-5.677	-5.677	0.107	0.378	-0.793	-0.747
-0.172	-1.66	-2.305	-5.674	-5.674	0.13	0.377	-0.792	-0.756
-0.172	-1.502	-2.292	-5.674	-5.674	0.131	0.386	-0.806	-0.749
-0.171	-1.537	-2.294	-5.678	-5.678	0.13	0.396	-0.829	-0.744
-0.171	-1.523	-2.378	-5.678	-5.678	0.141	0.388	-0.79	-0.735
-0.171	-1.581	-2.412	-5.679	-5.679	-0.004	0.383	-0.798	-0.802
-0.17	-1.555	-2.387	-5.682	-5.682	-0.023	0.381	-0.787	-0.749
-0.17	-1.559	-2.389	-5.685	-5.685	-0.034	0.378	-0.795	-0.756
-0.17	-1.457	-2.44	-5.687	-5.687	-0.011	0.387	-0.799	-0.741
-0.169	-1.563	-2.413	-5.69	-5.69	-0.004	0.379	-0.808	-0.785
-0.169	-1.584	-2.452	-5.694	-5.694	0.019	0.383	-0.761	-0.73
-0.169	-1.533	-2.444	-5.695	-5.695	0.005	0.383	-0.763	-0.77
-0.169	-1.572	-2.404	-5.698	-5.698	0.016	0.386	-0.8	-0.744
-0.168	-1.568	-2.433	-5.702	-5.702	0.017	0.382	-0.798	-0.758
-0.168	-1.66	-2.39	-5.704	-5.704	0.015	0.384	-0.813	-0.795
-0.168	-1.629	-2.453	-5.704	-5.704	0.01	0.383	-0.798	-0.781
-0.167	-1.647	-2.46	-5.707	-5.707	-0.009	0.391	-0.77	-0.736
-0.167	-1.646	-2.425	-5.708	-5.708	-0.024	0.387	-0.742	-0.738
-0.167	-1.73	-2.339	-5.709	-5.709	-0.012	0.404	-0.758	-0.74
-0.166	-1.581	-2.433	-5.711	-5.711	-0.023	0.409	-0.749	-0.749
-0.166	-1.583	-2.244	-5.711	-5.711	0.007	0.408	-0.803	-0.759
-0.166	-1.607	-2.252	-5.716	-5.716	0.005	0.402	-0.83	-0.773
-0.166	-1.569	-2.321	-5.716	-5.716	-0.012	0.397	-0.774	-0.732
-0.165	-1.713	-2.474	-5.716	-5.716	-0.017	0.383	-0.721	-0.725
-0.165	-1.43	-2.407	-5.718	-5.718	-0.026	0.382	-0.744	-0.771
-0.165	-1.384	-2.415	-5.718	-5.718	-0.019	0.391	-0.778	-0.768
-0.164	-1.416	-2.357	-5.721	-5.721	-0.01	0.409	-0.802	-0.754
-0.164	-1.497	-2.379	-5.722	-5.722	0.001	0.389	-0.814	-0.768
-0.164	-1.498	-2.387	-5.722	-5.722	-0.006	0.388	-0.809	-0.772
-0.163	-1.406	-2.395	-5.723	-5.723	0.003	0.378	-0.78	-0.727
-0.163	-1.431	-2.373	-5.727	-5.727	0	0.384	-0.731	-0.769
-0.163	-1.652	-2.387	-5.728	-5.728	-0.024	0.388	-0.795	-0.776
-0.163	-1.6	-2.389	-5.728	-5.728	-0.022	0.387	-0.804	-0.761
-0.162	-1.628	-2.399	-5.732	-5.732	0.001	0.388	-0.806	-0.765
-0.162	-1.581	-2.364	-5.732	-5.732	0.006	0.384	-0.809	-0.748
-0.162	-1.617	-2.388	-5.731	-5.731	-0.001	0.384	-0.819	-0.72
-0.161	-1.632	-2.385	-5.734	-5.734	0.05	0.39	-0.791	-0.711
-0.161	-1.573	-2.407	-5.732	-5.732	0.007	0.388	-0.776	-0.727
-0.161	-1.536	-2.375	-5.733	-5.733	0.015	0.388	-0.793	-0.757
-0.16	-1.439	-2.387	-5.732	-5.732	0.008	0.387	-0.812	-0.735
-0.16	-1.629	-2.392	-5.735	-5.735	-0.003	0.413	-0.79	-0.749
-0.16	-1.668	-2.4	-5.733	-5.733	-0.018	0.391	-0.821	-0.761
-0.16	-1.525	-2.415	-5.737	-5.737	-0.011	0.401	-0.81	-0.713
-0.159	-1.553	-2.371	-5.737	-5.737	-0.055	0.402	-0.79	-0.736
-0.159	-1.581	-2.386	-5.739	-5.739	-0.04	0.405	-0.796	-0.756
-0.159	-1.666	-2.373	-5.742	-5.742	-0.022	0.4	-0.809	-0.761
-0.158	-1.646	-2.372	-5.743	-5.743	-0.034	0.388	-0.826	-0.765
-0.158	-1.589	-2.394	-5.743	-5.743	-0.019	0.375	-0.842	-0.766
-0.158	-1.708	-2.383	-5.746	-5.746	-0.037	0.374	-0.845	-0.696
-0.157	-1.768	-2.421	-5.747	-5.747	-0.035	0.376	-0.779	-0.69
-0.157	-1.735	-2.407	-5.748	-5.748	-0.039	0.375	-0.807	-0.736
-0.157	-1.797	-2.378	-5.75	-5.75	-0.028	0.369	-0.821	-0.724
-0.157	-1.72	-2.374	-5.753	-5.753	-0.039	0.375	-0.861	-0.755
-0.156	-1.746	-2.418	-5.756	-5.756	0.035	0.37	-0.837	-0.75
-0.156	-1.682	-2.499	-5.76	-5.76	-0.057	0.371	-0.825	-0.73
-0.156	-1.649	-2.479	-5.764	-5.764	-0.053	0.372	-0.808	-0.69
-0.155	-1.682	-2.362	-5.767	-5.767	-0.038	0.373	-0.769	-0.751
-0.155	-1.663	-2.391	-5.769	-5.769	0.019	0.371	-0.779	-0.763
-0.155	-1.641	-2.387	-5.771	-5.771	-0.027	0.369	-0.753	-0.735
-0.154	-1.676	-2.364	-5.773	-5.773	0	0.362	-0.785	-0.797
-0.154	-1.706	-2.357	-5.774	-5.774	0.005	0.366	-0.8	-0.783
-0.154	-1.807	-2.366	-5.775	-5.775	-0.044	0.36	-0.758	-0.748
-0.154	-1.653	-2.377	-5.778	-5.778	-0.059	0.363	-0.75	-0.744
-0.153	-1.619	-2.339	-5.78	-5.78	-0.057	0.366	-0.781	-0.761
-0.153	-1.737	-2.343	-5.781	-5.781	-0.051	0.373	-0.786	-0.741
-0.153	-1.671	-2.355	-5.782	-5.782	-0.078	0.384	-0.813	-0.769
-0.152	-1.699	-2.385	-5.785	-5.785	-0.062	0.389	-0.847	-0.774
-0.152	-1.691	-2.387	-5.787	-5.787	-0.086	0.384	-0.834	-0.731
-0.152	-1.683	-2.339	-5.789	-5.789	0.052	0.388	-0.779	-0.715
-0.151	-1.663	-2.366	-5.788	-5.788	0.034	0.375	-0.767	-0.769
-0.151	-1.652	-2.373	-5.792	-5.792	0.074	0.37	-0.825	-0.765
-0.151	-1.68	-2.365	-5.791	-5.791	-0.343	0.361	-0.797	-0.762
-0.151	-1.75	-2.364	-5.792	-5.792	-0.336	0.364	-0.782	-0.804
-0.15	-1.694	-2.41	-5.793	-5.793	-0.342	0.365	-0.808	-0.799
-0.15	-1.634	-2.363	-5.797	-5.797	-0.331	0.365	-0.815	-0.757
-0.15	-1.691	-2.355	-5.8	-5.8	0.101	0.378	-0.79	-0.772
-0.149	-1.671	-2.387	-5.8	-5.8	-0.521	0.375	-0.799	-0.806
-0.149	-1.697	-2.342	-5.806	-5.806	-0.572	0.37	-0.819	-0.806
-0.149	-1.676	-2.345	-5.809	-5.809	-0.551	0.368	-0.81	-0.795
-0.148	-1.728	-2.395	-5.812	-5.812	-0.563	0.365	-0.85	-0.822
-0.148	-1.73	-2.332	-5.814	-5.814	-0.555	0.372	-0.871	-0.825
-0.148	-1.737	-2.357	-5.815	-5.815	-0.541	0.369	-0.829	-0.791
-0.148	-1.74	-2.346	-5.818	-5.818	-0.539	0.371	-0.821	-0.781
-0.147	-1.739	-2.412	-5.819	-5.819	-0.542	0.369	-0.809	-0.786
-0.147	-1.749	-2.356	-5.822	-5.822	-0.554	0.371	-0.832	-0.816
-0.147	-1.776	-2.347	-5.822	-5.822	-0.542	0.369	-0.848	-0.835
-0.146	-1.766	-2.354	-5.825	-5.825	-0.561	0.373	-0.877	-0.824
-0.146	-1.777	-2.349	-5.825	-5.825	-0.559	0.374	-0.816	-0.786
-0.146	-1.767	-2.297	-5.826	-5.826	-0.53	0.382	-0.768	-0.816
-0.145	-1.691	-2.39	-5.828	-5.828	-0.508	0.384	-0.79	-0.827
-0.145	-1.681	-2.363	-5.828	-5.828	-0.401	0.377	-0.801	-0.824
-0.145	-1.728	-2.318	-5.832	-5.832	-0.44	0.365	-0.837	-0.85
-0.145	-1.71	-2.362	-5.831	-5.831	-0.602	0.367	-0.814	-0.85
-0.144	-1.701	-2.367	-5.831	-5.831	-0.674	0.357	-0.824	-0.858
-0.144	-1.736	-2.344	-5.831	-5.831	-0.656	0.362	-0.784	-0.809
-0.144	-1.758	-2.347	-5.833	-5.833	-0.646	0.352	-0.776	-0.861
-0.143	-1.698	-2.365	-5.834	-5.834	-0.545	0.352	-0.79	-0.851
-0.143	-1.688	-2.359	-5.837	-5.837	-0.556	0.359	-0.786	-0.88
-0.143	-1.694	-2.364	-5.84	-5.84	-0.612	0.355	-0.783	-0.897
-0.142	-1.69	-2.37	-5.841	-5.841	-0.529	0.359	-0.831	-0.887
-0.142	-1.669	-2.358	-5.845	-5.845	-0.696	0.36	-0.83	-0.875
-0.142	-1.704	-2.374	-5.849	-5.849	-0.808	0.353	-0.772	-0.873
-0.142	-1.671	-2.369	-5.848	-5.848	-0.818	0.358	-0.795	-0.898
-0.141	-1.743	-2.375	-5.853	-5.853	-0.862	0.355	-0.787	-0.907
-0.141	-1.604	-2.35	-5.853	-5.853	-0.915	0.357	-0.824	-0.911
-0.141	-1.608	-2.352	-5.855	-5.855	-0.95	0.36	-0.864	-0.918
-0.14	-1.812	-2.349	-5.857	-5.857	-0.892	0.358	-0.898	-0.861
-0.14	-1.582	-2.373	-5.858	-5.858	-0.827	0.356	-0.796	-0.842
-0.14	-1.604	-2.378	-5.861	-5.861	-0.745	0.353	-0.796	-0.884
-0.139	-1.578	-2.332	-5.862	-5.862	-0.673	0.353	-0.853	-0.851
-0.139	-1.598	-2.281	-5.862	-5.862	-0.837	0.355	-0.877	-0.895
-0.139	-1.559	-2.293	-5.864	-5.864	-0.857	0.366	-0.845	-0.925
-0.139	-1.573	-2.295	-5.864	-5.864	-0.961	0.37	-0.841	-0.918
-0.138	-1.582	-2.279	-5.866	-5.866	-0.92	0.374	-0.829	-0.869
-0.138	-1.678	-2.333	-5.868	-5.868	-0.88	0.374	-0.78	-0.883
-0.138	-1.732	-2.302	-5.869	-5.869	-0.892	0.366	-0.834	-0.901
-0.137	-1.748	-2.318	-5.868	-5.868	-0.884	0.361	-0.869	-0.914
-0.137	-1.737	-2.321	-5.87	-5.87	-0.819	0.351	-0.836	-0.912
-0.137	-1.648	-2.329	-5.873	-5.873	-0.849	0.339	-0.809	-0.93
-0.136	-1.615	-2.327	-5.873	-5.873	-0.715	0.34	-0.852	-0.903
-0.136	-1.657	-2.332	-5.876	-5.876	-0.762	0.342	-0.834	-0.861
-0.136	-1.674	-2.337	-5.878	-5.878	-0.899	0.335	-0.787	-0.89
-0.136	-1.925	-2.345	-5.881	-5.881	-0.921	0.343	-0.804	-0.895
-0.135	-1.727	-2.359	-5.884	-5.884	-0.727	0.343	-0.824	-0.915
-0.135	-1.701	-2.377	-5.886	-5.886	-0.807	0.349	-0.826	-0.91
-0.135	-1.775	-2.409	-5.889	-5.889	-0.798	0.346	-0.829	-0.902
-0.134	-1.493	-2.397	-5.889	-5.889	-0.757	0.348	-0.863	-0.861
-0.134	-1.833	-2.38	-5.891	-5.891	-0.776	0.342	-0.766	-0.869
-0.134	-1.758	-2.385	-5.891	-5.891	-0.696	0.342	-0.778	-0.885
-0.133	-1.616	-2.357	-5.891	-5.891	-0.792	0.343	-0.821	-0.87
-0.133	-1.636	-2.356	-5.893	-5.893	-0.817	0.339	-0.85	-0.895
-0.133	-1.623	-2.435	-5.894	-5.894	-0.895	0.337	-0.845	-0.9
-0.133	-1.601	-2.406	-5.895	-5.895	-0.889	0.385	-0.832	-0.886
-0.132	-1.54	-2.416	-5.897	-5.897	-0.905	0.384	-0.822	-0.854
-0.132	-1.66	-2.383	-5.898	-5.898	-0.928	0.339	-0.804	-0.881
-0.132	-1.666	-2.39	-5.899	-5.899	-0.924	0.34	-0.851	-0.911
-0.131	-1.616	-2.33	-5.9	-5.9	-0.829	0.355	-0.881	-0.904
-0.131	-1.633	-2.354	-5.9	-5.9	-0.723	0.352	-0.895	-0.908
-0.131	-1.611	-2.375	-5.9	-5.9	-0.77	0.349	-0.848	-0.914
-0.13	-1.626	-2.387	-5.903	-5.903	-0.785	0.343	-0.854	-0.895
-0.13	-1.68	-2.432	-5.904	-5.904	-0.706	0.339	-0.822	-0.893
-0.13	-1.572	-2.432	-5.903	-5.903	-0.813	0.333	-0.857	-0.889
-0.13	-1.582	-2.384	-5.907	-5.907	-0.793	0.322	-0.826	-0.903
-0.129	-1.801	-2.365	-5.908	-5.908	-0.691	0.338	-0.825	-0.912
-0.129	-1.932	-2.409	-5.91	-5.91	-0.774	0.331	-0.824	-0.91
-0.129	-1.928	-2.401	-5.912	-5.912	-0.774	0.348	-0.837	-0.884
-0.128	-1.653	-2.412	-5.914	-5.914	-0.802	0.339	-0.794	-0.827
-0.128	-1.659	-2.411	-5.917	-5.917	-0.805	0.338	-0.809	-0.856
-0.128	-1.586	-2.389	-5.918	-5.918	-0.897	0.344	-0.832	-0.852
-0.127	-1.701	-2.345	-5.92	-5.92	-0.781	0.342	-0.844	-0.86
-0.127	-1.509	-2.404	-5.92	-5.92	-0.876	0.351	-0.864	-0.867
-0.127	-1.825	-2.4	-5.921	-5.921	-0.916	0.346	-0.864	-0.861
-0.127	-1.783	-2.389	-5.922	-5.922	-0.927	0.346	-0.837	-0.791
-0.126	-1.63	-2.384	-5.924	-5.924	-0.959	0.342	-0.795	-0.826
-0.126	-1.758	-2.353	-5.923	-5.923	-0.93	0.352	-0.857	-0.85
-0.126	-1.641	-2.369	-5.926	-5.926	-0.792	0.339	-0.821	-0.85
-0.125	-1.815	-2.306	-5.926	-5.926	-0.802	0.355	-0.84	-0.84
-0.125	-1.907	-2.262	-5.928	-5.928	-0.818	0.362	-0.884	-0.854
-0.125	-1.847	-2.25	-5.93	-5.93	-0.904	0.358	-0.856	-0.848
-0.124	-1.991	-2.338	-5.93	-5.93	-0.834	0.367	-0.843	-0.842
-0.124	-1.962	-2.366	-5.93	-5.93	-0.837	0.363	-0.834	-0.886
-0.124	-1.944	-2.338	-5.931	-5.931	-0.82	0.347	-0.869	-0.854
-0.124	-1.921	-2.307	-5.933	-5.933	-0.802	0.363	-0.871	-0.821
-0.123	-1.987	-2.261	-5.932	-5.932	-0.836	0.331	-0.883	-0.864
-0.123	-2.129	-2.26	-5.933	-5.933	-0.959	0.342	-0.912	-0.898
-0.123	-2.312	-2.257	-5.936	-5.936	-0.888	0.34	-0.893	-0.824
-0.122	-2.225	-2.248	-5.938	-5.938	-0.856	0.337	-0.849	-0.857
-0.122	-2.253	-2.275	-5.939	-5.939	-0.838	0.346	-0.837	-0.836
-0.122	-2.19	-2.261	-5.942	-5.942	-0.857	0.321	-0.82	-0.881
-0.121	-2.213	-2.277	-5.945	-5.945	-0.871	0.336	-0.873	-0.875
-0.121	-2.431	-2.258	-5.943	-5.943	-0.914	0.338	-0.845	-0.895
-0.121	-2.281	-2.266	-5.945	-5.945	-0.912	0.333	-0.854	-0.851
-0.121	-2.326	-2.272	-5.946	-5.946	-0.887	0.319	-0.79	-0.807
-0.12	-2.281	-2.27	-5.948	-5.948	-0.862	0.32	-0.759	-0.861
-0.12	-2.299	-2.262	-5.951	-5.951	-0.864	0.321	-0.794	-0.867
-0.12	-2.352	-2.27	-5.95	-5.95	-0.877	0.328	-0.808	-0.904
-0.119	-2.264	-2.293	-5.951	-5.951	-0.867	0.331	-0.874	-0.895
-0.119	-2.243	-2.246	-5.952	-5.952	-0.89	0.331	-0.809	-0.895
-0.119	-2.259	-2.248	-5.951	-5.951	-0.868	0.335	-0.817	-0.84
-0.118	-2.289	-2.242	-5.953	-5.953	-0.915	0.328	-0.776	-0.858
-0.118	-2.321	-2.228	-5.955	-5.955	-0.964	0.323	-0.824	-0.87
-0.118	-2.347	-2.271	-5.954	-5.954	-0.936	0.326	-0.835	-0.909
-0.118	-2.251	-2.272	-5.955	-5.955	-1.091	0.322	-0.835	-0.923
-0.117	-2.373	-2.306	-5.957	-5.957	-0.915	0.337	-0.803	-0.938
-0.117	-2.219	-2.281	-5.956	-5.956	-0.878	0.35	-0.818	-0.886
-0.117	-2.241	-2.292	-5.958	-5.958	-0.904	0.346	-0.804	-0.872
-0.116	-2.251	-2.28	-5.959	-5.959	-0.951	0.351	-0.804	-0.914
-0.116	-2.219	-2.283	-5.959	-5.959	-0.896	0.335	-0.815	-0.901
-0.116	-2.276	-2.269	-5.96	-5.96	-0.935	0.34	-0.804	-0.917
-0.115	-2.225	-2.275	-5.963	-5.963	-0.943	0.32	-0.823	-0.924
-0.115	-2.224	-2.284	-5.964	-5.964	-0.918	0.325	-0.817	-0.935
-0.115	-2.233	-2.279	-5.967	-5.967	-0.906	0.322	-0.837	-0.909
-0.115	-2.241	-2.317	-5.969	-5.969	-0.908	0.326	-0.83	-0.926
-0.114	-2.234	-2.307	-5.971	-5.971	-0.895	0.324	-0.856	-0.932
-0.114	-2.238	-2.292	-5.971	-5.971	-0.89	0.328	-0.8	-0.947
-0.114	-2.248	-2.296	-5.973	-5.973	-0.87	0.329	-0.842	-0.97
-0.113	-2.203	-2.306	-5.975	-5.975	-0.882	0.331	-0.869	-0.953
-0.113	-2.223	-2.299	-5.973	-5.973	-0.853	0.322	-0.859	-0.965
-0.113	-2.2	-2.303	-5.975	-5.975	-0.856	0.328	-0.803	-0.907
-0.112	-2.248	-2.311	-5.977	-5.977	-0.848	0.328	-0.819	-0.898
-0.112	-2.232	-2.275	-5.977	-5.977	-0.867	0.328	-0.812	-0.929
-0.112	-2.263	-2.304	-5.978	-5.978	-0.912	0.32	-0.814	-0.964
-0.112	-2.292	-2.288	-5.979	-5.979	-0.866	0.321	-0.844	-0.971
-0.111	-2.28	-2.274	-5.979	-5.979	-0.855	0.317	-0.834	-0.92
-0.111	-2.392	-2.284	-5.979	-5.979	-0.889	0.313	-0.827	-0.881
-0.111	-2.328	-2.284	-5.979	-5.979	-0.882	0.326	-0.776	-0.946
-0.11	-2.328	-2.28	-5.979	-5.979	-0.916	0.324	-0.845	-0.933
-0.11	-2.308	-2.272	-5.98	-5.98	-0.938	0.32	-0.819	-0.949
-0.11	-2.251	-2.283	-5.982	-5.982	-0.959	0.32	-0.854	-0.959
-0.109	-2.254	-2.281	-5.981	-5.981	-0.94	0.323	-0.861	-0.93
-0.109	-2.246	-2.277	-5.984	-5.984	-0.949	0.304	-0.836	-0.927
-0.109	-2.261	-2.291	-5.985	-5.985	-0.946	0.329	-0.808	-0.917
-0.109	-2.232	-2.263	-5.984	-5.984	-0.899	0.324	-0.827	-0.912
-0.108	-2.247	-2.285	-5.988	-5.988	-0.859	0.305	-0.829	-0.901
-0.108	-2.265	-2.29	-5.99	-5.99	-0.881	0.314	-0.854	-0.946
-0.108	-2.353	-2.257	-5.992	-5.992	-0.921	0.321	-0.854	-0.932
-0.107	-2.33	-2.28	-5.994	-5.994	-0.907	0.322	-0.847	-0.928
-0.107	-2.322	-2.314	-5.996	-5.996	-0.91	0.313	-0.81	-0.9
-0.107	-2.313	-2.294	-5.996	-5.996	-0.945	0.315	-0.813	-0.92
-0.106	-2.272	-2.312	-5.997	-5.997	-0.914	0.32	-0.859	-0.907
-0.106	-2.297	-2.266	-5.998	-5.998	-0.985	0.323	-0.841	-0.934
-0.106	-2.28	-2.293	-5.999	-5.999	-0.905	0.326	-0.864	-0.973
-0.106	-2.282	-2.261	-5.999	-5.999	-0.901	0.321	-0.867	-0.961
-0.105	-2.296	-2.233	-5.998	-5.998	-0.898	0.319	-0.863	-0.942
-0.105	-2.236	-2.239	-6	-6	-0.904	0.319	-0.817	-0.9
-0.105	-2.218	-2.268	-6.001	-6.001	-0.93	0.311	-0.846	-0.944
-0.104	-2.245	-2.257	-6.003	-6.003	-0.877	0.306	-0.85	-0.937
-0.104	-2.282	-2.221	-6.002	-6.002	-0.973	0.311	-0.846	-0.934
-0.104	-2.26	-2.235	-6.004	-6.004	-0.882	0.31	-0.863	-0.942
-0.103	-2.324	-2.258	-6.003	-6.003	-0.928	0.308	-0.892	-0.903
-0.103	-2.259	-2.253	-6.004	-6.004	-0.988	0.315	-0.838	-0.854
-0.103	-2.279	-2.241	-6.003	-6.003	-1.188	0.323	-0.829	-0.888
-0.103	-2.273	-2.27	-6.006	-6.006	-1.162	0.321	-0.865	-0.89
-0.102	-2.279	-2.317	-6.006	-6.006	-1.068	0.326	-0.868	-0.89
-0.102	-2.249	-2.379	-6.008	-6.008	-1.143	0.344	-0.879	-0.904
-0.102	-2.275	-2.344	-6.009	-6.009	-1.194	0.376	-0.859	-0.91
-0.101	-2.258	-2.294	-6.013	-6.013	-1.166	0.361	-0.89	-0.865
-0.101	-2.267	-2.281	-6.015	-6.015	-1.183	0.35	-0.854	-0.863
-0.101	-2.256	-2.353	-6.017	-6.017	-1.146	0.366	-0.89	-0.873
-0.1	-2.237	-2.336	-6.016	-6.016	-1.169	0.362	-0.912	-0.866
-0.1	-2.214	-2.343	-6.017	-6.017	-1.146	0.365	-0.923	-0.884
-0.1	-2.217	-2.312	-6.018	-6.018	-1.137	0.353	-0.92	-0.893
-0.1	-2.228	-2.354	-6.02	-6.02	-1.184	0.344	-0.939	-0.874
-0.099	-2.265	-2.348	-6.021	-6.021	-1.192	0.358	-0.89	-0.838
-0.099	-2.23	-2.336	-6.021	-6.021	-1.19	0.366	-0.915	-0.883
-0.099	-2.243	-2.368	-6.021	-6.021	-1.249	0.36	-0.933	-0.893
-0.098	-2.259	-2.355	-6.021	-6.021	-1.173	0.369	-0.916	-0.917
-0.098	-2.23	-2.384	-6.023	-6.023	-1.152	0.365	-0.962	-0.928
-0.098	-2.224	-2.358	-6.024	-6.024	-1.221	0.353	-0.978	-0.917
-0.097	-2.239	-2.468	-6.023	-6.023	-1.302	0.361	-0.93	-0.87
-0.097	-2.204	-2.398	-6.024	-6.024	-1.272	0.364	-0.896	-0.882
-0.097	-2.184	-2.427	-6.023	-6.023	-1.329	0.37	-0.931	-0.918
-0.097	-2.41	-2.392	-6.025	-6.025	-1.327	0.374	-0.952	-0.9
-0.096	-2.444	-2.306	-6.026	-6.026	-1.237	0.375	-0.973	-0.903
-0.096	-2.355	-2.338	-6.025	-6.025	-1.117	0.362	-0.984	-0.924
-0.096	-2.51	-2.344	-6.026	-6.026	-0.849	0.373	-0.976	-0.91
-0.095	-2.486	-2.337	-6.028	-6.028	-1.835	0.383	-0.955	-0.87
-0.095	-2.693	-2.314	-6.03	-6.03	-1.764	0.387	-0.934	-0.914
-0.095	-2.626	-2.335	-6.032	-6.032	-1.583	0.381	-0.95	-0.915
-0.094	-2.67	-2.31	-6.034	-6.034	-1.667	0.365	-0.961	-0.912
-0.094	-2.56	-2.348	-6.037	-6.037	-1.584	0.32	-0.94	-0.919
-0.094	-2.594	-2.334	-6.037	-6.037	-1.873	0.302	-0.946	-0.936
-0.094	-2.506	-2.353	-6.039	-6.039	-1.822	0.31	-0.933	-0.896
-0.093	-2.423	-2.342	-6.039	-6.039	-1.426	0.26	-0.908	-0.91
-0.093	-2.451	-2.334	-6.04	-6.04	-1.541	0.256	-0.956	-0.923
-0.093	-2.456	-2.345	-6.041	-6.041	-1.523	0.25	-0.949	-0.943
-0.092	-2.395	-2.333	-6.043	-6.043	-1.461	0.239	-0.948	-0.94
-0.092	-2.509	-2.321	-6.041	-6.041	-1.429	0.248	-0.953	-0.958
-0.092	-2.44	-2.324	-6.043	-6.043	-1.279	0.219	-0.962	-0.912
-0.091	-2.431	-2.345	-6.043	-6.043	-1.392	0.201	-0.936	-0.88
-0.091	-2.39	-2.339	-6.044	-6.044	-1.263	0.189	-0.927	-0.936
-0.091	-2.428	-2.385	-6.044	-6.044	-1.317	0.228	-0.965	-0.935
-0.091	-2.423	-2.368	-6.045	-6.045	-1.429	0.226	-0.947	-0.945
-0.09	-2.422	-2.348	-6.045	-6.045	-1.273	0.191	-0.942	-0.961
-0.09	-2.446	-2.337	-6.046	-6.046	-1.448	0.173	-0.931	-0.963
-0.09	-2.456	-2.358	-6.046	-6.046	-1.247	0.186	-0.97	-0.924
-0.089	-2.416	-2.358	-6.047	-6.047	-1.47	0.183	-0.927	-0.927
-0.089	-2.449	-2.352	-6.047	-6.047	-1.309	0.19	-0.939	-0.951
-0.089	-2.444	-2.33	-6.048	-6.048	-1.402	0.186	-0.936	-0.976
-0.088	-2.448	-2.336	-6.052	-6.052	-1.603	0.201	-0.967	-0.952
-0.088	-2.329	-2.304	-6.052	-6.052	-1.653	0.22	-0.965	-0.958
-0.088	-2.389	-2.349	-6.052	-6.052	-1.417	0.226	-0.936	-0.958
-0.088	-2.326	-2.349	-6.056	-6.056	-1.385	0.221	-0.93	-0.952
-0.087	-2.41	-2.317	-6.056	-6.056	-1.428	0.213	-0.91	-0.995
-0.087	-2.381	-2.301	-6.057	-6.057	-1.559	0.206	-0.9	-0.976
-0.087	-2.397	-2.313	-6.061	-6.061	-1.585	0.202	-0.9	-0.993
-0.086	-2.438	-2.351	-6.061	-6.061	-1.559	0.2	-0.929	-0.993
-0.086	-2.401	-2.367	-6.061	-6.061	-1.505	0.191	-0.956	-0.965
-0.086	-2.407	-2.358	-6.062	-6.062	-1.544	0.199	-0.934	-0.931
-0.085	-2.173	-2.388	-6.063	-6.063	-1.498	0.201	-0.892	-0.955
-0.085	-2.315	-2.403	-6.062	-6.062	-1.422	0.098	-0.924	-0.961
-0.085	-2.51	-2.374	-6.065	-6.065	-1.408	0.092	-0.908	-0.974
-0.085	-2.555	-2.375	-6.066	-6.066	-1.416	0.086	-0.938	-0.99
-0.084	-2.38	-2.398	-6.067	-6.067	-1.454	0.091	-0.942	-0.987
-0.084	-2.522	-2.35	-6.068	-6.068	-1.387	0.091	-0.936	-0.967
-0.084	-2.387	-2.336	-6.069	-6.069	-1.426	0.088	-0.875	-0.941
-0.083	-2.381	-2.31	-6.07	-6.07	-1.428	0.081	-0.897	-0.985
-0.083	-2.384	-2.333	-6.07	-6.07	-1.452	0.207	-0.895	-0.98
-0.083	-2.614	-2.391	-6.07	-6.07	-1.394	0.079	-0.89	-0.986
-0.082	-2.562	-2.394	-6.07	-6.07	-1.434	0.128	-0.944	-0.981
-0.082	-2.607	-2.368	-6.071	-6.071	-1.426	0.146	-0.931	-0.998
-0.082	-2.453	-2.368	-6.072	-6.072	-1.459	0.069	-0.9	-0.951
-0.082	-2.582	-2.354	-6.073	-6.073	-1.452	0.081	-0.897	-0.992
-0.081	-2.543	-2.342	-6.074	-6.074	-1.471	0.098	-0.949	-1.006
-0.081	-2.551	-2.361	-6.077	-6.077	-1.427	0.099	-0.929	-1.024
-0.081	-2.538	-2.364	-6.079	-6.079	-1.424	0.115	-0.921	-1.061
-0.08	-2.46	-2.395	-6.081	-6.081	-1.449	0.116	-0.947	-1.065
-0.08	-2.442	-2.403	-6.083	-6.083	-1.42	0.113	-0.931	-1.015
-0.08	-2.276	-2.361	-6.084	-6.084	-1.421	0.1	-0.9	-0.994
-0.079	-2.307	-2.395	-6.084	-6.084	-1.431	0.093	-0.917	-1.036
-0.079	-2.373	-2.402	-6.085	-6.085	-1.418	0.102	-0.946	-1.038
-0.079	-2.397	-2.444	-6.086	-6.086	-1.421	0.079	-0.916	-1.052
-0.079	-2.428	-2.447	-6.086	-6.086	-1.416	0.095	-0.917	-1.028
-0.078	-2.213	-2.448	-6.088	-6.088	-1.428	0.096	-0.953	-1.018
-0.078	-2.162	-2.467	-6.089	-6.089	-1.412	0.104	-0.977	-0.977
-0.078	-2.134	-2.438	-6.088	-6.088	-1.413	0.098	-0.909	-1.042
-0.077	-2.129	-2.454	-6.089	-6.089	-1.506	0.095	-0.926	-1.049
-0.077	-2.356	-2.46	-6.091	-6.091	-1.485	0.091	-0.969	-1.026
-0.077	-2.431	-2.501	-6.091	-6.091	-1.489	0.084	-0.99	-1.039
-0.076	-2.136	-2.389	-6.091	-6.091	-1.422	0.103	-0.956	-1.044
-0.076	-2.214	-2.343	-6.092	-6.092	-1.47	0.097	-0.971	-1.026
-0.076	-2.315	-2.375	-6.093	-6.093	-1.505	0.091	-0.944	-1.009
-0.076	-2.205	-2.387	-6.094	-6.094	-1.484	0.086	-0.926	-1.005
-0.075	-2.161	-2.401	-6.095	-6.095	-1.498	0.081	-0.925	-1.004
-0.075	-2.156	-2.485	-6.097	-6.097	-1.523	0.078	-0.976	-1.023
-0.075	-2.363	-2.496	-6.097	-6.097	-1.49	0.096	-0.98	-1.041
-0.074	-2.427	-2.486	-6.101	-6.101	-1.538	0.085	-0.984	-1.024
-0.074	-2.409	-2.478	-6.103	-6.103	-1.505	0.087	-0.966	-0.962
-0.074	-2.383	-2.5	-6.105	-6.105	-1.529	0.095	-0.939	-0.992
-0.073	-2.399	-2.482	-6.106	-6.106	-1.451	0.084	-0.974	-0.984
-0.073	-2.487	-2.506	-6.106	-6.106	-1.487	0.077	-0.984	-0.989
-0.073	-2.463	-2.503	-6.108	-6.108	-2.146	0.083	-0.982	-1.012
-0.073	-2.46	-2.484	-6.108	-6.108	-2.398	0.077	-1.025	-1.008
-0.072	-2.397	-2.505	-6.109	-6.109	-2.662	0.1	-1.01	-0.966
-0.072	-2.418	-2.478	-6.11	-6.11	-2.697	0.083	-0.955	-0.959
-0.072	-2.52	-2.572	-6.11	-6.11	-2.823	0.083	-0.968	-0.98
-0.071	-2.476	-2.527	-6.111	-6.111	-2.898	0.089	-0.996	-0.999
-0.071	-2.385	-2.49	-6.112	-6.112	-2.663	0.092	-1.006	-0.978
-0.071	-2.399	-2.49	-6.112	-6.112	-2.855	0.092	-1.034	-0.98
-0.071	-2.468	-2.361	-6.114	-6.114	-2.919	0.079	-1.047	-0.971
-0.07	-2.441	-2.504	-6.114	-6.114	-3.091	0.085	-1.027	-0.941
-0.07	-2.417	-2.494	-6.114	-6.114	-3.105	0.083	-1.018	-0.974
-0.07	-2.426	-2.484	-6.116	-6.116	-2.988	0.09	-0.991	-0.971
-0.069	-2.37	-2.494	-6.116	-6.116	-2.986	0.097	-0.992	-0.986
-0.069	-2.405	-2.491	-6.118	-6.118	-3.007	0.126	-1.043	-0.971
-0.069	-2.416	-2.49	-6.117	-6.117	-3.051	0.135	-1.073	-0.995
-0.068	-2.451	-2.481	-6.119	-6.119	-3.114	0.157	-1.033	-0.949
-0.068	-2.548	-2.494	-6.121	-6.121	-3.078	0.124	-0.996	-0.97
-0.068	-2.573	-2.492	-6.124	-6.124	-3.003	0.134	-1.05	-0.985
-0.067	-2.568	-2.553	-6.125	-6.125	-3.044	0.092	-1.051	-0.98
-0.067	-2.572	-2.482	-6.127	-6.127	-3.076	0.114	-1.075	-0.987
-0.067	-2.586	-2.501	-6.128	-6.128	-3.052	0.105	-1.065	-0.986
-0.067	-2.621	-2.49	-6.13	-6.13	-3.113	0.114	-1.067	-0.985
-0.066	-2.563	-2.511	-6.131	-6.131	-3.2	0.12	-1.017	-0.966
-0.066	-2.552	-2.491	-6.133	-6.133	-3.134	0.142	-0.996	-0.994
-0.066	-2.509	-2.505	-6.134	-6.134	-3.063	0.13	-1.011	-0.998
-0.065	-2.64	-2.484	-6.134	-6.134	-2.998	0.098	-1.027	-1.002
-0.065	-2.531	-2.494	-6.135	-6.135	-3.005	0.097	-1.043	-0.994
-0.065	-2.47	-2.496	-6.136	-6.136	-3.002	0.092	-1.074	-1.003
-0.064	-2.493	-2.48	-6.137	-6.137	-3.013	0.084	-1.063	-0.963
-0.064	-2.496	-2.485	-6.139	-6.139	-3.037	0.093	-1.036	-0.979
-0.064	-2.305	-2.501	-6.14	-6.14	-3.049	0.086	-1.063	-0.996
-0.064	-2.473	-2.495	-6.14	-6.14	-3.102	0.102	-1.071	-0.98
-0.063	-2.444	-2.486	-6.141	-6.141	-3.042	0.088	-1.08	-1.012
-0.063	-2.426	-2.492	-6.141	-6.141	-3.049	0.086	-1.071	-1.033
-0.063	-2.44	-2.496	-6.142	-6.142	-3.018	0.113	-1.091	-1.014
-0.062	-2.484	-2.496	-6.143	-6.143	-3.049	0.112	-1.091	-0.985
-0.062	-2.316	-2.511	-6.143	-6.143	-3.023	0.114	-1.06	-1
-0.062	-2.455	-2.49	-6.143	-6.143	-3.011	0.106	-1.06	-1.017
-0.061	-2.359	-2.516	-6.146	-6.146	-2.974	0.104	-1.03	-1.034
-0.061	-2.29	-2.495	-6.147	-6.147	-2.887	0.102	-1.069	-1.05
-0.061	-2.433	-2.504	-6.148	-6.148	-3.018	0.097	-1.132	-1.034
-0.061	-2.402	-2.477	-6.149	-6.149	-3.079	0.109	-1.113	-0.991
-0.06	-2.498	-2.495	-6.151	-6.151	-3.092	0.095	-1.043	-0.991
-0.06	-2.493	-2.49	-6.154	-6.154	-3.114	0.12	-1.052	-1.02
-0.06	-2.442	-2.483	-6.155	-6.155	-3.14	0.119	-1.05	-1.042
-0.059	-2.502	-2.479	-6.157	-6.157	-3.047	0.115	-1.081	-1.013
-0.059	-2.482	-2.484	-6.158	-6.158	-2.985	0.116	-1.076	-1.018
-0.059	-2.463	-2.488	-6.159	-6.159	-3.013	0.112	-1.111	-1.015
-0.058	-2.453	-2.502	-6.159	-6.159	-3.201	0.091	-1.032	-0.999
-0.058	-2.385	-2.482	-6.16	-6.16	-3.201	0.097	-1.001	-1.034
-0.058	-2.536	-2.509	-6.161	-6.161	-3.243	0.122	-1.046	-1.032
-0.058	-2.504	-2.448	-6.162	-6.162	-3.243	0.12	-1.073	-1.049
-0.057	-2.486	-2.507	-6.163	-6.163	-3.176	0.112	-1.115	-1.069
-0.057	-2.496	-2.48	-6.162	-6.162	-3.04	0.062	-1.106	-1.072
-0.057	-2.546	-2.523	-6.164	-6.164	-3.099	0.069	-1.065	-1.026
-0.056	-2.474	-2.479	-6.164	-6.164	-3.26	0.064	-1.053	-1.017
-0.056	-2.469	-2.529	-6.164	-6.164	-3.319	0.086	-1.073	-1.036
-0.056	-2.488	-2.509	-6.165	-6.165	-3.299	0.055	-1.08	-1.042
-0.055	-2.498	-2.515	-6.165	-6.165	-3.303	0.059	-1.102	-1.046
-0.055	-2.483	-2.515	-6.165	-6.165	-3.301	0.061	-1.107	-1.074
-0.055	-2.532	-2.5	-6.167	-6.167	-3.271	0.059	-1.107	-1.045
-0.055	-2.509	-2.511	-6.169	-6.169	-3.28	0.058	-1.119	-1.027
-0.054	-2.445	-2.562	-6.17	-6.17	-3.286	0.083	-1.068	-1.068
-0.054	-2.469	-2.512	-6.172	-6.172	-3.264	0.06	-1.122	-1.075
-0.054	-2.489	-2.5	-6.174	-6.174	-3.266	0.065	-1.133	-1.096
-0.053	-2.48	-2.52	-6.177	-6.177	-3.26	0.071	-1.122	-1.084
-0.053	-2.474	-2.486	-6.176	-6.176	-3.28	0.074	-1.133	-1.09
-0.053	-2.474	-2.497	-6.178	-6.178	-3.282	0.082	-1.111	-1.082
-0.052	-2.488	-2.503	-6.179	-6.179	-3.266	0.107	-1.101	-1.078
-0.052	-2.469	-2.483	-6.181	-6.181	-3.236	0.083	-1.085	-1.089
-0.052	-2.463	-2.504	-6.182	-6.182	-3.253	0.101	-1.077	-1.091
-0.052	-2.48	-2.473	-6.182	-6.182	-3.303	0.064	-1.071	-1.086
-0.051	-2.527	-2.505	-6.182	-6.182	-3.256	0.059	-1.085	-1.121
-0.051	-2.469	-2.519	-6.184	-6.184	-3.114	0.065	-1.13	-1.102
-0.051	-2.496	-2.531	-6.184	-6.184	-3.073	0.071	-1.045	-1.07
-0.05	-2.498	-2.491	-6.184	-6.184	-3.096	0.117	-1.024	-1.105
-0.05	-2.482	-2.505	-6.186	-6.186	-3.182	0.119	-1.092	-1.114
-0.05	-2.477	-2.48	-6.187	-6.187	-3.291	0.098	-1.107	-1.115
-0.049	-2.49	-2.506	-6.187	-6.187	-3.353	0.108	-1.113	-1.134
-0.049	-2.496	-2.522	-6.186	-6.186	-3.313	0.108	-1.142	-1.172
-0.049	-2.476	-2.525	-6.187	-6.187	-3.195	0.092	-1.149	-1.087
-0.049	-2.493	-2.516	-6.187	-6.187	-3.17	0.086	-1.071	-1.076
-0.048	-2.5	-2.521	-6.188	-6.188	-3.143	0.102	-1.093	-1.112
-0.048	-2.51	-2.548	-6.189	-6.189	-3.272	0.076	-1.083	-1.127
-0.048	-2.557	-2.52	-6.192	-6.192	-3.399	0.077	-1.1	-1.147
-0.047	-2.537	-2.53	-6.192	-6.192	-3.39	0.073	-1.086	-1.118
-0.047	-2.539	-2.547	-6.194	-6.194	-3.314	0.077	-1.081	-1.091
-0.047	-2.521	-2.529	-6.197	-6.197	-3.371	0.117	-1.056	-1.071
-0.046	-2.598	-2.554	-6.197	-6.197	-3.46	0.088	-1.083	-1.111
-0.046	-2.525	-2.604	-6.199	-6.199	-3.463	0.055	-1.089	-1.107
-0.046	-2.57	-2.553	-6.201	-6.201	-3.502	0.127	-1.129	-1.152
-0.046	-2.552	-2.553	-6.202	-6.202	-3.449	0.093	-1.106	-1.147
-0.045	-2.54	-2.556	-6.202	-6.202	-3.376	0.045	-1.129	-1.146
-0.045	-2.541	-2.529	-6.203	-6.203	-3.394	0.04	-1.111	-1.124
-0.045	-2.487	-2.552	-6.204	-6.204	-3.438	0.07	-1.062	-1.158
-0.044	-2.412	-2.554	-6.204	-6.204	-3.391	0.072	-1.081	-1.113
-0.044	-2.499	-2.53	-6.205	-6.205	-3.366	0.067	-1.095	-1.088
-0.044	-2.463	-2.57	-6.205	-6.205	-3.404	0.052	-1.111	-1.101
-0.043	-2.425	-2.531	-6.206	-6.206	-3.289	0.07	-1.119	-1.108
-0.043	-2.428	-2.61	-6.207	-6.207	-3.218	0.048	-1.14	-1.092
-0.043	-2.527	-2.555	-6.207	-6.207	-3.201	0.064	-1.111	-1.085
-0.043	-2.484	-2.525	-6.207	-6.207	-3.259	0.081	-1.075	-1.096
-0.042	-2.568	-2.599	-6.207	-6.207	-3.258	0.038	-1.096	-1.106
-0.042	-2.462	-2.593	-6.208	-6.208	-3.288	0.044	-1.139	-1.096
-0.042	-2.55	-2.585	-6.209	-6.209	-3.282	0.078	-1.154	-1.116
-0.041	-2.526	-2.594	-6.21	-6.21	-3.33	0.081	-1.179	-1.106
-0.041	-2.465	-2.649	-6.209	-6.209	-3.39	0.081	-1.138	-1.05
-0.041	-2.519	-2.594	-6.212	-6.212	-3.389	0.083	-1.093	-1.089
-0.04	-2.507	-2.597	-6.213	-6.213	-3.362	0.074	-1.123	-1.095
-0.04	-2.52	-2.584	-6.215	-6.215	-3.218	0.088	-1.115	-1.098
-0.04	-2.512	-2.573	-6.217	-6.217	-3.143	0.087	-1.157	-1.108
-0.04	-2.504	-2.584	-6.219	-6.219	-3.227	0.094	-1.183	-1.12
-0.039	-2.486	-2.599	-6.219	-6.219	-3.28	0.092	-1.17	-1.093
-0.039	-2.502	-2.576	-6.22	-6.22	-3.287	0.072	-1.108	-1.053
-0.039	-2.532	-2.577	-6.22	-6.22	-3.336	0.103	-1.108	-1.082
-0.038	-2.465	-2.62	-6.222	-6.222	-3.358	0.109	-1.165	-1.087
-0.038	-2.535	-2.561	-6.222	-6.222	-3.359	0.077	-1.188	-1.085
-0.038	-2.545	-2.565	-6.223	-6.223	-3.357	0.082	-1.18	-1.108
-0.037	-2.541	-2.571	-6.224	-6.224	-3.32	0.061	-1.182	-1.117
-0.037	-2.551	-2.586	-6.224	-6.224	-3.311	0.055	-1.161	-1.074
-0.037	-2.548	-2.526	-6.224	-6.224	-3.258	0.074	-1.15	-1.1
-0.037	-2.536	-2.605	-6.225	-6.225	-3.277	0.083	-1.165	-1.102
-0.036	-2.606	-2.606	-6.225	-6.225	-3.301	0.041	-1.161	-1.085
-0.036	-2.476	-2.585	-6.226	-6.226	-3.323	0.034	-1.176	-1.088
-0.036	-2.642	-2.489	-6.226	-6.226	-3.308	0.028	-1.198	-1.114
-0.035	-2.577	-2.676	-6.226	-6.226	-3.336	0.023	-1.172	-1.037
-0.035	-2.477	-2.734	-6.228	-6.228	-3.349	0.01	-1.15	-1.068
-0.035	-2.392	-2.559	-6.227	-6.227	-3.348	0.017	-1.129	-1.107
-0.034	-2.455	-2.402	-6.228	-6.228	-3.34	0.046	-1.136	-1.087
-0.034	-2.409	-2.399	-6.23	-6.23	-3.308	0.072	-1.132	-1.114
-0.034	-2.369	-2.398	-6.23	-6.23	-3.321	0.076	-1.181	-1.112
-0.034	-2.313	-2.394	-6.232	-6.232	-3.334	0.078	-1.204	-1.085
-0.033	-2.344	-2.407	-6.233	-6.233	-3.316	0.076	-1.157	-1.052
-0.033	-2.429	-2.41	-6.236	-6.236	-3.292	0.079	-1.119	-1.085
-0.033	-2.391	-2.411	-6.236	-6.236	-3.286	0.076	-1.163	-1.081
-0.032	-2.381	-2.405	-6.237	-6.237	-3.328	0.081	-1.174	-1.099
-0.032	-2.301	-2.449	-6.238	-6.238	-3.337	0.075	-1.208	-1.111
-0.032	-2.308	-2.435	-6.238	-6.238	-3.35	0.088	-1.186	-1.122
-0.031	-2.342	-2.571	-6.238	-6.238	-3.325	0.086	-1.222	-1.079
-0.031	-2.315	-2.421	-6.239	-6.239	-3.287	0.091	-1.181	-1.066
-0.031	-2.314	-2.42	-6.239	-6.239	-3.308	0.086	-1.175	-1.081
-0.031	-2.41	-2.446	-6.24	-6.24	-3.317	0.093	-1.207	-1.108
-0.03	-2.491	-2.387	-6.239	-6.239	-3.307	0.08	-1.225	-1.098
-0.03	-2.473	-2.428	-6.24	-6.24	-3.302	0.074	-1.233	-1.11
-0.03	-2.492	-2.413	-6.242	-6.242	-3.327	0.054	-1.22	-1.107
-0.029	-2.556	-2.443	-6.241	-6.241	-3.357	0.074	-1.171	-1.063
-0.029	-2.48	-2.412	-6.243	-6.243	-3.325	0.078	-1.182	-1.124
-0.029	-2.434	-2.47	-6.243	-6.243	-3.249	0.083	-1.208	-1.155
-0.028	-2.383	-2.607	-6.243	-6.243	-3.167	0.052	-1.243	-1.141
-0.028	-2.512	-2.688	-6.242	-6.242	-3.162	0.083	-1.21	-1.154
-0.028	-2.424	-2.73	-6.243	-6.243	-3.249	0.072	-1.221	-1.181
-0.028	-2.391	-2.717	-6.243	-6.243	-3.259	0.068	-1.236	-1.12
-0.027	-2.606	-2.74	-6.244	-6.244	-3.33	0.071	-1.194	-1.115
-0.027	-2.669	-2.799	-6.246	-6.246	-3.391	0.083	-1.224	-1.112
-0.027	-2.759	-2.762	-6.247	-6.247	-3.398	0.076	-1.215	-1.139
-0.026	-2.626	-2.804	-6.25	-6.25	-3.385	0.073	-1.292	-1.107
-0.026	-2.535	-2.756	-6.25	-6.25	-3.378	0.069	-1.277	-1.118
-0.026	-2.605	-2.78	-6.252	-6.252	-3.388	0.071	-1.312	-1.135
-0.025	-2.686	-2.678	-6.253	-6.253	-3.388	0.069	-1.267	-1.086
-0.025	-2.637	-2.71	-6.252	-6.252	-3.39	0.071	-1.235	-1.086
-0.025	-2.524	-2.822	-6.253	-6.253	-3.391	0.047	-1.252	-1.095
-0.025	-2.734	-3.08	-6.252	-6.252	-3.381	0.082	-1.274	-1.118
-0.024	-2.672	-2.707	-6.253	-6.253	-3.346	0.083	-1.296	-1.135
-0.024	-2.728	-2.765	-6.253	-6.253	-3.364	0.092	-1.315	-1.143
-0.024	-2.84	-2.577	-6.253	-6.253	-3.412	0.092	-1.305	-1.1
-0.023	-2.77	-2.496	-6.254	-6.254	-3.434	0.076	-1.275	-1.129
-0.023	-2.812	-2.532	-6.254	-6.254	-3.39	0.033	-1.327	-1.15
-0.023	-2.806	-2.511	-6.254	-6.254	-3.251	0.062	-1.336	-1.192
-0.022	-2.798	-2.513	-6.255	-6.255	-3.184	0.062	-1.316	-1.182
-0.022	-2.857	-2.506	-6.256	-6.256	-3.25	0.028	-1.289	-1.212
-0.022	-2.839	-2.563	-6.255	-6.255	-3.263	0.06	-1.342	-1.15
-0.022	-2.921	-2.561	-6.255	-6.255	-3.3	0.059	-1.35	-1.135
-0.021	-2.909	-2.511	-6.255	-6.255	-3.267	0.03	-1.265	-1.144
-0.021	-2.912	-2.7	-6.255	-6.255	-3.205	0.033	-1.297	-1.177
-0.021	-2.9	-2.663	-6.257	-6.257	-3.252	0.052	-1.293	-1.163
-0.02	-2.862	-2.697	-6.257	-6.257	-3.279	0.06	-1.337	-1.185
-0.02	-2.858	-2.643	-6.258	-6.258	-3.318	0.051	-1.304	-1.179
-0.02	-2.742	-2.639	-6.261	-6.261	-3.359	0.06	-1.323	-1.183
-0.019	-2.844	-2.71	-6.262	-6.262	-3.331	0.068	-1.298	-1.155
-0.019	-2.854	-2.763	-6.263	-6.263	-3.243	0.072	-1.339	-1.166
-0.019	-2.876	-2.704	-6.263	-6.263	-3.233	0.079	-1.363	-1.17
-0.019	-2.856	-2.735	-6.264	-6.264	-3.274	0.082	-1.365	-1.197
-0.018	-2.836	-2.657	-6.264	-6.264	-3.301	0.092	-1.44	-1.204
-0.018	-2.871	-2.745	-6.264	-6.264	-3.283	0.084	-1.421	-1.175
-0.018	-2.848	-2.711	-6.265	-6.265	-3.279	0.097	-1.381	-1.135
-0.017	-2.762	-2.728	-6.265	-6.265	-3.296	0.098	-1.36	-1.154
-0.017	-2.776	-2.719	-6.265	-6.265	-3.317	0.101	-1.435	-1.169
-0.017	-2.757	-2.741	-6.266	-6.266	-3.306	0.096	-1.5	-1.172
-0.016	-2.808	-2.701	-6.267	-6.267	-3.361	0.119	-1.524	-1.197
-0.016	-2.766	-2.621	-6.269	-6.269	-3.384	0.103	-1.548	-1.182
-0.016	-2.791	-2.714	-6.267	-6.267	-3.367	0.095	-1.512	-1.137
-0.016	-2.738	-2.731	-6.267	-6.267	-3.374	0.079	-1.528	-1.151
-0.015	-2.699	-2.662	-6.267	-6.267	-3.34	0.062	-1.498	-1.199
-0.015	-2.765	-2.695	-6.267	-6.267	-3.316	0.087	-1.494	-1.203
-0.015	-2.803	-2.617	-6.267	-6.267	-3.309	0.077	-1.487	-1.207
-0.014	-2.777	-2.674	-6.268	-6.268	-3.304	0.063	-1.542	-1.219
-0.014	-2.713	-2.652	-6.267	-6.267	-3.303	0.06	-1.554	-1.197
-0.014	-2.739	-2.723	-6.268	-6.268	-3.316	0.055	-1.531	-1.182
-0.013	-2.749	-2.623	-6.27	-6.27	-3.311	0.036	-1.51	-1.23
-0.013	-2.763	-2.597	-6.27	-6.27	-3.281	0.023	-1.484	-1.243
-0.013	-2.827	-2.55	-6.271	-6.271	-3.276	0.049	-1.522	-1.23
-0.013	-2.832	-2.673	-6.273	-6.273	-3.295	0.029	-1.573	-1.24
-0.012	-2.866	-2.599	-6.274	-6.274	-3.298	0.028	-1.598	-1.244
-0.012	-2.795	-2.624	-6.274	-6.274	-3.305	0.048	-1.5	-1.177
-0.012	-2.775	-2.596	-6.274	-6.274	-3.316	0.036	-1.473	-1.171
-0.011	-2.545	-2.503	-6.276	-6.276	-3.352	0.028	-1.464	-1.174
-0.011	-2.75	-2.5	-6.275	-6.275	-3.389	0.03	-1.416	-1.173
-0.011	-2.76	-2.519	-6.275	-6.275	-3.397	0.014	-1.418	-1.185
-0.01	-2.768	-2.61	-6.276	-6.276	-3.477	0.037	-1.473	-1.208
-0.01	-2.708	-2.524	-6.275	-6.275	-3.478	0.03	-1.437	-1.19
-0.01	-2.822	-2.586	-6.277	-6.277	-3.452	0.064	-1.356	-1.16
-0.01	-2.895	-2.602	-6.276	-6.276	-3.431	0.069	-1.384	-1.199
-0.009	-2.669	-2.591	-6.277	-6.277	-3.426	0.064	-1.416	-1.178
-0.009	-2.735	-2.603	-6.277	-6.277	-3.439	0.065	-1.462	-1.215
-0.009	-2.762	-2.607	-6.277	-6.277	-3.398	0.055	-1.404	-1.247
-0.008	-2.743	-2.589	-6.276	-6.276	-3.337	0.049	-1.426	-1.232
-0.008	-2.862	-2.619	-6.277	-6.277	-3.364	0.052	-1.405	-1.194
-0.008	-2.828	-2.548	-6.276	-6.276	-3.398	0.081	-1.386	-1.212
-0.007	-2.753	-2.615	-6.276	-6.276	-3.411	0.06	-1.406	-1.223
-0.007	-2.61	-2.588	-6.276	-6.276	-3.444	0.055	-1.408	-1.228
-0.007	-2.634	-2.613	-6.278	-6.278	-3.44	0.055	-1.416	-1.219
-0.007	-2.671	-2.615	-6.279	-6.279	-3.438	0.056	-1.478	-1.224
-0.006	-2.557	-2.566	-6.28	-6.28	-3.377	0.059	-1.466	-1.208
-0.006	-2.615	-2.519	-6.281	-6.281	-3.289	0.05	-1.432	-1.188
-0.006	-2.562	-2.593	-6.281	-6.281	-3.305	0.049	-1.419	-1.213
-0.005	-2.552	-2.619	-6.283	-6.283	-3.33	0.037	-1.437	-1.232
-0.005	-2.536	-2.594	-6.284	-6.284	-3.34	0.04	-1.418	-1.218
-0.005	-2.674	-2.582	-6.285	-6.285	-3.365	0.043	-1.463	-1.234
-0.004	-2.586	-2.582	-6.283	-6.283	-3.368	0.039	-1.488	-1.221
-0.004	-2.434	-2.566	-6.285	-6.285	-3.427	0.041	-1.442	-1.175
-0.004	-2.678	-2.578	-6.285	-6.285	-3.455	0.039	-1.436	-1.175
-0.004	-2.499	-2.573	-6.285	-6.285	-3.461	0.049	-1.44	-1.2
-0.003	-2.395	-2.591	-6.285	-6.285	-3.435	0.059	-1.495	-1.185
-0.003	-2.371	-2.591	-6.286	-6.286	-3.406	0.052	-1.496	-1.175
-0.003	-2.395	-2.636	-6.286	-6.286	-3.346	0.055	-1.523	-1.199
-0.002	-2.383	-2.651	-6.285	-6.285	-3.339	0.04	-1.535	-1.158
-0.002	-2.533	-2.599	-6.285	-6.285	-3.279	0.082	-1.524	-1.14
-0.002	-2.498	-2.655	-6.285	-6.285	-3.3	0.026	-1.511	-1.182
-0.001	-2.397	-2.624	-6.287	-6.287	-3.401	-0.063	-1.57	-1.175
-0.001	-2.481	-2.639	-6.285	-6.285	-3.452	0.045	-1.582	-1.187
-0.001	-2.337	-2.632	-6.286	-6.286	-3.435	0.046	-1.592	-1.189
-0.001	-2.594	-2.594	-6.285	-6.285	-3.42	0.047	-1.594	-1.182
0	-2.485	-2.627	-6.286	-6.286	-3.392	0.11	-1.611	-1.154
0	-2.412	-2.606	-6.287	-6.287	-3.393	-0.43	-1.594	-1.18
0	-2.468	-2.677	-6.288	-6.288	-3.371	-0.274	-1.602	-1.174
0.001	-2.486	-2.609	-6.289	-6.289	-3.397	0.112	-1.621	-1.169
0.001	-2.448	-2.666	-6.291	-6.291	-3.404	0.028	-1.642	-1.174
0.001	-2.555	-2.677	-6.291	-6.291	-3.396	0.038	-1.679	-1.192
0.002	-2.593	-2.694	-6.294	-6.294	-3.462	0.034	-1.677	-1.179
0.002	-2.642	-2.655	-6.293	-6.293	-3.525	0.036	-1.631	-1.171
0.002	-2.515	-2.677	-6.294	-6.294	-3.47	0.034	-1.6	-1.169
0.002	-2.442	-2.571	-6.294	-6.294	-3.489	0.048	-1.676	-1.185
0.003	-2.506	-2.626	-6.295	-6.295	-3.484	0.033	-1.7	-1.197
0.003	-2.665	-2.583	-6.294	-6.294	-3.466	0.035	-1.739	-1.193
0.003	-2.761	-2.675	-6.294	-6.294	-3.455	0.039	-1.697	-1.219
0.004	-2.913	-2.666	-6.295	-6.295	-3.45	0.12	-1.696	-1.165
0.004	-2.639	-2.692	-6.295	-6.295	-3.447	0.059	-1.679	-1.161
0.004	-2.498	-2.598	-6.295	-6.295	-3.443	0.126	-1.647	-1.184
0.005	-2.44	-2.702	-6.295	-6.295	-3.495	0.13	-1.67	-1.195
0.005	-2.388	-2.672	-6.294	-6.294	-3.519	0.049	-1.656	-1.182
0.005	-2.537	-2.64	-6.295	-6.295	-3.504	0.038	-1.681	-1.167
0.005	-2.517	-2.555	-6.295	-6.295	-3.476	0.041	-1.639	-1.149
0.006	-2.531	-2.735	-6.294	-6.294	-3.467	0.103	-1.612	-1.149
0.006	-2.519	-2.577	-6.295	-6.295	-3.466	0.025	-1.652	-1.169
0.006	-2.573	-2.588	-6.296	-6.296	-3.473	0.033	-1.618	-1.164
0.007	-2.511	-2.536	-6.296	-6.296	-3.46	0.034	-1.623	-1.207
0.007	-2.453	-2.521	-6.298	-6.298	-3.446	0.028	-1.649	-1.203
0.007	-2.464	-2.566	-6.3	-6.3	-3.405	0.034	-1.682	-1.22
0.008	-2.567	-2.667	-6.301	-6.301	-3.377	0.035	-1.652	-1.18
0.008	-2.56	-2.802	-6.301	-6.301	-3.354	0.038	-1.605	-1.213
0.008	-2.55	-2.771	-6.302	-6.302	-3.349	0.045	-1.673	-1.207
0.008	-2.551	-2.802	-6.304	-6.304	-3.385	0.039	-1.645	-1.225
0.009	-2.559	-2.785	-6.304	-6.304	-3.395	0.036	-1.683	-1.229
0.009	-2.529	-2.816	-6.304	-6.304	-3.398	0.083	-1.711	-1.24
0.009	-2.606	-2.759	-6.304	-6.304	-3.419	0.121	-1.674	-1.209
0.01	-2.589	-2.656	-6.305	-6.305	-3.468	0.121	-1.658	-1.168
0.01	-2.599	-2.626	-6.306	-6.306	-3.472	0.119	-1.636	-1.193
0.01	-2.509	-2.689	-6.306	-6.306	-3.471	0.113	-1.647	-1.205
0.011	-2.456	-2.737	-6.307	-6.307	-3.454	0.119	-1.676	-1.226
0.011	-2.528	-2.702	-6.307	-6.307	-3.484	0.125	-1.647	-1.249
0.011	-2.486	-2.681	-6.306	-6.306	-3.513	0.127	-1.669	-1.223
0.011	-2.76	-2.678	-6.306	-6.306	-3.526	0.139	-1.667	-1.208
0.012	-2.736	-2.702	-6.308	-6.308	-3.536	0.132	-1.657	-1.218
0.012	-2.813	-2.692	-6.308	-6.308	-3.542	0.135	-1.666	-1.223
0.012	-2.649	-2.635	-6.308	-6.308	-3.512	0.125	-1.656	-1.241
0.013	-2.635	-2.735	-6.308	-6.308	-3.496	0.118	-1.68	-1.266
0.013	-2.627	-2.649	-6.308	-6.308	-3.487	0.11	-1.676	-1.252
0.013	-2.705	-2.839	-6.309	-6.309	-3.5	0.116	-1.663	-1.208
0.014	-2.656	-2.896	-6.31	-6.31	-3.488	0.113	-1.634	-1.215
0.014	-2.684	-2.928	-6.312	-6.312	-3.463	0.114	-1.604	-1.277
0.014	-2.718	-2.972	-6.313	-6.313	-3.502	0.112	-1.603	-1.249
0.014	-2.756	-2.988	-6.314	-6.314	-3.533	0.115	-1.632	-1.269
0.015	-2.767	-3.338	-6.316	-6.316	-3.508	0.113	-1.64	-1.317
0.015	-2.764	-3.303	-6.315	-6.315	-3.531	0.114	-1.599	-1.264
0.015	-2.76	-2.923	-6.316	-6.316	-3.507	0.114	-1.611	-1.217
0.016	-2.752	-2.701	-6.318	-6.318	-3.486	0.117	-1.587	-1.266
0.016	-2.762	-3.033	-6.318	-6.318	-3.465	0.111	-1.575	-1.293
0.016	-2.833	-3.245	-6.318	-6.318	-3.472	0.114	-1.56	-1.273
0.017	-2.791	-3.257	-6.32	-6.32	-3.489	0.115	-1.654	-1.309
0.017	-2.751	-3.274	-6.318	-6.318	-3.547	0.11	-1.612	-1.323
0.017	-2.662	-3.254	-6.319	-6.319	-3.563	0.111	-1.562	-1.254
0.017	-2.651	-3.272	-6.32	-6.32	-3.594	-0.252	-1.561	-1.267
0.018	-2.633	-3.285	-6.32	-6.32	-3.629	-0.592	-1.571	-1.283
0.018	-2.718	-3.268	-6.321	-6.321	-3.638	-0.548	-1.53	-1.295
0.018	-2.699	-3.26	-6.321	-6.321	-3.648	-0.51	-1.546	-1.29
0.019	-2.765	-3.278	-6.321	-6.321	-3.652	-0.523	-1.618	-1.331
0.019	-2.796	-3.264	-6.321	-6.321	-3.627	-0.49	-1.544	-1.298
0.019	-2.81	-3.27	-6.322	-6.322	-3.589	-0.482	-1.487	-1.281
0.02	-2.788	-3.278	-6.322	-6.322	-3.61	-0.513	-1.503	-1.289
0.02	-2.794	-3.274	-6.322	-6.322	-3.626	-0.501	-1.529	-1.259
0.02	-2.739	-3.27	-6.323	-6.323	-3.637	-0.535	-1.484	-1.298
0.02	-2.777	-3.28	-6.324	-6.324	-3.65	-0.563	-1.505	-1.331
0.021	-2.615	-3.282	-6.325	-6.325	-3.646	-0.515	-1.564	-1.364
0.021	-2.518	-3.28	-6.328	-6.328	-3.631	-0.56	-1.52	-1.32
0.021	-2.628	-3.281	-6.328	-6.328	-3.615	-0.533	-1.506	-1.293
0.022	-2.632	-3.282	-6.329	-6.329	-3.564	-0.541	-1.507	-1.326
0.022	-2.617	-3.292	-6.329	-6.329	-3.537	-0.536	-1.515	-1.345
0.022	-2.653	-3.297	-6.33	-6.33	-3.572	-0.525	-1.474	-1.354
0.023	-2.722	-3.284	-6.331	-6.331	-3.6	-0.448	-1.512	-1.351
0.023	-2.695	-3.286	-6.33	-6.33	-3.597	-0.55	-1.492	-1.358
0.023	-2.85	-3.289	-6.331	-6.331	-3.594	-0.545	-1.433	-1.319
0.023	-2.872	-3.291	-6.33	-6.33	-3.614	-0.531	-1.401	-1.316
0.024	-2.776	-3.278	-6.332	-6.332	-3.642	-0.594	-1.466	-1.319
0.024	-2.799	-3.276	-6.332	-6.332	-3.648	-0.536	-1.495	-1.32
0.024	-2.801	-3.306	-6.333	-6.333	-3.624	-0.55	-1.444	-1.337
0.025	-3.162	-3.315	-6.332	-6.332	-3.603	-0.592	-1.453	-1.328
0.025	-3.219	-3.297	-6.334	-6.334	-3.585	-0.598	-1.45	-1.305
0.025	-3.329	-3.289	-6.334	-6.334	-3.606	-0.584	-1.377	-1.289
0.026	-3.353	-3.287	-6.334	-6.334	-3.585	-0.549	-1.437	-1.284
0.026	-3.263	-3.303	-6.336	-6.336	-3.536	-0.553	-1.529	-1.283
0.026	-3.062	-3.298	-6.335	-6.335	-3.545	-0.583	-1.527	-1.305
0.026	-3.286	-3.293	-6.336	-6.336	-3.555	-0.607	-1.512	-1.314
0.027	-3.288	-3.311	-6.336	-6.336	-3.566	-0.636	-1.547	-1.264
0.027	-3.283	-3.341	-6.337	-6.337	-3.578	-0.631	-1.547	-1.283
0.027	-3.283	-3.371	-6.338	-6.338	-3.603	-0.61	-1.467	-1.306
0.028	-3.261	-3.355	-6.34	-6.34	-3.612	-0.638	-1.48	-1.343
0.028	-3.313	-3.337	-6.341	-6.341	-3.607	-0.595	-1.531	-1.329
0.028	-3.252	-3.333	-6.342	-6.342	-3.58	-0.605	-1.525	-1.313
0.029	-3.268	-3.344	-6.341	-6.341	-3.575	-0.599	-1.572	-1.289
0.029	-3.184	-3.34	-6.343	-6.343	-3.594	-0.659	-1.564	-1.289
0.029	-3.145	-3.328	-6.344	-6.344	-3.605	-0.66	-1.517	-1.252
0.029	-3.207	-3.308	-6.343	-6.343	-3.617	-0.658	-1.515	-1.275
0.03	-3.302	-3.299	-6.344	-6.344	-3.615	-0.631	-1.512	-1.285
0.03	-3.276	-3.295	-6.344	-6.344	-3.621	-0.605	-1.55	-1.317
0.03	-3.21	-3.298	-6.345	-6.345	-3.62	-0.604	-1.561	-1.227
0.031	-3.18	-3.297	-6.346	-6.346	-3.627	-0.589	-1.541	-1.242
0.031	-3.273	-3.31	-6.346	-6.346	-3.573	-0.616	-1.546	-1.247
0.031	-3.243	-3.302	-6.346	-6.346	-3.478	-0.581	-1.513	-1.308
0.032	-3.305	-3.289	-6.347	-6.347	-3.431	-0.563	-1.546	-1.236
0.032	-3.324	-3.294	-6.347	-6.347	-3.446	-0.58	-1.543	-1.252
0.032	-3.356	-3.285	-6.348	-6.348	-3.52	-0.61	-1.585	-1.272
0.032	-3.353	-3.296	-6.349	-6.349	-3.569	-0.584	-1.559	-1.272
0.033	-3.263	-3.316	-6.349	-6.349	-3.585	-0.605	-1.557	-1.293
0.033	-3.313	-3.318	-6.349	-6.349	-3.626	-0.59	-1.632	-1.294
0.033	-3.299	-3.313	-6.349	-6.349	-3.643	-0.603	-1.591	-1.298
0.034	-3.183	-3.311	-6.349	-6.349	-3.663	-0.587	-1.587	-1.264
0.034	-3.216	-3.295	-6.35	-6.35	-3.684	-0.625	-1.603	-1.296
0.034	-3.059	-3.308	-6.35	-6.35	-3.682	-0.677	-1.653	-1.302
0.035	-2.932	-3.286	-6.353	-6.353	-3.653	-0.696	-1.654	-1.271
0.035	-2.905	-3.311	-6.355	-6.355	-3.646	-0.678	-1.632	-1.277
0.035	-3	-3.328	-6.356	-6.356	-3.636	-0.709	-1.631	-1.277
0.035	-3.103	-3.37	-6.36	-6.36	-3.643	-0.691	-1.656	-1.254
0.036	-3.068	-3.347	-6.359	-6.359	-3.63	-0.736	-1.662	-1.288
0.036	-3.054	-3.356	-6.36	-6.36	-3.664	-0.754	-1.692	-1.318
0.036	-3.259	-3.364	-6.36	-6.36	-3.685	-0.709	-1.704	-1.314
0.037	-3.097	-3.376	-6.362	-6.362	-3.695	-0.719	-1.608	-1.294
0.037	-3.005	-3.349	-6.361	-6.361	-3.686	-0.728	-1.624	-1.335
0.037	-2.975	-3.378	-6.361	-6.361	-3.676	-0.71	-1.64	-1.352
0.038	-2.982	-3.333	-6.363	-6.363	-3.658	-0.677	-1.661	-1.299
0.038	-3.017	-3.394	-6.362	-6.362	-3.625	-0.714	-1.647	-1.378
0.038	-3.177	-3.352	-6.364	-6.364	-3.625	-0.762	-1.648	-1.364
0.038	-3.179	-3.387	-6.364	-6.364	-3.651	-0.73	-1.621	-1.339
0.039	-3.136	-3.371	-6.364	-6.364	-3.649	-0.752	-1.561	-1.308
0.039	-3.121	-3.426	-6.366	-6.366	-3.648	-0.753	-1.607	-1.324
0.039	-3.084	-3.373	-6.365	-6.365	-3.665	-0.753	-1.587	-1.38
0.04	-3.244	-3.394	-6.366	-6.366	-3.671	-0.725	-1.612	-1.364
0.04	-3.395	-3.363	-6.366	-6.366	-3.677	-0.692	-1.582	-1.355
0.04	-3.228	-3.376	-6.365	-6.365	-3.702	-0.694	-1.609	-1.375
0.041	-3.265	-3.362	-6.366	-6.366	-3.674	-0.678	-1.604	-1.347
0.041	-3.297	-3.337	-6.368	-6.368	-3.651	-0.759	-1.56	-1.385
0.041	-3.322	-3.324	-6.369	-6.369	-3.643	-0.764	-1.6	-1.374
0.041	-3.337	-3.329	-6.372	-6.372	-3.643	-0.761	-1.565	-1.339
0.042	-3.338	-3.316	-6.372	-6.372	-3.628	-0.668	-1.625	-1.313
0.042	-3.216	-3.289	-6.373	-6.373	-3.626	-0.763	-1.648	-1.336
0.042	-3.144	-3.294	-6.375	-6.375	-3.628	-0.689	-1.684	-1.316
0.043	-2.995	-3.298	-6.375	-6.375	-3.644	-0.6	-1.564	-1.313
0.043	-2.62	-3.292	-6.376	-6.376	-3.654	-0.707	-1.564	-1.343
0.043	-2.703	-3.316	-6.377	-6.377	-3.634	-0.628	-1.539	-1.346
0.044	-2.688	-3.3	-6.377	-6.377	-3.612	-0.673	-1.603	-1.303
0.044	-2.69	-3.32	-6.377	-6.377	-3.585	-0.72	-1.636	-1.313
0.044	-2.728	-3.305	-6.377	-6.377	-3.55	-0.683	-1.604	-1.33
0.044	-2.686	-3.312	-6.377	-6.377	-3.555	-0.709	-1.578	-1.324
0.045	-2.686	-3.308	-6.38	-6.38	-3.579	-0.772	-1.565	-1.329
0.045	-2.688	-3.305	-6.38	-6.38	-3.634	-0.748	-1.604	-1.288
0.045	-2.738	-3.299	-6.38	-6.38	-3.674	-0.754	-1.592	-1.321
0.046	-2.615	-3.29	-6.381	-6.381	-3.703	-0.732	-1.63	-1.357
0.046	-2.64	-3.3	-6.379	-6.379	-3.742	-0.613	-1.612	-1.361
0.046	-2.721	-3.292	-6.38	-6.38	-3.761	-0.614	-1.63	-1.368
0.046	-2.625	-3.294	-6.381	-6.381	-3.755	-0.659	-1.613	-1.325
0.047	-2.62	-3.304	-6.38	-6.38	-3.734	-0.598	-1.571	-1.343
0.047	-2.563	-3.297	-6.381	-6.381	-3.697	-0.601	-1.555	-1.352
0.047	-2.658	-3.321	-6.383	-6.383	-3.671	-0.626	-1.558	-1.355
0.048	-2.674	-3.292	-6.383	-6.383	-3.671	-0.61	-1.604	-1.423
0.048	-2.629	-3.315	-6.385	-6.385	-3.662	-1.084	-1.614	-1.395
0.048	-2.692	-3.298	-6.386	-6.386	-3.695	-1.174	-1.63	-1.351
0.049	-2.64	-3.319	-6.389	-6.389	-3.721	-1.195	-1.616	-1.367
0.049	-2.725	-3.317	-6.388	-6.388	-3.739	-1.208	-1.599	-1.363
0.049	-2.621	-3.336	-6.389	-6.389	-3.738	-1.185	-1.594	-1.373
0.05	-2.721	-3.323	-6.391	-6.391	-3.741	-1.241	-1.631	-1.379
0.05	-2.716	-3.321	-6.391	-6.391	-3.719	-1.182	-1.616	-1.38
0.05	-2.632	-3.312	-6.392	-6.392	-3.693	-1.205	-1.591	-1.325
0.05	-2.611	-3.313	-6.392	-6.392	-3.651	-1.22	-1.547	-1.321
0.051	-2.669	-3.305	-6.393	-6.393	-3.658	-1.173	-1.581	-1.362
0.051	-2.877	-3.259	-6.394	-6.394	-3.668	-1.171	-1.585	-1.371
0.051	-2.826	-3.247	-6.393	-6.393	-3.657	-1.187	-1.614	-1.362
0.052	-2.82	-3.35	-6.396	-6.396	-3.669	-1.17	-1.644	-1.421
0.052	-2.846	-3.001	-6.395	-6.395	-3.673	-1.163	-1.639	-1.396
0.052	-2.783	-2.97	-6.396	-6.396	-3.685	-1.141	-1.531	-1.417
0.053	-2.838	-3.08	-6.396	-6.396	-3.713	-1.172	-1.554	-1.392
0.053	-2.795	-3.276	-6.396	-6.396	-3.723	-1.122	-1.547	-1.446
0.053	-2.827	-3.176	-6.395	-6.395	-3.722	-1.108	-1.545	-1.424
0.053	-2.798	-3.493	-6.394	-6.394	-3.728	-1.228	-1.555	-1.434
0.054	-2.792	-3.684	-6.396	-6.396	-3.736	-1.117	-1.58	-1.421
0.054	-2.771	-3.792	-6.397	-6.397	-3.733	-1.151	-1.59	-1.369
0.054	-2.778	-3.86	-6.397	-6.397	-3.766	-1.209	-1.529	-1.351
0.055	-2.841	-3.922	-6.399	-6.399	-3.796	-1.209	-1.529	-1.441
0.055	-2.839	-3.91	-6.4	-6.4	-3.812	-1.182	-1.543	-1.456
0.055	-2.635	-3.836	-6.403	-6.403	-3.806	-1.181	-1.567	-1.47
0.056	-2.565	-3.828	-6.404	-6.404	-3.758	-1.173	-1.577	-1.449
0.056	-2.531	-3.849	-6.405	-6.405	-3.711	-1.183	-1.576	-1.412
0.056	-2.511	-3.83	-6.404	-6.404	-3.667	-1.146	-1.495	-1.368
0.056	-2.559	-3.795	-6.406	-6.406	-3.671	-1.194	-1.472	-1.378
0.057	-2.494	-3.827	-6.406	-6.406	-3.674	-1.218	-1.531	-1.409
0.057	-2.564	-3.871	-6.407	-6.407	-3.696	-1.226	-1.586	-1.426
0.057	-2.547	-3.875	-6.408	-6.408	-3.728	-1.234	-1.578	-1.434
0.058	-2.548	-3.895	-6.409	-6.409	-3.717	-1.224	-1.556	-1.424
0.058	-2.55	-3.913	-6.408	-6.408	-3.7	-1.27	-1.563	-1.416
0.058	-2.731	-3.93	-6.409	-6.409	-3.739	-1.21	-1.534	-1.424
0.059	-2.713	-3.96	-6.409	-6.409	-3.777	-1.192	-1.557	-1.436
0.059	-2.723	-3.96	-6.41	-6.41	-3.799	-1.23	-1.56	-1.453
0.059	-2.743	-3.949	-6.41	-6.41	-3.8	-1.222	-1.622	-1.468
0.059	-2.721	-3.894	-6.41	-6.41	-3.813	-1.214	-1.61	-1.505
0.06	-2.719	-3.883	-6.411	-6.411	-3.806	-1.223	-1.637	-1.466
0.06	-2.666	-3.862	-6.41	-6.41	-3.792	-1.21	-1.649	-1.436
0.06	-2.733	-3.867	-6.411	-6.411	-3.75	-1.241	-1.635	-1.462
0.061	-2.697	-3.882	-6.411	-6.411	-3.72	-1.224	-1.619	-1.459
0.061	-2.741	-3.824	-6.412	-6.412	-3.701	-1.218	-1.624	-1.449
0.061	-2.757	-3.85	-6.415	-6.415	-3.692	-1.22	-1.681	-1.47
0.062	-2.726	-3.879	-6.413	-6.413	-3.689	-1.266	-1.696	-1.454
0.062	-2.704	-3.89	-6.415	-6.415	-3.681	-1.189	-1.685	-1.429
0.062	-2.708	-3.907	-6.418	-6.418	-3.691	-1.228	-1.625	-1.457
0.062	-2.72	-3.917	-6.418	-6.418	-3.701	-1.198	-1.639	-1.438
0.063	-2.75	-3.908	-6.418	-6.418	-3.69	-1.199	-1.611	-1.42
0.063	-2.736	-3.83	-6.419	-6.419	-3.699	-1.188	-1.649	-1.423
0.063	-2.718	-3.722	-6.419	-6.419	-3.707	-1.185	-1.699	-1.466
0.064	-2.734	-3.734	-6.42	-6.42	-3.712	-1.209	-1.669	-1.426
0.064	-2.656	-3.712	-6.421	-6.421	-3.726	-1.232	-1.577	-1.376
0.064	-2.661	-3.721	-6.421	-6.421	-3.762	-1.24	-1.589	-1.423
0.065	-2.604	-3.757	-6.422	-6.422	-3.765	-1.231	-1.645	-1.372
0.065	-2.594	-3.768	-6.422	-6.422	-3.773	-1.23	-1.632	-1.406
0.065	-2.681	-3.79	-6.422	-6.422	-3.779	-1.281	-1.632	-1.431
0.065	-2.678	-3.772	-6.421	-6.421	-3.756	-1.287	-1.641	-1.424
0.066	-2.621	-3.748	-6.423	-6.423	-3.787	-1.319	-1.622	-1.381
0.066	-2.66	-3.736	-6.422	-6.422	-3.77	-1.248	-1.622	-1.38
0.066	-2.617	-3.767	-6.422	-6.422	-3.745	-1.269	-1.62	-1.427
0.067	-2.634	-3.818	-6.423	-6.423	-3.744	-1.376	-1.621	-1.412
0.067	-2.62	-3.796	-6.423	-6.423	-3.734	-1.488	-1.625	-1.407
0.067	-2.626	-3.739	-6.423	-6.423	-3.744	-1.506	-1.642	-1.444
0.068	-2.687	-3.739	-6.424	-6.424	-3.772	-1.258	-1.688	-1.408
0.068	-2.634	-3.813	-6.425	-6.425	-3.76	-1.461	-1.676	-1.405
[truncated: 8,744 more rows]

## Sheet: Figure 3b
x-axis	Br-3.75nm	x-axis	cl	x-axis	BrCl	x-axis	I	x-axis	Br-6.34nm
[truncated: 701 more rows]

[truncated: 7 more sheets: Figure 3c, Figure 3d, Figure 3e, Figure 3f, Figure 4a, Figure 4b, Figure 4c]
